# Supplementary material for: Epigenetic control of chromosome-associated lncRNA genes essential for replication and stability
Source: Nat Commun. 2022 Oct 22;13:6301. doi: 10.1038/s41467-022-34099-7 (PMC9588035; doi:10.1038/s41467-022-34099-7)
Supplement: Supplementary file 3 — Supplementary Data 1 [file 41467_2022_34099_MOESM3_ESM.xlsx]

## Sheet: GM12878 TL
chrom	start	stop	tl_name	rpkm	strand	l1_density	hap1_counts	hap2_counts	skew	sample	binom_pval	fdr_pval	fdr_reject	significant_deviation	TL in figures	Total:1,570
1	671779	761585	GM12878:1-0.7_1	70.9863	-	0.111585	12	26	-0.184211	gm12878	0.0335524	0.117024	FALSE	FALSE
1	709206	802107	GM12878:1-0.7_2	42.8951	+	0.150235	9	13	-0.0909091	gm12878	0.523467	0.811345	FALSE	FALSE
1	14151574	14470882	GM12878:1-14.2_1	6.30426	+	0.18718	39	55	-0.0851064	gm12878	0.121371	0.313097	FALSE	FALSE
1	14483749	14925212	GM12878:1-14.5_1	4.39221	+	0.158217	65	42	0.107477	gm12878	0.0329467	0.115039	FALSE	FALSE
1	16767165	16888789	GM12878:1-16.8_1	30.841	-	0.107553	131	166	-0.0589226	gm12878	0.0483264	0.158535	FALSE	FALSE
1	16940100	17011686	GM12878:1-16.9_1	73.7993	-	0.06078	138	35	0.297688	gm12878	1.14892e-15	1.86315e-14	TRUE	TRUE
1	22419436	22573670	GM12878:1-22.4_1	27.3286	+	0.0596496	186	172	0.0195531	gm12878	0.492091	0.786979	FALSE	FALSE
1	23813011	23973674	GM12878:1-23.8_1	5.47108	+	0.0342269	23	12	0.157143	gm12878	0.0895311	0.253524	FALSE	FALSE
1	25336644	25393605	GM12878:1-25.3_1	57.3726	+	0.0775794	80	157	-0.162447	gm12878	6.39497e-07	5.73179e-06	TRUE	FALSE
1	26803133	26854790	GM12878:1-26.8_1	21.9331	+	0.0737557	45	37	0.0487805	gm12878	0.439705	0.768285	FALSE	FALSE
1	30905081	31084250	GM12878:1-30.9_1	13.7747	-	0.240968	7	29	-0.305556	gm12878	0.000312551	0.00198644	TRUE	TRUE
1	31926559	32015101	GM12878:1-31.9_1	8.28985	-	0.119548	90	99	-0.0238095	gm12878	0.56074	0.858855	FALSE	FALSE
1	31974167	32040978	GM12878:1-32.0_1	172.517	+	0.142087	1536	1199	0.0616088	gm12878	1.25322e-10	1.51058e-09	TRUE	FALSE
1	38490497	38650222	GM12878:1-38.5_1	8.24542	+	0.0245797	2	27	-0.431034	gm12878	1.62423e-06	1.39232e-05	TRUE	TRUE
1	41810477	41894354	GM12878:1-41.8_1	9.75238	+	0.0125303	17	11	0.107143	gm12878	0.344928	0.64901	FALSE	FALSE
1	42384496	42502759	GM12878:1-42.4_1	279.53	-	0.264123	785	668	0.0402615	gm12878	0.00232984	0.012257	FALSE	FALSE
1	45672437	45794913	GM12878:1-45.7_1	13.3496	-	0.145563	40	20	0.166667	gm12878	0.0134893	0.0559859	FALSE	FALSE
1	56241980	56960418	GM12878:1-56.2_1	145.333	-	0.182027	2638	1345	0.162315	gm12878	8.25663e-95	4.32923e-93	TRUE	TRUE
1	59038508	59250822	GM12878:1-59.0_1	3.82452	+	0.0791422	45	23	0.161765	gm12878	0.0103377	0.0443083	FALSE	FALSE
1	62038708	62146718	GM12878:1-62.0_1	5.02731	-	0.168234	15	24	-0.115385	gm12878	0.199591	0.454351	FALSE	FALSE
1	63330941	63387915	GM12878:1-63.3_1	10.8822	+	0.0748412	34	63	-0.149485	gm12878	0.0042258	0.0207401	FALSE	FALSE
1	64125916	64211987	GM12878:1-64.1_1	11.293	+	0.108352	12	11	0.0217391	gm12878	1	1	FALSE	FALSE
1	69501151	70032867	GM12878:1-69.5_1	191.284	+	0.251174	2337	2832	-0.0478816	gm12878	6.14723e-12	8.12571e-11	TRUE	FALSE
1	69653625	69987301	GM12878:1-69.7_1	4.91195	-	0.235078	9	11	-0.05	gm12878	0.823803	1	FALSE	FALSE
1	79129763	79193430	GM12878:1-79.1_1	49.8688	+	0.291674	55	41	0.0729167	gm12878	0.184286	0.424982	FALSE	FALSE
1	82543124	82745185	GM12878:1-82.5_1	23.8591	-	0.169488	104	110	-0.0140187	gm12878	0.732596	1	FALSE	FALSE
1	83447564	83953847	GM12878:1-83.4_1	10.6008	-	0.187703	103	147	-0.088	gm12878	0.00642202	0.0296887	FALSE	FALSE	TL:!-83.4 (FIG.2)
1	86044104	86115105	GM12878:1-86.0_1	43.6191	-	0.258813	77	77	0	gm12878	1	1	FALSE	FALSE
1	87028104	87327956	GM12878:1-87.0_1	3.385	-	0.268876	12	15	-0.0555556	gm12878	0.701108	0.979434	FALSE	FALSE
1	88911412	89187980	GM12878:1-88.9_1	7.23511	-	0.155076	73	69	0.0140845	gm12878	0.801339	1	FALSE	FALSE
1	89416124	89810741	GM12878:1-89.4_1	3.83917	+	0.316808	43	45	-0.0113636	gm12878	0.915187	1	FALSE	FALSE
1	90185094	90271706	GM12878:1-90.2_1	17.792	+	0.161698	49	44	0.0268817	gm12878	0.678532	0.966432	FALSE	FALSE
1	90630350	91071729	GM12878:1-90.6_1	72.167	-	0.273878	20	26	-0.0652174	gm12878	0.461391	0.786979	FALSE	FALSE
1	92853732	92911079	GM12878:1-92.9_1	14.0025	+	0.31904	14	15	-0.0172414	gm12878	1	1	FALSE	FALSE
1	93418130	93527320	GM12878:1-93.4_1	22.9417	+	0.127851	44	48	-0.0217391	gm12878	0.754652	1	FALSE	FALSE
1	97280605	97429770	GM12878:1-97.3_1	34.378	+	0.250689	210	181	0.0370844	gm12878	0.156681	0.376273	FALSE	FALSE
1	99833061	100174074	GM12878:1-99.8_1	10.0612	-	0.186339	93	94	-0.0026738	gm12878	1	1	FALSE	FALSE
1	101739449	101910256	GM12878:1-101.7_1	75.7814	-	0.150339	693	804	-0.0370741	gm12878	0.00445293	0.0214962	FALSE	FALSE
1	101756661	102236717	GM12878:1-101.8_1	40.2286	+	0.179514	1726	282	0.359562	gm12878	1.46401e-252	1.70584e-250	TRUE	TRUE
1	111374149	111489811	GM12878:1-111.4_1	12.9602	-	0.497346	48	41	0.0393258	gm12878	0.525015	0.813243	FALSE	FALSE
1	111442558	111573020	GM12878:1-111.4_2	27.1267	+	0.522658	116	226	-0.160819	gm12878	2.77512e-09	3.01053e-08	TRUE	TRUE
1	111506566	111659953	GM12878:1-111.5_1	27.7924	-	0.636266	147	224	-0.103774	gm12878	7.53162e-05	0.000539738	TRUE	FALSE
1	113473440	113615830	GM12878:1-113.5_1	36.9408	+	0.0827516	18	17	0.0142857	gm12878	1	1	FALSE	FALSE
1	116914316	117057155	GM12878:1-116.9_1	76.5617	-	0.0903675	85	73	0.0379747	gm12878	0.381573	0.689712	FALSE	FALSE
1	119683016	119891037	GM12878:1-119.7_1	38.6692	+	0.188774	389	254	0.104977	gm12878	1.13802e-07	1.08164e-06	TRUE	FALSE
1	119685714	119898072	GM12878:1-119.7_2	3.40934	-	0.184919	22	22	0	gm12878	1	1	FALSE	FALSE
1	120078040	120161999	GM12878:1-120.1_1	8.28976	-	0.145654	32	37	-0.0362319	gm12878	0.630456	0.916975	FALSE	FALSE
1	121204781	121268472	GM12878:1-121.2_1	12.3879	-	0.339593	14	16	-0.0333333	gm12878	0.855536	1	FALSE	FALSE
1	143117764	143292704	GM12878:1-143.1_1	52.2008	+	0.212439	1	126	-0.492126	gm12878	1.50463e-36	3.75681e-35	TRUE	TRUE
1	146571055	146626684	GM12878:1-146.6_1	14.1473	-	0.30556	41	56	-0.0773196	gm12878	0.154816	0.372933	FALSE	FALSE
1	149629827	149704772	GM12878:1-149.6_1	8.41951	+	0.171272	0	44	-0.5	gm12878	1.13687e-13	1.65583e-12	TRUE	TRUE
1	150131841	150227003	GM12878:1-150.1_1	23.8541	+	0.0427271	132	129	0.00574713	gm12878	0.901507	1	FALSE	FALSE
1	153131999	153270337	GM12878:1-153.1_1	4.71309	-	0.218516	8	13	-0.119048	gm12878	0.38331	0.691453	FALSE	FALSE
1	154842754	154897207	GM12878:1-154.8_1	11.2023	-	0.124548	15	8	0.152174	gm12878	0.21004	0.47467	FALSE	FALSE
1	159046647	159176670	GM12878:1-159.0_1	6.545	-	0.143744	7	16	-0.195652	gm12878	0.0931396	0.260924	FALSE	FALSE
1	160487952	160709076	GM12878:1-160.5_1	41.4383	+	0.217095	45	38	0.0421687	gm12878	0.51041	0.794926	FALSE	FALSE
1	160681641	160767303	GM12878:1-160.7_1	20.1023	-	0.155752	19	102	-0.342975	gm12878	6.36498e-15	1.01133e-13	TRUE	TRUE
1	161334535	161411237	GM12878:1-161.3_1	13.5068	+	0.096725	25	24	0.0102041	gm12878	1	1	FALSE	FALSE
1	161352035	161410620	GM12878:1-161.4_1	11.1974	-	0.086814	8	21	-0.224138	gm12878	0.0241195	0.090012	FALSE	FALSE
1	161676062	161742669	GM12878:1-161.7_1	11.3351	-	0.0968967	32	29	0.0245902	gm12878	0.798153	1	FALSE	FALSE
1	162782608	162927222	GM12878:1-162.8_1	6.34102	+	0.176034	38	26	0.09375	gm12878	0.168643	0.399511	FALSE	FALSE
1	165880855	166007033	GM12878:1-165.9_1	5.1356	+	0.265736	15	24	-0.115385	gm12878	0.199591	0.454351	FALSE	FALSE
1	168283664	168545710	GM12878:1-168.3_1	16.5849	+	0.189661	245	223	0.0235043	gm12878	0.33169	0.63396	FALSE	FALSE
1	168698442	169029526	GM12878:1-168.7_1	16.1198	-	0.230328	142	179	-0.0576324	gm12878	0.0443345	0.146355	FALSE	FALSE
1	170239891	170532284	GM12878:1-170.2_1	12.8902	-	0.337919	31	21	0.0961538	gm12878	0.211609	0.477219	FALSE	FALSE
1	170559296	170633312	GM12878:1-170.6_1	11.9704	+	0.320485	83	8	0.412088	gm12878	7.57684e-17	1.25457e-15	TRUE	TRUE
1	170708541	170779816	GM12878:1-170.7_1	14.1845	+	0.188201	70	23	0.252688	gm12878	1.10263e-06	9.66256e-06	TRUE	TRUE
1	172636012	173228004	GM12878:1-172.6_1	16.0914	+	0.259022	188	369	-0.162478	gm12878	1.41858e-14	2.19845e-13	TRUE	TRUE
1	173025221	173152869	GM12878:1-173.0_1	18.3003	-	0.412885	9	12	-0.0714286	gm12878	0.663624	0.956372	FALSE	FALSE
1	173176471	173450804	GM12878:1-173.2_1	81.5542	-	0.244378	577	483	0.0443396	gm12878	0.00426207	0.0208855	FALSE	FALSE
1	175819689	175913966	GM12878:1-175.8_1	21.0019	-	0.0357988	41	8	0.336735	gm12878	1.96465e-06	1.67049e-05	TRUE	TRUE
1	177327969	177821325	GM12878:1-177.3_1	18.1248	-	0.272377	344	406	-0.0413333	gm12878	0.0258547	0.0958055	FALSE	FALSE
1	181059979	181143619	GM12878:1-181.1_1	86.131	+	0.0427188	283	286	-0.0026362	gm12878	0.93319	1	FALSE	FALSE
1	181151342	181452685	GM12878:1-181.2_1	20.7405	+	0.17934	239	246	-0.00721649	gm12878	0.785313	1	FALSE	FALSE
1	182031731	182246651	GM12878:1-182.0_1	3.02903	-	0.140685	12	9	0.0714286	gm12878	0.663624	0.956372	FALSE	FALSE
1	185260913	185579540	GM12878:1-185.3_1	9.79829	+	0.142781	109	72	0.10221	gm12878	0.00728442	0.0331167	FALSE	FALSE
1	186390503	186586824	GM12878:1-186.4_1	34.5506	+	0.277851	7	13	-0.15	gm12878	0.263176	0.53142	FALSE	FALSE
1	187040681	187566195	GM12878:1-187.0_1	53.0033	+	0.26151	2088	94	0.45692	gm12878	0	0	TRUE	TRUE	TL:1-187.0 (FIG.1,2,6)
1	189118769	189702376	GM12878:1-189.1_1	3.59317	+	0.269471	23	219	-0.404959	gm12878	2.79195e-41	7.57197e-40	TRUE	TRUE
1	191132670	191418115	GM12878:1-191.1_1	2.38925	-	0.366309	33	11	0.25	gm12878	0.00126003	0.00712962	TRUE	FALSE
1	192184044	192981495	GM12878:1-192.2_1	22.5769	-	0.18778	273	390	-0.0882353	gm12878	6.29843e-06	5.0938e-05	TRUE	FALSE
1	192549159	192605267	GM12878:1-192.5_1	536.18	+	0.179707	1670	2714	-0.119069	gm12878	1.99355e-56	6.96855e-55	TRUE	FALSE
1	192629440	192778168	GM12878:1-192.6_1	35.1581	+	0.250807	9	15	-0.125	gm12878	0.307456	0.592319	FALSE	FALSE
1	193223942	194223109	GM12878:1-193.2_1	18.1651	+	0.23396	568	531	0.0168335	gm12878	0.277501	0.551149	FALSE	FALSE
1	198291554	198358507	GM12878:1-198.3_1	10.47	+	0.0562185	57	53	0.0181818	gm12878	0.775003	1	FALSE	FALSE
1	198586445	199255839	GM12878:1-198.6_1	101.768	-	0.132412	47	104	-0.188742	gm12878	4.0346e-06	3.3579e-05	TRUE	TRUE
1	203205744	203297038	GM12878:1-203.2_1	23.4298	-	0.222808	8	34	-0.309524	gm12878	6.87711e-05	0.000496225	TRUE	TRUE
1	204527248	204599046	GM12878:1-204.5_1	27.7445	+	0.054904	20	15	0.0714286	gm12878	0.49956	0.786979	FALSE	FALSE
1	206074734	206137812	GM12878:1-206.1_1	13.7924	-	0.050826	16	4	0.3	gm12878	0.0118179	0.0499721	FALSE	FALSE
1	207077484	207191459	GM12878:1-207.1_1	18.9515	+	0.0627682	72	90	-0.0555556	gm12878	0.18149	0.420138	FALSE	FALSE
1	207296814	207629670	GM12878:1-207.3_1	4.75281	-	0.320784	37	23	0.116667	gm12878	0.092461	0.259948	FALSE	FALSE
1	207975868	208058134	GM12878:1-208.0_1	333.82	-	0.0432256	464	422	0.023702	gm12878	0.168346	0.399511	FALSE	FALSE
1	211848972	211916798	GM12878:1-211.8_1	9.68655	-	0.0486687	47	26	0.143836	gm12878	0.0186178	0.0731229	FALSE	FALSE
1	212278187	212400061	GM12878:1-212.3_1	21.0053	+	0.11406	37	40	-0.0194805	gm12878	0.819893	1	FALSE	FALSE
1	214710837	214776531	GM12878:1-214.7_1	6.42372	+	0.120924	12	14	-0.0384615	gm12878	0.845019	1	FALSE	FALSE
1	214837914	214919591	GM12878:1-214.8_1	11.8516	+	0.295493	23	10	0.19697	gm12878	0.035082	0.121141	FALSE	FALSE
1	219088626	219493393	GM12878:1-219.1_1	7.75014	-	0.267658	84	44	0.15625	gm12878	0.000515784	0.00316307	TRUE	FALSE
1	219386207	219736030	GM12878:1-219.4_1	126.967	+	0.149844	194	121	0.115873	gm12878	4.62819e-05	0.000340194	TRUE	FALSE
1	221219333	221306176	GM12878:1-221.2_1	78.878	+	0.342181	219	259	-0.041841	gm12878	0.0743428	0.215361	FALSE	FALSE
1	221803368	221874731	GM12878:1-221.8_1	12.6676	-	0.213696	36	50	-0.0813953	gm12878	0.160578	0.385046	FALSE	FALSE
1	221915516	221981255	GM12878:1-221.9_1	18.7712	-	0.122849	21	5	0.307692	gm12878	0.00249392	0.0129898	FALSE	FALSE
1	224567153	224799365	GM12878:1-224.6_1	10.443	+	0.131406	71	57	0.0546875	gm12878	0.25044	0.509298	FALSE	FALSE
1	226976902	227028660	GM12878:1-227.0_1	6.68496	+	0.0414622	18	6	0.25	gm12878	0.0226558	0.0848515	FALSE	FALSE
1	234784336	234836049	GM12878:1-234.8_1	37.128	-	0.216831	93	144	-0.107595	gm12878	0.00111833	0.00635066	TRUE	FALSE
1	234965608	235126952	GM12878:1-235.0_1	27.1594	-	0.0767305	97	161	-0.124031	gm12878	8.11985e-05	0.000576638	TRUE	FALSE
1	238221497	238975554	GM12878:1-238.2_1	154.423	+	0.199008	972	3272	-0.270971	gm12878	6.98481e-288	9.98828e-286	TRUE	TRUE	TL:1-238 (FIG.2)
1	242053241	242114166	GM12878:1-242.1_1	9.81535	+	0.10682	13	17	-0.0666667	gm12878	0.584665	0.886436	FALSE	FALSE
1	243178399	243265079	GM12878:1-243.2_1	4.76465	-	0.0714813	13	13	0	gm12878	1	1	FALSE	FALSE
1	247494527	247579457	GM12878:1-247.5_1	23.4075	+	0.0848228	33	15	0.1875	gm12878	0.0132833	0.0552037	FALSE	FALSE
1	248554718	248721844	GM12878:1-248.6_1	198.844	-	0.356025	1493	2428	-0.11923	gm12878	8.85599e-51	2.87226e-49	TRUE	FALSE
1	248685898	248748536	GM12878:1-248.7_1	96.2195	+	0.454357	301	160	0.152928	gm12878	4.99472e-11	6.26031e-10	TRUE	FALSE
1	248795635	248864701	GM12878:1-248.8_1	19.2859	+	0.0750876	86	26	0.267857	gm12878	1.10092e-08	1.13931e-07	TRUE	TRUE
10	3761450	3818187	GM12878:10-3.8_1	12.5668	-	0.0970971	41	41	0	gm12878	1	1	FALSE	FALSE
10	3814501	3881342	GM12878:10-3.8_2	7.9143	+	0.105998	43	47	-0.0222222	gm12878	0.752033	1	FALSE	FALSE
10	5132315	5334495	GM12878:10-5.1_1	2.6511	-	0.335755	73	29	0.215686	gm12878	1.55027e-05	0.000119832	TRUE	TRUE
10	6386002	6467222	GM12878:10-6.4_1	1.45284	-	0.268357	17	10	0.12963	gm12878	0.247789	0.508732	FALSE	FALSE
10	7458132	7534485	GM12878:10-7.5_1	28.4599	-	0.0947311	139	211	-0.102857	gm12878	0.000140433	0.000956284	TRUE	FALSE
10	9634661	9919978	GM12878:10-9.6_1	2.13096	-	0.271859	4	23	-0.351852	gm12878	0.000310749	0.00198299	TRUE	TRUE
10	10081974	10496003	GM12878:10-10.1_1	5.86191	+	0.223617	22	55	-0.214286	gm12878	0.000216804	0.00142691	TRUE	TRUE
10	19357510	19552072	GM12878:10-19.4_1	20.8571	-	0.230667	78	368	-0.325112	gm12878	4.25014e-46	1.24962e-44	TRUE	TRUE
10	19413579	19778022	GM12878:10-19.4_2	70.3924	+	0.222493	1405	2086	-0.0975365	gm12878	7.77689e-31	1.76015e-29	TRUE	FALSE
10	20023586	20105371	GM12878:10-20.0_1	32.3776	+	0.29278	12	15	-0.0555556	gm12878	0.701108	0.979434	FALSE	FALSE
10	20569115	20910412	GM12878:10-20.6_1	3.76505	+	0.283237	21	106	-0.334646	gm12878	7.4992e-15	1.17962e-13	TRUE	TRUE
10	20699630	21068345	GM12878:10-20.7_1	7.38782	-	0.262764	99	123	-0.0540541	gm12878	0.122477	0.313097	FALSE	FALSE
10	27206261	27293044	GM12878:10-27.2_1	41.068	-	0.128793	140	115	0.0490196	gm12878	0.132696	0.330008	FALSE	FALSE
10	27527106	27645077	GM12878:10-27.5_1	7.12039	+	0.180833	34	30	0.03125	gm12878	0.707981	0.988158	FALSE	FALSE
10	27831166	27915178	GM12878:10-27.8_1	13.1648	+	0.31092	5	16	-0.261905	gm12878	0.0266037	0.0981187	FALSE	FALSE
10	36058899	36153165	GM12878:10-36.1_1	6.38618	-	0.199616	35	8	0.313953	gm12878	4.19342e-05	0.000310411	TRUE	TRUE
10	36103057	36182583	GM12878:10-36.1_2	8.29917	+	0.278311	120	13	0.402256	gm12878	7.33836e-23	1.42509e-21	TRUE	TRUE
10	37521495	37777967	GM12878:10-37.5_1	83.4594	+	0.258461	63	38	0.123762	gm12878	0.0165059	0.0661496	FALSE	FALSE
10	38412278	38573703	GM12878:10-38.4_1	16.3977	+	0.298318	84	113	-0.0736041	gm12878	0.0457767	0.150642	FALSE	FALSE
10	38637979	38691762	GM12878:10-38.6_1	17.8309	-	0.160218	48	46	0.0106383	gm12878	0.917923	1	FALSE	FALSE
10	38654939	38768807	GM12878:10-38.7_1	72.2503	+	0.117197	251	316	-0.0573192	gm12878	0.00714056	0.0326515	FALSE	FALSE
10	43004744	43077041	GM12878:10-43.0_1	79.3947	-	0.36978	65	85	-0.0666667	gm12878	0.120529	0.313097	FALSE	FALSE
10	44113352	44170807	GM12878:10-44.1_1	8.35436	+	0.185919	19	24	-0.0581395	gm12878	0.542384	0.836441	FALSE	FALSE
10	44458921	44664635	GM12878:10-44.5_1	3.89862	-	0.350958	18	24	-0.0714286	gm12878	0.440799	0.768285	FALSE	FALSE
10	44715532	44766133	GM12878:10-44.7_1	23.3592	-	0.422897	15	41	-0.232143	gm12878	0.000685564	0.00410035	TRUE	FALSE
10	45289572	45471708	GM12878:10-45.3_1	23.6032	-	0.137013	253	247	0.006	gm12878	0.823091	1	FALSE	FALSE
10	47536101	47643861	GM12878:10-47.5_1	15.3396	-	0.213929	91	21	0.3125	gm12878	1.41986e-11	1.84582e-10	TRUE	TRUE
10	51775698	51830262	GM12878:10-51.8_1	3.66542	-	0.113628	12	14	-0.0384615	gm12878	0.845019	1	FALSE	FALSE
10	52375331	52438138	GM12878:10-52.4_1	26.1277	+	0.106421	25	29	-0.037037	gm12878	0.683489	0.966432	FALSE	FALSE
10	52384923	52446306	GM12878:10-52.4_2	26.7175	-	0.0778554	42	48	-0.0333333	gm12878	0.598412	0.906405	FALSE	FALSE
10	58010113	58117198	GM12878:10-58.0_1	9.88934	-	0.295289	26	34	-0.0666667	gm12878	0.366294	0.681149	FALSE	FALSE
10	58117857	58583098	GM12878:10-58.1_1	3.59814	+	0.265484	15	58	-0.294521	gm12878	4.0932e-07	3.72174e-06	TRUE	TRUE
10	65225722	65282207	GM12878:10-65.2_1	133.451	-	0.229353	217	261	-0.0460251	gm12878	0.0490957	0.15948	FALSE	FALSE
10	67247912	67679688	GM12878:10-67.2_1	48.9281	-	0.239061	337	268	0.0570248	gm12878	0.00565515	0.0265936	FALSE	FALSE	TL:10-67.1 (FIG.2)
10	67330137	67671221	GM12878:10-67.3_1	30.0923	+	0.238956	362	85	0.309843	gm12878	9.37154e-42	2.6091e-40	TRUE	TRUE
10	72328206	72432558	GM12878:10-72.3_1	6.2385	+	0.217916	14	6	0.2	gm12878	0.115318	0.311944	FALSE	FALSE
10	73976892	74092550	GM12878:10-74.0_1	25.0999	-	0.0224541	46	41	0.0287356	gm12878	0.668285	0.961328	FALSE	FALSE
10	74035797	74140082	GM12878:10-74.0_2	23.6947	+	0.030781	75	71	0.0136986	gm12878	0.80402	1	FALSE	FALSE
10	74716039	74766979	GM12878:10-74.7_1	115.155	-	0.626953	12	16	-0.0714286	gm12878	0.571588	0.872921	FALSE	FALSE
10	78492380	78572710	GM12878:10-78.5_1	3.63501	-	0.32842	5	16	-0.261905	gm12878	0.0266037	0.0981187	FALSE	FALSE
10	79397577	79471338	GM12878:10-79.4_1	34.3542	-	0.152547	31	3	0.411765	gm12878	7.66013e-07	6.78838e-06	TRUE	TRUE
10	81320163	81611538	GM12878:10-81.3_1	55.6328	-	0.267006	953	475	0.167367	gm12878	3.35165e-37	8.43542e-36	TRUE	TRUE
10	81413379	81466864	GM12878:10-81.4_1	6.54389	+	0.160587	32	17	0.153061	gm12878	0.0443842	0.146365	FALSE	FALSE
10	81544213	81608459	GM12878:10-81.5_1	12.4521	+	0.167933	18	17	0.0142857	gm12878	1	1	FALSE	FALSE
10	83200585	83447239	GM12878:10-83.2_1	26.0567	+	0.404798	274	375	-0.077812	gm12878	8.40081e-05	0.000592577	TRUE	FALSE
10	85846256	85939306	GM12878:10-85.8_1	222.171	-	0.0248791	437	357	0.0503778	gm12878	0.00502182	0.0240101	FALSE	FALSE
10	88914471	89128750	GM12878:10-88.9_1	68.2755	-	0.187886	470	631	-0.0731153	gm12878	1.36414e-06	1.18552e-05	TRUE	FALSE
10	89048243	89116982	GM12878:10-89.0_1	8.51045	+	0.132923	16	34	-0.18	gm12878	0.0153467	0.0631017	FALSE	FALSE
10	89190436	89258617	GM12878:10-89.2_1	17.1602	+	0.257139	38	26	0.09375	gm12878	0.168643	0.399511	FALSE	FALSE
10	90775542	90909024	GM12878:10-90.8_1	90.2594	+	0.279626	902	964	-0.0166131	gm12878	0.157894	0.378897	FALSE	FALSE
10	91534700	91587493	GM12878:10-91.5_1	40.7251	+	0.268236	27	38	-0.0846154	gm12878	0.214539	0.48279	FALSE	FALSE
10	91647265	92159872	GM12878:10-91.6_1	60.2879	+	0.277844	983	1341	-0.0770224	gm12878	1.17255e-13	1.69993e-12	TRUE	FALSE
10	92442490	92500575	GM12878:10-92.4_1	20.4184	-	0.217371	23	41	-0.140625	gm12878	0.0327658	0.114731	FALSE	FALSE
10	96361856	96443250	GM12878:10-96.4_1	48.8488	+	0.388984	160	212	-0.0698925	gm12878	0.00810176	0.0358178	FALSE	FALSE
10	96833775	96997324	GM12878:10-96.8_1	13.0114	-	0.504314	194	167	0.0373961	gm12878	0.171094	0.404101	FALSE	FALSE
10	97698415	97759847	GM12878:10-97.7_1	77.8422	+	0.2123	174	132	0.0686275	gm12878	0.0189405	0.0742054	FALSE	FALSE
10	107208721	107733813	GM12878:10-107.2_1	37.2068	-	0.20528	353	563	-0.114629	gm12878	4.0493e-12	5.42089e-11	TRUE	FALSE
10	108924466	111002794	GM12878:10-108.9_1	65.8409	-	0.254492	4021	6158	-0.104971	gm12878	3.28789e-100	1.98917e-98	TRUE	FALSE
10	109226327	109314020	GM12878:10-109.2_1	5.54206	+	0.0848072	12	15	-0.0555556	gm12878	0.701108	0.979434	FALSE	FALSE
10	109365960	109782203	GM12878:10-109.4_1	3.87754	+	0.275836	205	134	0.10472	gm12878	0.000136376	0.000930672	TRUE	FALSE	TL:10-109.4 (FIG.2)
10	109795197	109867530	GM12878:10-109.8_1	5.9862	+	0.176627	2	30	-0.4375	gm12878	2.46335e-07	2.27932e-06	TRUE	TRUE
10	109879347	110244146	GM12878:10-109.9_1	1.67489	+	0.214502	3	20	-0.369565	gm12878	0.000488281	0.00300613	TRUE	FALSE
10	110259281	110664216	GM12878:10-110.3_1	44.6368	+	0.253327	583	251	0.199041	gm12878	3.25746e-31	7.42606e-30	TRUE	TRUE
10	112105980	112186907	GM12878:10-112.1_1	12.9252	+	0.0643667	16	24	-0.1	gm12878	0.268187	0.533998	FALSE	FALSE
10	112197323	112274099	GM12878:10-112.2_1	19.7979	-	0.0943264	8	12	-0.1	gm12878	0.503445	0.790732	FALSE	FALSE
10	112773425	112835038	GM12878:10-112.8_1	96.3108	+	0.563388	77	82	-0.0157233	gm12878	0.751191	1	FALSE	FALSE
10	113815102	113909621	GM12878:10-113.8_1	9.49016	-	0.1808	15	5	0.25	gm12878	0.0413895	0.137956	FALSE	FALSE
10	114578504	114710008	GM12878:10-114.6_1	22.9042	+	0.079701	47	72	-0.105042	gm12878	0.0273791	0.100273	FALSE	FALSE
10	115672265	115772018	GM12878:10-115.7_1	17.1323	+	0.074494	13	24	-0.148649	gm12878	0.0988717	0.27478	FALSE	FALSE
10	119371356	119599045	GM12878:10-119.4_1	19.228	+	0.140657	56	59	-0.0130435	gm12878	0.852156	1	FALSE	FALSE
10	119708683	119764426	GM12878:10-119.7_1	37.4217	-	0.151714	9	16	-0.14	gm12878	0.229523	0.498673	FALSE	FALSE
10	119770622	119968691	GM12878:10-119.8_1	4.19046	+	0.148893	15	5	0.25	gm12878	0.0413895	0.137956	FALSE	FALSE
10	120011260	120068571	GM12878:10-120.0_1	33.2746	-	0.0729528	10	13	-0.0652174	gm12878	0.677639	0.966432	FALSE	FALSE
10	121905371	122216450	GM12878:10-121.9_1	277.492	+	0.23577	2048	906	0.193297	gm12878	2.20815e-100	1.36213e-98	TRUE	TRUE
10	122349367	122604620	GM12878:10-122.3_1	3.57684	+	0.178525	32	6	0.342105	gm12878	2.43426e-05	0.000184701	TRUE	TRUE
10	124924886	125404618	GM12878:10-124.9_1	49.0566	+	0.127969	581	628	-0.0194376	gm12878	0.185828	0.426726	FALSE	FALSE
10	125103388	125162300	GM12878:10-125.1_1	27.1592	-	0.0353408	86	99	-0.0351351	gm12878	0.377687	0.684949	FALSE	FALSE
10	126577715	126628971	GM12878:10-126.6_1	62.0805	+	0.0515452	53	64	-0.0470085	gm12878	0.35528	0.666891	FALSE	FALSE
10	131851742	131912475	GM12878:10-131.9_1	21.3722	-	0.315578	91	82	0.0260116	gm12878	0.54316	0.837227	FALSE	FALSE
10	131978646	132104099	GM12878:10-132.0_1	9.00736	+	0.120388	74	47	0.11157	gm12878	0.0177295	0.0701598	FALSE	FALSE
10	135278678	135340866	GM12878:10-135.3_1	39.7344	+	0.433235	85	214	-0.215719	gm12878	5.41419e-14	8.07252e-13	TRUE	TRUE
11	139488	202923	GM12878:11-0.1_1	9.15898	-	0.104942	27	24	0.0294118	gm12878	0.779768	1	FALSE	FALSE
11	3376732	3506958	GM12878:11-3.4_1	2.918	+	0.0653787	24	4	0.357143	gm12878	0.000179991	0.00120223	TRUE	TRUE
11	4160106	4222766	GM12878:11-4.2_1	6.95819	+	0.3421	36	46	-0.0609756	gm12878	0.320293	0.614791	FALSE	FALSE
11	7678358	7750499	GM12878:11-7.7_1	17.3549	+	0.21731	114	137	-0.0458167	gm12878	0.164816	0.394006	FALSE	FALSE
11	8290731	8413417	GM12878:11-8.3_1	11.8921	-	0.100403	48	48	0	gm12878	1	1	FALSE	FALSE
11	8941696	9015787	GM12878:11-8.9_1	12.8086	+	0.0859888	22	21	0.0116279	gm12878	1	1	FALSE	FALSE
11	10328923	10471823	GM12878:11-10.3_1	12.7292	+	0.225024	27	31	-0.0344828	gm12878	0.694004	0.972967	FALSE	FALSE
11	10801290	10938694	GM12878:11-10.8_1	9.65765	+	0.106118	18	22	-0.05	gm12878	0.635828	0.922654	FALSE	FALSE
11	17036822	17095938	GM12878:11-17.0_1	7.45991	-	0.305264	16	11	0.0925926	gm12878	0.442068	0.768888	FALSE	FALSE
11	19197967	19372267	GM12878:11-19.2_1	6.94205	+	0.122651	16	8	0.166667	gm12878	0.15159	0.365722	FALSE	FALSE
11	22834547	23812613	GM12878:11-22.8_1	60.1892	+	0.262701	1595	3017	-0.154163	gm12878	8.78583e-99	5.11856e-97	TRUE	TRUE
11	25885207	26143382	GM12878:11-25.9_1	1.40215	-	0.205136	6	27	-0.318182	gm12878	0.000324063	0.00205132	TRUE	TRUE
11	27500497	27728084	GM12878:11-27.5_1	19.3816	+	0.141643	71	103	-0.091954	gm12878	0.0185103	0.0727918	FALSE	FALSE
11	27744463	28042162	GM12878:11-27.7_1	21.8073	-	0.0837389	13	9	0.0909091	gm12878	0.523467	0.811345	FALSE	FALSE
11	28355054	28960472	GM12878:11-28.4_1	44.9541	+	0.190478	72	66	0.0217391	gm12878	0.670534	0.964123	FALSE	FALSE
11	30085646	30365783	GM12878:11-30.1_1	3.39477	-	0.213645	23	14	0.121622	gm12878	0.187742	0.430806	FALSE	FALSE
11	33378568	33563876	GM12878:11-33.4_1	16.0112	+	0.135682	46	42	0.0227273	gm12878	0.749329	1	FALSE	FALSE
11	34991108	35116879	GM12878:11-35.0_1	22.3819	-	0.219081	125	153	-0.0503597	gm12878	0.105202	0.290895	FALSE	FALSE
11	35017789	35160412	GM12878:11-35.0_2	11.008	+	0.191778	57	25	0.195122	gm12878	0.000534721	0.00324756	TRUE	FALSE
11	36724774	37273027	GM12878:11-36.7_1	1.50478	+	0.165967	22	18	0.05	gm12878	0.635828	0.922654	FALSE	FALSE
11	39828160	40135744	GM12878:11-39.8_1	2.73421	-	0.246499	35	18	0.160377	gm12878	0.0270083	0.0992619	FALSE	FALSE
11	57586652	57791352	GM12878:11-57.6_1	5.07572	+	0.317719	26	17	0.104651	gm12878	0.222053	0.489887	FALSE	FALSE
11	57983194	58205018	GM12878:11-58.0_1	2.97984	+	0.449388	21	44	-0.176923	gm12878	0.00591843	0.0276663	FALSE	FALSE
11	58207646	58274648	GM12878:11-58.2_1	43.6405	-	0.385839	61	55	0.0258621	gm12878	0.642667	0.93172	FALSE	FALSE
11	58698859	58975982	GM12878:11-58.7_1	27.9659	-	0.252079	27	34	-0.057377	gm12878	0.442626	0.768913	FALSE	FALSE
11	60482588	60589950	GM12878:11-60.5_1	8.12205	-	0.0476798	16	11	0.0925926	gm12878	0.442068	0.768888	FALSE	FALSE
11	60753144	60897727	GM12878:11-60.8_1	15.7972	-	0.0897408	12	59	-0.330986	gm12878	1.34777e-08	1.37219e-07	TRUE	TRUE
11	65170909	65275807	GM12878:11-65.2_1	45.244	-	0.0976472	24	43	-0.141791	gm12878	0.02712	0.099556	FALSE	FALSE
11	65180995	65265232	GM12878:11-65.2_2	809.917	+	0.101476	1030	1069	-0.00929014	gm12878	0.40687	0.720824	FALSE	FALSE
11	65418391	65475393	GM12878:11-65.4_1	26.0868	+	0.0887162	12	18	-0.1	gm12878	0.361595	0.67392	FALSE	FALSE
11	67613243	67698005	GM12878:11-67.6_1	1.42753	-	0.221963	15	6	0.214286	gm12878	0.0783539	0.22491	FALSE	FALSE
11	68858072	69061621	GM12878:11-68.9_1	13.5692	+	0.114695	157	124	0.0587189	gm12878	0.0560738	0.179277	FALSE	FALSE
11	77185108	77327195	GM12878:11-77.2_1	19.7766	-	0.179573	66	61	0.019685	gm12878	0.722787	0.999897	FALSE	FALSE
11	80258269	80526936	GM12878:11-80.3_1	3.1861	-	0.140311	23	4	0.351852	gm12878	0.000310749	0.00198299	TRUE	TRUE
11	81654972	81720185	GM12878:11-81.7_1	73.4516	+	0.308221	343	40	0.395561	gm12878	3.62897e-61	1.34315e-59	TRUE	TRUE
11	82773836	82858239	GM12878:11-82.8_1	70.969	+	0.0917977	23	33	-0.0892857	gm12878	0.228806	0.498492	FALSE	FALSE
11	87039876	87492218	GM12878:11-87.0_1	7.6535	+	0.322674	94	79	0.0433526	gm12878	0.287118	0.562742	FALSE	FALSE
11	87881473	88242591	GM12878:11-87.9_1	10.8939	+	0.276804	175	166	0.0131965	gm12878	0.664915	0.957355	FALSE	FALSE
11	87908635	88026638	GM12878:11-87.9_2	92.1841	-	0.447777	137	111	0.0524194	gm12878	0.112216	0.305654	FALSE	FALSE
11	89927743	90806466	GM12878:11-89.9_1	34.0801	+	0.301589	254	306	-0.0464286	gm12878	0.0310591	0.109846	FALSE	FALSE	TL:11-89.9 (FIG.2)
11	93915137	94014417	GM12878:11-93.9_1	15.9448	+	0.434146	134	90	0.0982143	gm12878	0.00396523	0.0195527	FALSE	FALSE
11	102700531	102980159	GM12878:11-102.7_1	97.923	+	0.129586	68	1079	-0.440715	gm12878	6.66385e-235	7.48732e-233	TRUE	TRUE
11	102747624	102811800	GM12878:11-102.7_2	5.89005	-	0.1135	5	17	-0.272727	gm12878	0.0169005	0.0671327	FALSE	FALSE
11	106047791	106379743	GM12878:11-106.0_1	8.32048	+	0.170287	126	57	0.188525	gm12878	3.67165e-07	3.34812e-06	TRUE	TRUE
11	106891523	107197071	GM12878:11-106.9_1	29.2196	-	0.29633	1811	1113	0.119357	gm12878	2.29867e-38	5.87937e-37	TRUE	FALSE
11	108811648	109061680	GM12878:11-108.8_1	4.73139	+	0.289087	31	35	-0.030303	gm12878	0.712231	0.992329	FALSE	FALSE
11	111151635	111222980	GM12878:11-111.2_1	76.4595	-	0.166024	21	13	0.117647	gm12878	0.229481	0.498673	FALSE	FALSE
11	115635491	115969218	GM12878:11-115.6_1	10.146	-	0.233658	106	122	-0.0350877	gm12878	0.320519	0.614849	FALSE	FALSE	TL:11-115.6 (FIG.2)
11	115740842	115878655	GM12878:11-115.7_1	17.6906	+	0.156574	158	146	0.0197368	gm12878	0.528179	0.817742	FALSE	FALSE
11	117800168	117957679	GM12878:11-117.8_1	9.48505	-	0.144682	50	32	0.109756	gm12878	0.0598083	0.189483	FALSE	FALSE
11	119596653	119820405	GM12878:11-119.6_1	89.2283	+	0.0574431	331	356	-0.0181951	gm12878	0.359856	0.671476	FALSE	FALSE
11	123214862	123396527	GM12878:11-123.2_1	95.6376	+	0.0494261	547	564	-0.00765077	gm12878	0.63123	0.917675	FALSE	FALSE
11	125648714	125763379	GM12878:11-125.6_1	12.6891	-	0.484167	91	2	0.478495	gm12878	8.82918e-25	1.78055e-23	TRUE	TRUE
12	813744	872733	GM12878:12-0.8_1	17.427	-	0.15174	25	28	-0.0283019	gm12878	0.783846	1	FALSE	FALSE
12	1615117	1674935	GM12878:12-1.6_1	19.1915	-	0.130429	46	92	-0.166667	gm12878	0.000111743	0.000776037	TRUE	FALSE
12	3862366	3918026	GM12878:12-3.9_1	23.4819	-	0.281279	37	38	-0.00666667	gm12878	1	1	FALSE	FALSE
12	6518150	6571403	GM12878:12-6.5_1	35.8665	-	0.166282	60	49	0.0504587	gm12878	0.338185	0.643342	FALSE	FALSE
12	6714112	6833149	GM12878:12-6.7_1	8.14033	+	0.0147097	30	6	0.333333	gm12878	6.96017e-05	0.000501068	TRUE	TRUE
12	8332642	8537005	GM12878:12-8.3_1	9.29229	+	0.142198	6	14	-0.2	gm12878	0.115318	0.311944	FALSE	FALSE
12	9163340	9415101	GM12878:12-9.2_1	11.8207	+	0.261434	140	96	0.0932203	gm12878	0.00501768	0.0240101	FALSE	FALSE
12	9452064	9553510	GM12878:12-9.5_1	24.0226	+	0.194567	199	137	0.0922619	gm12878	0.000849206	0.00503126	TRUE	FALSE
12	9723416	9822303	GM12878:12-9.7_1	14.825	+	0.314035	57	29	0.162791	gm12878	0.00335327	0.0171257	FALSE	FALSE
12	9852343	9980076	GM12878:12-9.9_1	6.40398	+	0.309207	72	9	0.388889	gm12878	2.45574e-13	3.46447e-12	TRUE	TRUE
12	10621523	10756363	GM12878:12-10.6_1	49.0433	-	0.421885	28	26	0.0185185	gm12878	0.891923	1	FALSE	FALSE
12	14867948	14923653	GM12878:12-14.9_1	238.901	-	0.275092	692	603	0.0343629	gm12878	0.0144382	0.0596096	FALSE	FALSE
12	14976817	15125955	GM12878:12-15.0_1	6.66497	+	0.200861	51	74	-0.092	gm12878	0.0486622	0.15947	FALSE	FALSE
12	16190315	16309377	GM12878:12-16.2_1	12.4641	+	0.123431	22	71	-0.263441	gm12878	3.48248e-07	3.19413e-06	TRUE	TRUE
12	16524263	16701305	GM12878:12-16.5_1	5.71051	-	0.171366	2	31	-0.439394	gm12878	1.30851e-07	1.23251e-06	TRUE	TRUE
12	16530123	17141680	GM12878:12-16.5_2	31.0552	+	0.225349	77	1317	-0.444763	gm12878	5.11592e-292	7.66413e-290	TRUE	TRUE
12	16761148	17029110	GM12878:12-16.8_1	190.288	-	0.220304	317	2395	-0.383112	gm12878	0	0	TRUE	TRUE	TL:12-16.7 (FIG.2)
12	17779890	17924672	GM12878:12-17.8_1	2.51412	-	0.288302	9	18	-0.166667	gm12878	0.122078	0.313097	FALSE	FALSE
12	18011222	18199297	GM12878:12-18.0_1	10.9637	-	0.451852	37	19	0.160714	gm12878	0.0222414	0.0836979	FALSE	FALSE
12	19675173	20372369	GM12878:12-19.7_1	17.1673	+	0.244036	167	226	-0.0750636	gm12878	0.00338483	0.0172309	FALSE	FALSE
12	22843608	23022338	GM12878:12-22.8_1	12.8686	+	0.124047	163	132	0.0525424	gm12878	0.0805192	0.230704	FALSE	FALSE
12	25403922	25543932	GM12878:12-25.4_1	5.5996	-	0.114256	7	21	-0.25	gm12878	0.012541	0.0526753	FALSE	FALSE
12	27183606	27397077	GM12878:12-27.2_1	20.3775	+	0.231535	172	188	-0.0222222	gm12878	0.429236	0.752298	FALSE	FALSE
12	28182581	28345329	GM12878:12-28.2_1	9.46248	-	0.189772	22	22	0	gm12878	1	1	FALSE	FALSE
12	28703099	28854209	GM12878:12-28.7_1	19.2641	+	0.341883	226	234	-0.00869565	gm12878	0.744179	1	FALSE	FALSE
12	29108776	29204802	GM12878:12-29.1_1	3.36367	-	0.163758	23	2	0.42	gm12878	1.94311e-05	0.000149829	TRUE	TRUE
12	31362006	31433519	GM12878:12-31.4_1	19.0175	-	0.103855	14	7	0.166667	gm12878	0.189247	0.432997	FALSE	FALSE
12	40834190	40938851	GM12878:12-40.8_1	25.4154	+	0.0637582	242	212	0.0330396	gm12878	0.173435	0.409321	FALSE	FALSE
12	40991146	41083356	GM12878:12-41.0_1	4.84763	+	0.223891	23	1	0.458333	gm12878	2.98023e-06	2.51362e-05	TRUE	TRUE
12	42407026	42475647	GM12878:12-42.4_1	8.77282	-	0.288264	16	9	0.14	gm12878	0.229523	0.498673	FALSE	FALSE
12	44783541	44898438	GM12878:12-44.8_1	4.23858	+	0.180631	17	7	0.208333	gm12878	0.0639147	0.193709	FALSE	FALSE
12	46736816	47372501	GM12878:12-46.7_1	141.053	+	0.298163	169	125	0.0748299	gm12878	0.0120186	0.0507523	FALSE	FALSE
12	47975583	48055714	GM12878:12-48.0_1	31.7106	-	0.270257	97	84	0.0359116	gm12878	0.372465	0.681149	FALSE	FALSE
12	48592102	48650879	GM12878:12-48.6_1	17.1326	+	0.29583	116	87	0.0714286	gm12878	0.0491215	0.15948	FALSE	FALSE
12	51284577	51373565	GM12878:12-51.3_1	7.29312	-	0.214692	39	33	0.0416667	gm12878	0.555998	0.852421	FALSE	FALSE
12	52462508	52513962	GM12878:12-52.5_1	167.956	-	0.0398608	41	45	-0.0232558	gm12878	0.746534	1	FALSE	FALSE
12	54137191	54328263	GM12878:12-54.1_1	27.3771	+	0.124503	40	145	-0.283784	gm12878	3.51138e-15	5.63612e-14	TRUE	TRUE
12	54489819	54574141	GM12878:12-54.5_1	14.6581	-	0.0074358	35	17	0.173077	gm12878	0.0175332	0.0694705	FALSE	FALSE
12	54745635	54891494	GM12878:12-54.7_1	7.28786	+	0.0119705	40	26	0.106061	gm12878	0.108857	0.299212	FALSE	FALSE
12	65274958	65446382	GM12878:12-65.3_1	21.5897	+	0.254247	119	52	0.195906	gm12878	3.20708e-07	2.95014e-06	TRUE	TRUE
12	66415998	66566855	GM12878:12-66.4_1	10.0758	+	0.149996	35	12	0.244681	gm12878	0.00108854	0.00619266	TRUE	FALSE
12	67708388	67828226	GM12878:12-67.7_1	29.5232	+	0.17905	171	171	0	gm12878	1	1	FALSE	FALSE
12	68383191	68648288	GM12878:12-68.4_1	19.6117	+	0.222439	108	165	-0.104396	gm12878	0.000673141	0.00403372	TRUE	FALSE
12	68726178	68908003	GM12878:12-68.7_1	72.1958	-	0.0861048	210	691	-0.266926	gm12878	1.5433e-60	5.6456e-59	TRUE	TRUE	TL:12-68.7 (FIG.2)
12	69784576	69862948	GM12878:12-69.8_1	8.37034	+	0.127967	22	20	0.0238095	gm12878	0.877614	1	FALSE	FALSE
12	70216984	70320436	GM12878:12-70.2_1	77.0019	+	0.217908	184	27	0.372038	gm12878	6.54007e-30	1.44895e-28	TRUE	TRUE
12	70436118	70655816	GM12878:12-70.4_1	16.418	-	0.246438	144	157	-0.0215947	gm12878	0.489209	0.786979	FALSE	FALSE
12	75895716	75955531	GM12878:12-75.9_1	11.0507	+	0.195887	60	52	0.0357143	gm12878	0.508513	0.792756	FALSE	FALSE
12	76029823	76419226	GM12878:12-76.0_1	2.14688	-	0.0927214	8	27	-0.271429	gm12878	0.00187823	0.0101353	FALSE	FALSE
12	76950711	77141144	GM12878:12-77.0_1	4.36899	+	0.150237	10	10	0	gm12878	1	1	FALSE	FALSE
12	82155424	82746082	GM12878:12-82.2_1	5.42615	-	0.260662	47	24	0.161972	gm12878	0.00855454	0.037535	FALSE	FALSE
12	82305619	82553359	GM12878:12-82.3_1	105.106	+	0.287818	424	257	0.122614	gm12878	1.63161e-10	1.95173e-09	TRUE	FALSE
12	85710093	86260848	GM12878:12-85.7_1	10.8778	+	0.150719	26	5	0.33871	gm12878	0.000192195	0.00127294	TRUE	TRUE
12	87849242	88082272	GM12878:12-87.8_1	1.99974	-	0.251779	5	23	-0.321429	gm12878	0.000912234	0.00536428	TRUE	FALSE
12	88692685	89217757	GM12878:12-88.7_1	31.8604	+	0.234419	19	12	0.112903	gm12878	0.281042	0.557476	FALSE	FALSE
12	89910601	90559869	GM12878:12-89.9_1	9.07484	+	0.124577	72	88	-0.05	gm12878	0.235582	0.508732	FALSE	FALSE
12	90049844	90112996	GM12878:12-90.0_1	327.306	-	0.0950564	303	309	-0.00490196	gm12878	0.839849	1	FALSE	FALSE
12	90237800	90354095	GM12878:12-90.2_1	26.0716	-	0.118552	33	59	-0.141304	gm12878	0.00878093	0.0384747	FALSE	FALSE
12	92071457	92378698	GM12878:12-92.1_1	12.2965	-	0.17814	145	99	0.0942623	gm12878	0.00387578	0.0193224	FALSE	FALSE
12	92539717	92758518	GM12878:12-92.5_1	35.7997	-	0.143976	151	172	-0.0325077	gm12878	0.265753	0.532	FALSE	FALSE
12	92821924	92975089	GM12878:12-92.8_1	30.2027	-	0.0740117	165	133	0.0536913	gm12878	0.0723512	0.210173	FALSE	FALSE
12	92825373	93027066	GM12878:12-92.8_2	51.2759	+	0.0578305	480	369	0.065371	gm12878	0.000156746	0.00106048	TRUE	FALSE
12	94853823	94960899	GM12878:12-94.9_1	6.86428	-	0.199251	35	34	0.00724638	gm12878	1	1	FALSE	FALSE
12	95044324	95337633	GM12878:12-95.0_1	428.34	-	0.134609	7063	8634	-0.0500414	gm12878	4.42098e-36	1.09515e-34	TRUE	FALSE
12	97562126	97731109	GM12878:12-97.6_1	2.0653	+	0.0794873	21	11	0.15625	gm12878	0.110184	0.300902	FALSE	FALSE
12	97743212	97962082	GM12878:12-97.7_1	5.17659	+	0.0770183	15	6	0.214286	gm12878	0.0783539	0.22491	FALSE	FALSE
12	98069435	98803039	GM12878:12-98.1_1	31.2716	-	0.193085	843	204	0.305158	gm12878	9.60429e-93	4.8734e-91	TRUE	TRUE
12	101018685	101108627	GM12878:12-101.0_1	11.4963	+	0.170443	15	8	0.152174	gm12878	0.21004	0.47467	FALSE	FALSE
12	102297314	102406658	GM12878:12-102.3_1	11.2398	-	0.155857	38	40	-0.0128205	gm12878	0.909946	1	FALSE	FALSE
12	102591298	103351451	GM12878:12-102.6_1	37.2557	+	0.190146	96	111	-0.0362319	gm12878	0.330531	0.632129	FALSE	FALSE
12	103454064	103695732	GM12878:12-103.5_1	25.0012	-	0.222541	9	24	-0.227273	gm12878	0.013531	0.056085	FALSE	FALSE
12	104744146	104850691	GM12878:12-104.7_1	6.02562	+	0.137519	21	32	-0.103774	gm12878	0.168978	0.400003	FALSE	FALSE
12	105630301	105734937	GM12878:12-105.6_1	83.7092	-	0.137926	401	611	-0.103755	gm12878	4.30947e-11	5.42304e-10	TRUE	FALSE
12	105765296	106011954	GM12878:12-105.8_1	8.55435	+	0.118885	83	129	-0.108491	gm12878	0.00192756	0.010366	FALSE	FALSE
12	108860964	108915990	GM12878:12-108.9_1	39.2905	-	0.113383	24	39	-0.119048	gm12878	0.0769258	0.22162	FALSE	FALSE
12	115345802	115572661	GM12878:12-115.3_1	9.86516	+	0.117976	174	34	0.336538	gm12878	7.65419e-24	1.51447e-22	TRUE	TRUE
12	116342223	116396380	GM12878:12-116.3_1	7.90295	-	0.180789	14	11	0.06	gm12878	0.690038	0.968701	FALSE	FALSE
12	123110947	123193053	GM12878:12-123.1_1	6.27238	+	0.0840986	10	18	-0.142857	gm12878	0.184933	0.424982	FALSE	FALSE
12	124029527	124105569	GM12878:12-124.0_1	7.62736	-	0.0376897	28	21	0.0714286	gm12878	0.391603	0.699196	FALSE	FALSE
12	125169066	125262173	GM12878:12-125.2_1	3.53357	-	0.0540668	11	18	-0.12069	gm12878	0.264931	0.532	FALSE	FALSE
12	126442571	126546843	GM12878:12-126.4_1	15.239	-	0.139807	103	60	0.131902	gm12878	0.000944293	0.00554243	TRUE	FALSE
12	126654465	126964281	GM12878:12-126.7_1	14.302	+	0.166986	90	75	0.0454545	gm12878	0.275714	0.547945	FALSE	FALSE
12	127188902	127256971	GM12878:12-127.2_1	8.28571	-	0.0530344	5	29	-0.352941	gm12878	3.85582e-05	0.000288133	TRUE	TRUE
12	128301607	128470801	GM12878:12-128.3_1	2.55328	-	0.246463	28	9	0.256757	gm12878	0.00256321	0.0132928	FALSE	FALSE
12	129469509	129569580	GM12878:12-129.5_1	7.21488	+	0.163684	31	62	-0.166667	gm12878	0.00171276	0.00935479	TRUE	FALSE
13	19509647	19692352	GM12878:13-19.5_1	4.99165	-	0.212392	44	46	-0.0111111	gm12878	0.916129	1	FALSE	FALSE
13	19765952	19918832	GM12878:13-19.8_1	2.72109	-	0.394283	15	19	-0.0588235	gm12878	0.607591	0.912413	FALSE	FALSE
13	20110916	20277008	GM12878:13-20.1_1	73.2064	-	0.178341	436	442	-0.00341686	gm12878	0.866012	1	FALSE	FALSE
13	22544817	23043011	GM12878:13-22.5_1	53.7943	+	0.203134	716	586	0.0499232	gm12878	0.000346535	0.00217604	TRUE	FALSE	TL:13-22.5 (FIG.2)
13	27746384	27842815	GM12878:13-27.7_1	28.4141	-	0.163215	27	86	-0.261062	gm12878	2.34061e-08	2.30833e-07	TRUE	TRUE
13	29164173	29250165	GM12878:13-29.2_1	13.978	-	0.113371	28	14	0.166667	gm12878	0.0435585	0.144247	FALSE	FALSE
13	30683967	30776766	GM12878:13-30.7_1	9.29967	-	0.0921993	19	2	0.404762	gm12878	0.000221252	0.00144711	TRUE	FALSE
13	30881624	31032878	GM12878:13-30.9_1	17.064	-	0.0922091	216	92	0.201299	gm12878	1.19849e-12	1.64649e-11	TRUE	TRUE
13	31338565	31478315	GM12878:13-31.3_1	6.84079	+	0.0660394	20	11	0.145161	gm12878	0.149613	0.362342	FALSE	FALSE
13	34253621	34392205	GM12878:13-34.3_1	5.24592	+	0.147124	41	25	0.121212	gm12878	0.0640175	0.193709	FALSE	FALSE
13	34540695	34934542	GM12878:13-34.5_1	28.5136	+	0.195205	43	106	-0.211409	gm12878	2.54272e-07	2.34587e-06	TRUE	TRUE
13	38537846	38945899	GM12878:13-38.5_1	15.6426	-	0.381227	73	76	-0.0100671	gm12878	0.869923	1	FALSE	FALSE
13	40672979	41048130	GM12878:13-40.7_1	5.27787	-	0.0933917	41	23	0.140625	gm12878	0.0327658	0.114731	FALSE	FALSE
13	41345347	41506054	GM12878:13-41.3_1	24.0002	-	0.282552	349	386	-0.0251701	gm12878	0.18418	0.424982	FALSE	FALSE
13	42897403	43136862	GM12878:13-42.9_1	50.0503	+	0.24489	242	247	-0.00511247	gm12878	0.85648	1	FALSE	FALSE
13	43306396	43460523	GM12878:13-43.3_1	5.06725	-	0.162009	14	13	0.0185185	gm12878	1	1	FALSE	FALSE
13	45858239	45992884	GM12878:13-45.9_1	37.4169	+	0.0333618	135	102	0.0696203	gm12878	0.0374281	0.128547	FALSE	FALSE
13	46202368	46284487	GM12878:13-46.2_1	69.5698	-	0.280167	37	29	0.0606061	gm12878	0.389052	0.697413	FALSE	FALSE
13	47327175	47793089	GM12878:13-47.3_1	6.3853	+	0.2198	20	45	-0.192308	gm12878	0.00262638	0.013501	FALSE	FALSE
13	48102204	48516790	GM12878:13-48.1_1	6.49564	-	0.309241	23	27	-0.04	gm12878	0.671811	0.965517	FALSE	FALSE
13	50509972	50570509	GM12878:13-50.5_1	14.2392	+	0.182566	17	18	-0.0142857	gm12878	1	1	FALSE	FALSE
13	50512214	50702261	GM12878:13-50.5_2	99.5385	-	0.104885	365	414	-0.0314506	gm12878	0.0854072	0.24338	FALSE	FALSE
13	50595156	50746153	GM12878:13-50.6_1	11.8413	+	0.0829156	25	33	-0.0689655	gm12878	0.358143	0.670805	FALSE	FALSE
13	50964427	51391106	GM12878:13-51.0_1	5.49125	+	0.210343	7	67	-0.405405	gm12878	2.11987e-13	3.0041e-12	TRUE	TRUE
13	53345321	53602490	GM12878:13-53.3_1	17.5177	+	0.0662599	71	224	-0.259322	gm12878	1.25114e-19	2.26211e-18	TRUE	TRUE
13	54203825	54402262	GM12878:13-54.2_1	12.6287	+	0.162898	74	54	0.078125	gm12878	0.09269	0.26036	FALSE	FALSE
13	57998988	58224626	GM12878:13-58.0_1	6.58134	-	0.256641	15	24	-0.115385	gm12878	0.199591	0.454351	FALSE	FALSE
13	58950631	59109598	GM12878:13-59.0_1	1.96267	-	0.239427	6	17	-0.23913	gm12878	0.0346897	0.120457	FALSE	FALSE
13	59429899	59934398	GM12878:13-59.4_1	3.61349	-	0.132734	36	20	0.142857	gm12878	0.0440465	0.145613	FALSE	FALSE
13	59430907	59735696	GM12878:13-59.4_2	11.8541	+	0.147453	7	147	-0.454545	gm12878	3.26166e-35	8.01654e-34	TRUE	TRUE
13	61148013	61198255	GM12878:13-61.1_1	6.30946	+	0.132718	6	16	-0.227273	gm12878	0.0524788	0.169505	FALSE	FALSE
13	61210485	61778663	GM12878:13-61.2_1	11.998	+	0.241093	172	56	0.254386	gm12878	6.61983e-15	1.04653e-13	TRUE	TRUE
13	62059489	62245502	GM12878:13-62.1_1	8.0532	-	0.224425	8	103	-0.427928	gm12878	3.68153e-22	7.01945e-21	TRUE	TRUE
13	64160169	64289880	GM12878:13-64.2_1	7.0156	+	0.190385	20	0	0.5	gm12878	1.90735e-06	1.62616e-05	TRUE	TRUE
13	64332068	64772717	GM12878:13-64.3_1	321.621	-	0.250946	287	573	-0.166279	gm12878	1.01863e-22	1.96601e-21	TRUE	TRUE
13	64419231	65148929	GM12878:13-64.4_1	124.065	+	0.246194	191	400	-0.176819	gm12878	5.27615e-18	9.07037e-17	TRUE	TRUE
13	65259860	65491241	GM12878:13-65.3_1	7.86581	+	0.273441	44	15	0.245763	gm12878	0.000203722	0.00134362	TRUE	TRUE
13	65387347	65751150	GM12878:13-65.4_1	39.3537	-	0.310338	21	8	0.224138	gm12878	0.0241195	0.090012	FALSE	FALSE
13	65503068	66394236	GM12878:13-65.5_1	39.0016	+	0.296057	1175	474	0.212553	gm12878	1.11178e-68	4.5424e-67	TRUE	TRUE
13	68498006	68841749	GM12878:13-68.5_1	42.619	-	0.13746	24	30	-0.0555556	gm12878	0.496617	0.786979	FALSE	FALSE
13	68717976	69479573	GM12878:13-68.7_1	3.95485	+	0.226871	19	24	-0.0581395	gm12878	0.542384	0.836441	FALSE	FALSE
13	69851484	70000084	GM12878:13-69.9_1	17.6851	+	0.220027	38	63	-0.123762	gm12878	0.0165059	0.0661496	FALSE	FALSE
13	76458131	76989661	GM12878:13-76.5_1	86.5125	+	0.267782	751	3408	-0.319428	gm12878	0	0	TRUE	TRUE
13	77901177	78026028	GM12878:13-77.9_1	19.5994	-	0.208697	166	136	0.0496689	gm12878	0.0950014	0.265666	FALSE	FALSE
13	78338377	78504832	GM12878:13-78.3_1	25.7247	+	0.161839	89	57	0.109589	gm12878	0.0100565	0.04328	FALSE	FALSE
13	79498891	79638428	GM12878:13-79.5_1	19.3855	+	0.190315	72	105	-0.0932203	gm12878	0.0159199	0.0642104	FALSE	FALSE
13	79499191	79669162	GM12878:13-79.5_2	7.26595	-	0.23411	15	17	-0.03125	gm12878	0.86005	1	FALSE	FALSE
13	80130212	80605218	GM12878:13-80.1_1	18.0335	+	0.308101	27	28	-0.00909091	gm12878	1	1	FALSE	FALSE
13	80826421	80910111	GM12878:13-80.8_1	21.8784	-	0.162636	13	13	0	gm12878	1	1	FALSE	FALSE
13	80897105	81785668	GM12878:13-80.9_1	327.419	+	0.268232	4156	8827	-0.179889	gm12878	5e-324	8.65e-322	TRUE	TRUE
13	80915086	81572823	GM12878:13-80.9_2	6.93438	-	0.271437	83	141	-0.129464	gm12878	0.000129153	0.000885538	TRUE	FALSE
13	83031986	83158887	GM12878:13-83.0_1	2.03308	+	0.254781	21	5	0.307692	gm12878	0.00249392	0.0129898	FALSE	FALSE
13	83291471	83676509	GM12878:13-83.3_1	10.9755	-	0.234273	42	3	0.433333	gm12878	8.65498e-10	9.79445e-09	TRUE	TRUE
13	84456528	84567344	GM12878:13-84.5_1	17.6058	-	0.161042	35	5	0.375	gm12878	1.38261e-06	1.19826e-05	TRUE	TRUE	TL:13-84.4 (FIG.2)
13	84480072	85004401	GM12878:13-84.5_2	8.15328	+	0.21674	42	76	-0.144068	gm12878	0.00224267	0.0118181	FALSE	FALSE
13	84864572	85155065	GM12878:13-84.9_1	13.8351	-	0.237603	143	25	0.35119	gm12878	2.72762e-21	5.10779e-20	TRUE	TRUE
13	85519043	85743459	GM12878:13-85.5_1	2.75381	-	0.187683	22	2	0.416667	gm12878	3.5882e-05	0.000268773	TRUE	TRUE
13	86240576	86715098	GM12878:13-86.2_1	5.14412	+	0.197742	222	20	0.417355	gm12878	2.70406e-44	7.80455e-43	TRUE	TRUE
13	87996518	88463522	GM12878:13-88.0_1	33.4344	-	0.209934	207	366	-0.138743	gm12878	3.08255e-11	3.94215e-10	TRUE	FALSE
13	88482082	88741658	GM12878:13-88.5_1	2.689	+	0.171183	4	24	-0.357143	gm12878	0.000179991	0.00120223	TRUE	TRUE
13	88795133	88924143	GM12878:13-88.8_1	8.91404	+	0.168692	28	53	-0.154321	gm12878	0.0072755	0.0331167	FALSE	FALSE
13	89936397	90053060	GM12878:13-89.9_1	4.71443	-	0.260554	3	22	-0.38	gm12878	0.000156522	0.00106048	TRUE	TRUE
13	90049832	90885433	GM12878:13-90.0_1	3.68358	+	0.193562	74	194	-0.223881	gm12878	1.40838e-13	2.00486e-12	TRUE	TRUE
13	91053522	91208771	GM12878:13-91.1_1	7.09183	-	0.257135	23	66	-0.241573	gm12878	5.69025e-06	4.64975e-05	TRUE	TRUE
13	91999224	92050934	GM12878:13-92.0_1	345.33	+	0.0049313	305	380	-0.0547445	gm12878	0.00465756	0.0224047	FALSE	FALSE
13	95131936	95226283	GM12878:13-95.1_1	22.3537	-	0.14541	41	45	-0.0232558	gm12878	0.746534	1	FALSE	FALSE
13	95286899	95339737	GM12878:13-95.3_1	8.85726	+	0.114671	6	20	-0.269231	gm12878	0.00935531	0.0404839	FALSE	FALSE
13	95604298	95672082	GM12878:13-95.6_1	12.2743	-	0.140107	16	14	0.0333333	gm12878	0.855536	1	FALSE	FALSE
13	100696421	100751661	GM12878:13-100.7_1	14.6814	-	0.0891564	133	113	0.0406504	gm12878	0.225671	0.49429	FALSE	FALSE
13	101480063	101674710	GM12878:13-101.5_1	1.79813	+	0.203075	12	11	0.0217391	gm12878	1	1	FALSE	FALSE
13	103605866	104063247	GM12878:13-103.6_1	2.95596	+	0.133604	53	33	0.116279	gm12878	0.0398536	0.13381	FALSE	FALSE
13	105521518	105822225	GM12878:13-105.5_1	12.0915	+	0.237264	55	77	-0.0833333	gm12878	0.0671704	0.200491	FALSE	FALSE
13	106538099	107035274	GM12878:13-106.5_1	27.6241	-	0.0977986	609	639	-0.0120192	gm12878	0.411713	0.726851	FALSE	FALSE
13	108960832	109248499	GM12878:13-109.0_1	3.60139	+	0.251868	20	7	0.240741	gm12878	0.0191573	0.0745901	FALSE	FALSE
13	111373421	111499693	GM12878:13-111.4_1	4.77541	+	0.194168	20	16	0.0555556	gm12878	0.617719	0.912413	FALSE	FALSE
14	20680317	20757300	GM12878:14-20.7_1	16.2893	-	0.381578	44	63	-0.088785	gm12878	0.081353	0.232881	FALSE	FALSE
14	23097407	23242431	GM12878:14-23.1_1	6.26103	-	0.222639	52	33	0.111765	gm12878	0.0502509	0.162643	FALSE	FALSE
14	23317205	23369853	GM12878:14-23.3_1	29.8777	-	0	30	33	-0.0238095	gm12878	0.801306	1	FALSE	FALSE
14	24708447	24769097	GM12878:14-24.7_1	33.3883	+	0.0348063	56	55	0.0045045	gm12878	1	1	FALSE	FALSE
14	29264000	29721018	GM12878:14-29.3_1	8.40886	+	0.217142	4	18	-0.318182	gm12878	0.00434351	0.0211856	FALSE	FALSE
14	30423394	30773440	GM12878:14-30.4_1	2.95104	-	0.210301	7	14	-0.166667	gm12878	0.189247	0.432997	FALSE	FALSE
14	32330429	32546188	GM12878:14-32.3_1	12.2498	+	0.172595	75	111	-0.0967742	gm12878	0.0100872	0.0433528	FALSE	FALSE
14	32628934	32798478	GM12878:14-32.6_1	11.3658	+	0.242568	31	34	-0.0230769	gm12878	0.804317	1	FALSE	FALSE
14	34422429	34711458	GM12878:14-34.4_1	13.6526	-	0.154708	78	99	-0.059322	gm12878	0.132534	0.329868	FALSE	FALSE	TL:14-34.6 (FIG.2)
14	35345283	35478996	GM12878:14-35.3_1	14.2245	-	0.0659622	37	36	0.00684932	gm12878	1	1	FALSE	FALSE
14	39449822	39501122	GM12878:14-39.4_1	32.4756	-	0.241306	53	60	-0.0309735	gm12878	0.572656	0.874128	FALSE	FALSE
14	39820397	40944962	GM12878:14-39.8_1	111.738	+	0.321649	4504	4084	0.0244527	gm12878	6.11995e-06	4.96221e-05	TRUE	FALSE
14	41444326	41635730	GM12878:14-41.4_1	4.09605	+	0.297784	19	45	-0.203125	gm12878	0.00156279	0.00859534	TRUE	FALSE
14	42373752	42722538	GM12878:14-42.4_1	5.54495	+	0.300239	43	103	-0.205479	gm12878	7.39694e-07	6.57366e-06	TRUE	TRUE
14	42864147	43123959	GM12878:14-42.9_1	1.28939	+	0.295433	14	8	0.136364	gm12878	0.286279	0.562742	FALSE	FALSE
14	44272164	44415499	GM12878:14-44.3_1	4.0953	+	0.305536	27	8	0.271429	gm12878	0.00187823	0.0101353	FALSE	FALSE
14	45670093	46055760	GM12878:14-45.7_1	4.76058	+	0.330085	14	27	-0.158537	gm12878	0.0595839	0.189483	FALSE	FALSE
14	46067360	47081929	GM12878:14-46.1_1	44.9925	+	0.318134	2587	938	0.233901	gm12878	2.83661e-176	2.8787e-174	TRUE	TRUE
14	49631728	50033026	GM12878:14-49.6_1	1.46525	-	0.243761	15	7	0.181818	gm12878	0.133801	0.331707	FALSE	FALSE
14	50363772	50587675	GM12878:14-50.4_1	15.8685	+	0.076149	55	30	0.147059	gm12878	0.00883621	0.0386093	FALSE	FALSE
14	50474238	50550368	GM12878:14-50.5_1	64.9284	-	0.101786	91	147	-0.117647	gm12878	0.000343559	0.00216168	TRUE	FALSE
14	51562422	51717113	GM12878:14-51.6_1	6.51622	-	0.20965	32	22	0.0925926	gm12878	0.220328	0.486765	FALSE	FALSE
14	51724372	51848296	GM12878:14-51.7_1	35.1264	+	0.141748	127	184	-0.0916399	gm12878	0.00145612	0.0081803	TRUE	FALSE
14	53439586	53503457	GM12878:14-53.4_1	25.5672	-	0.174806	37	41	-0.025641	gm12878	0.734342	1	FALSE	FALSE
14	53613729	54168339	GM12878:14-53.6_1	13.6186	+	0.193269	231	219	0.0133333	gm12878	0.604127	0.912413	FALSE	FALSE
14	55493819	55614833	GM12878:14-55.5_1	15.147	-	0.0615797	32	31	0.00793651	gm12878	1	1	FALSE	FALSE
14	55959766	56055568	GM12878:14-56.0_1	12.3484	-	0.225152	29	22	0.0686275	gm12878	0.401062	0.713654	FALSE	FALSE
14	56151302	56488169	GM12878:14-56.2_1	14.7922	+	0.192503	180	185	-0.00684932	gm12878	0.834196	1	FALSE	FALSE
14	57116232	57182297	GM12878:14-57.1_1	7.31098	+	0.169076	39	43	-0.0243902	gm12878	0.740653	1	FALSE	FALSE
14	58332592	58449955	GM12878:14-58.3_1	18.7879	-	0.224082	57	162	-0.239726	gm12878	7.55485e-13	1.04244e-11	TRUE	TRUE
14	60352954	60611499	GM12878:14-60.4_1	8.50916	-	0.318827	1	22	-0.456522	gm12878	5.72205e-06	4.66362e-05	TRUE	TRUE
14	61550451	61625108	GM12878:14-61.6_1	8.35822	+	0.150127	11	25	-0.194444	gm12878	0.0288167	0.104928	FALSE	FALSE
14	62017698	62162029	GM12878:14-62.0_1	17.1758	+	0.121831	22	15	0.0945946	gm12878	0.324009	0.620786	FALSE	FALSE
14	66427571	67135445	GM12878:14-66.4_1	40.6824	-	0.25781	77	69	0.0273973	gm12878	0.562521	0.861163	FALSE	FALSE
14	70883884	70935595	GM12878:14-70.9_1	22.1036	-	0.123803	42	31	0.0753425	gm12878	0.241645	0.508732	FALSE	FALSE
14	71306056	71390386	GM12878:14-71.3_1	11.3838	-	0.0594806	24	18	0.0714286	gm12878	0.440799	0.768285	FALSE	FALSE
14	71787093	71933901	GM12878:14-71.8_1	294.33	+	0.154869	812	891	-0.0231944	gm12878	0.0587113	0.187139	FALSE	FALSE
14	74893913	74946593	GM12878:14-74.9_1	6.56796	-	0.112794	19	13	0.09375	gm12878	0.377086	0.684542	FALSE	FALSE
14	76669134	76837689	GM12878:14-76.7_1	60.55	+	0.164166	450	520	-0.0360825	gm12878	0.0266777	0.0982764	FALSE	FALSE
14	77370396	77452392	GM12878:14-77.4_1	10.4029	-	0.0115981	24	16	0.1	gm12878	0.268187	0.533998	FALSE	FALSE
14	77408528	77552782	GM12878:14-77.4_2	24.6024	+	0.016873	73	27	0.23	gm12878	4.69241e-06	3.86448e-05	TRUE	TRUE
14	83480824	84114402	GM12878:14-83.5_1	8.30363	-	0.213451	87	58	0.1	gm12878	0.0197409	0.0765783	FALSE	FALSE
14	83552149	84000118	GM12878:14-83.6_1	157	+	0.211686	269	477	-0.13941	gm12878	2.3848e-14	3.64203e-13	TRUE	FALSE
14	84105308	84393696	GM12878:14-84.1_1	4.54943	+	0.189394	73	16	0.320225	gm12878	7.23736e-10	8.21976e-09	TRUE	TRUE
14	84256671	84368300	GM12878:14-84.3_1	4.12079	-	0.0786982	3	17	-0.35	gm12878	0.00257683	0.0133028	FALSE	FALSE
14	86400905	86626532	GM12878:14-86.4_1	78.612	+	0.313557	262	267	-0.0047259	gm12878	0.861955	1	FALSE	FALSE
14	86829692	87203083	GM12878:14-86.8_1	2.77993	-	0.227298	20	19	0.0128205	gm12878	1	1	FALSE	FALSE
14	87696279	88000634	GM12878:14-87.7_1	5.82872	+	0.139998	9	20	-0.189655	gm12878	0.0614283	0.190898	FALSE	FALSE
14	88481155	88613724	GM12878:14-88.5_1	24.1535	+	0.266209	40	32	0.0555556	gm12878	0.409579	0.724711	FALSE	FALSE
14	95942173	96012032	GM12878:14-95.9_1	169.656	-	0.0565854	132	144	-0.0217391	gm12878	0.507966	0.792295	FALSE	FALSE
14	97033453	97090972	GM12878:14-97.0_1	51.3396	+	0.072011	97	71	0.077381	gm12878	0.0534324	0.171725	FALSE	FALSE
14	97347951	97585278	GM12878:14-97.3_1	31.9685	+	0.086602	101	91	0.0260417	gm12878	0.51611	0.80261	FALSE	FALSE
14	97768558	98135000	GM12878:14-97.8_1	11.5216	+	0.0767079	18	319	-0.446588	gm12878	2.34043e-72	9.94999e-71	TRUE	TRUE
14	97812932	97953421	GM12878:14-97.8_2	12.428	-	0.0450711	6	82	-0.431818	gm12878	3.77112e-18	6.59108e-17	TRUE	TRUE
14	98164408	98308082	GM12878:14-98.2_1	34.7314	+	0.194148	46	7	0.367925	gm12878	4.0032e-08	3.9112e-07	TRUE	TRUE
14	98557987	98706149	GM12878:14-98.6_1	14.9026	-	0.0567824	55	20	0.233333	gm12878	6.4949e-05	0.000469723	TRUE	TRUE
14	98595985	98717328	GM12878:14-98.6_2	8.9828	+	0.034967	33	8	0.304878	gm12878	0.000112221	0.00077764	TRUE	TRUE
14	98731193	98792278	GM12878:14-98.7_1	12.016	-	0.164885	101	32	0.259398	gm12878	1.59209e-09	1.76363e-08	TRUE	TRUE
14	99231209	99635624	GM12878:14-99.2_1	3.41481	-	0.11509	29	10	0.24359	gm12878	0.00337785	0.0172232	FALSE	FALSE
14	100626426	100706894	GM12878:14-100.6_1	16.2922	-	0.0516479	13	17	-0.0666667	gm12878	0.584665	0.886436	FALSE	FALSE
14	101328051	101536380	GM12878:14-101.3_1	6.29293	+	0.0741279	18	24	-0.0714286	gm12878	0.440799	0.768285	FALSE	FALSE
14	103755590	103811493	GM12878:14-103.8_1	6.76171	-	0.0578502	23	38	-0.122951	gm12878	0.0721774	0.210037	FALSE	FALSE
14	106715343	106772580	GM12878:14-106.7_1	13.0161	+	0.306393	32	0	0.5	gm12878	4.65661e-10	5.40579e-09	TRUE	TRUE
15	20400376	20484895	GM12878:15-20.4_1	1.89307	-	0.116329	1	23	-0.458333	gm12878	2.98023e-06	2.51362e-05	TRUE	TRUE
15	24145394	24446906	GM12878:15-24.1_1	1.28353	+	0.307563	47	5	0.403846	gm12878	1.28482e-09	1.43845e-08	TRUE	TRUE
15	25281635	25426956	GM12878:15-25.3_1	231.969	+	0.173781	1570	12	0.492415	gm12878	0	0	TRUE	TRUE
15	25480899	25582395	GM12878:15-25.5_1	82.0229	-	0.452806	569	493	0.0357815	gm12878	0.0213231	0.081043	FALSE	FALSE
15	30888088	30966512	GM12878:15-30.9_1	12.6364	-	0.127831	10	11	-0.0238095	gm12878	1	1	FALSE	FALSE
15	30931023	31110238	GM12878:15-30.9_2	145.535	+	0.308417	29	17	0.130435	gm12878	0.103805	0.287728	FALSE	FALSE
15	31453555	31514970	GM12878:15-31.5_1	18.204	-	0.20482	31	21	0.0961538	gm12878	0.211609	0.477219	FALSE	FALSE
15	31507881	31566245	GM12878:15-31.5_2	17.5108	+	0.119714	9	11	-0.05	gm12878	0.823803	1	FALSE	FALSE
15	35280497	35663169	GM12878:15-35.3_1	26.6677	-	0.143039	50	49	0.00505051	gm12878	1	1	FALSE	FALSE
15	38992239	39491783	GM12878:15-39.0_1	5.97545	+	0.229069	117	99	0.0416667	gm12878	0.247333	0.508732	FALSE	FALSE
15	40327797	40418858	GM12878:15-40.3_1	16.2309	+	0.0133866	38	44	-0.0365854	gm12878	0.581114	0.881904	FALSE	FALSE
15	45071399	45176284	GM12878:15-45.1_1	236.964	-	0.129075	177	131	0.0746753	gm12878	0.0102285	0.0439	FALSE	FALSE
15	46241287	46687846	GM12878:15-46.2_1	15.5187	+	0.346402	310	55	0.349315	gm12878	2.94796e-44	8.43116e-43	TRUE	TRUE
15	46261527	47358761	GM12878:15-46.3_1	312.677	-	0.3679	7382	933	0.387793	gm12878	5e-324	8.65e-322	TRUE	TRUE	TL:15-47 (FIG.2)
15	46698767	47256986	GM12878:15-46.7_1	4.97833	+	0.344361	157	5	0.469136	gm12878	3.08586e-40	8.22722e-39	TRUE	TRUE
15	48937989	49029678	GM12878:15-48.9_1	53.3543	-	0.325437	72	85	-0.0414013	gm12878	0.338235	0.643342	FALSE	FALSE
15	49937333	49990741	GM12878:15-49.9_1	28.2542	+	0.125543	33	31	0.015625	gm12878	0.900653	1	FALSE	FALSE
15	54203152	54305100	GM12878:15-54.2_1	95.6762	+	0.227881	2	330	-0.493976	gm12878	1.26366e-95	6.73811e-94	TRUE	TRUE
15	54769100	55473511	GM12878:15-54.8_1	8.29203	-	0.357429	77	135	-0.136792	gm12878	8.23634e-05	0.000582281	TRUE	FALSE
15	56738072	56898021	GM12878:15-56.7_1	3.39483	+	0.466461	14	14	0	gm12878	1	1	FALSE	FALSE
15	58571977	58726087	GM12878:15-58.6_1	7.39082	-	0.210071	40	38	0.0128205	gm12878	0.909946	1	FALSE	FALSE
15	62673005	62939509	GM12878:15-62.7_1	4.97554	+	0.0730195	12	13	-0.02	gm12878	1	1	FALSE	FALSE
15	64126147	64199188	GM12878:15-64.1_1	21.3989	-	0.0844457	96	70	0.0783133	gm12878	0.0520058	0.16815	FALSE	FALSE
15	68818356	68870841	GM12878:15-68.8_1	7.56407	+	0.159703	17	11	0.107143	gm12878	0.344928	0.64901	FALSE	FALSE
15	70265355	70340542	GM12878:15-70.3_1	9.92193	-	0.0729381	21	12	0.136364	gm12878	0.162756	0.389672	FALSE	FALSE
15	75343067	75491232	GM12878:15-75.3_1	11.9191	+	0.14442	20	11	0.145161	gm12878	0.149613	0.362342	FALSE	FALSE
15	80080168	80135888	GM12878:15-80.1_1	16.0086	-	0.153769	64	60	0.016129	gm12878	0.787747	1	FALSE	FALSE
15	80263643	80352976	GM12878:15-80.3_1	12.6941	-	0.161228	29	35	-0.046875	gm12878	0.532309	0.823325	FALSE	FALSE
15	80295067	80351609	GM12878:15-80.3_2	6.87984	+	0.165894	24	61	-0.217647	gm12878	7.39595e-05	0.000531225	TRUE	TRUE
15	81296345	81372081	GM12878:15-81.3_1	18.8022	+	0.167675	12	20	-0.125	gm12878	0.215327	0.483525	FALSE	FALSE
15	81605104	81822978	GM12878:15-81.6_1	6.31099	+	0.194443	15	19	-0.0588235	gm12878	0.607591	0.912413	FALSE	FALSE
15	85037193	85114445	GM12878:15-85.0_1	8.27163	-	0.121343	11	32	-0.244186	gm12878	0.00191396	0.0103105	FALSE	FALSE
15	91924866	92070505	GM12878:15-91.9_1	45.7913	-	0.368706	109	82	0.0706806	gm12878	0.0596478	0.189483	FALSE	FALSE
15	91943557	92396768	GM12878:15-91.9_2	95.589	+	0.185805	1396	2778	-0.165549	gm12878	2.87715e-103	1.84725e-101	TRUE	TRUE
15	93199031	93382756	GM12878:15-93.2_1	3.24942	-	0.141178	10	12	-0.0454545	gm12878	0.831812	1	FALSE	FALSE
15	93345745	93429398	GM12878:15-93.3_1	42.1623	+	0.0703382	22	28	-0.06	gm12878	0.479888	0.786979	FALSE	FALSE
15	95797910	96869156	GM12878:15-95.8_1	29.1212	+	0.0936545	1519	116	0.429052	gm12878	3.7491338556e-312	6.2077763735342e-310	TRUE	TRUE
15	95988328	96911981	GM12878:15-96.0_1	192.073	-	0.0824043	6620	548	0.423549	gm12878	0	0	TRUE	TRUE	TL:15-96.2 (FIG.2)
15	96883492	96945839	GM12878:15-96.9_1	31.5974	+	0.0483263	7	17	-0.208333	gm12878	0.0639147	0.193709	FALSE	FALSE	TL:15-96.5 (FIG.2)
15	97035023	97326678	GM12878:15-97.0_1	66.1569	+	0.0981468	34	1063	-0.469006	gm12878	5.72379e-266	7.20282e-264	TRUE	TRUE
15	97634319	98011409	GM12878:15-97.6_1	6.96385	+	0.293635	90	8	0.418367	gm12878	1.08752e-18	1.93297e-17	TRUE	TRUE
15	99557937	99635765	GM12878:15-99.6_1	33.6383	+	0.162487	129	186	-0.0904762	gm12878	0.00156258	0.00859534	TRUE	FALSE
15	100339417	100534886	GM12878:15-100.3_1	160.603	+	0.223938	2716	7448	-0.232782	gm12878	5e-324	8.65e-322	TRUE	TRUE
15	100347132	100439489	GM12878:15-100.3_2	4.60171	-	0.231147	41	31	0.0694444	gm12878	0.288784	0.562742	FALSE	FALSE	TL:15-100.0 (FIG.2)
15	102264645	102316268	GM12878:15-102.3_1	42.8297	-	0.0933305	74	61	0.0481481	gm12878	0.301683	0.583228	FALSE	FALSE
16	3162490	3272292	GM12878:16-3.2_1	15.364	-	0.0346715	45	37	0.0487805	gm12878	0.439705	0.768285	FALSE	FALSE
16	4323664	4390251	GM12878:16-4.3_1	29.8557	-	0.0194332	50	50	0	gm12878	1	1	FALSE	FALSE
16	5649140	6069131	GM12878:16-5.6_1	33.3769	+	0.103069	308	1357	-0.315015	gm12878	7.39283e-157	6.6451e-155	TRUE	TRUE
16	7869961	8188287	GM12878:16-7.9_1	15.148	-	0.157003	100	486	-0.329352	gm12878	8.33426e-62	3.15899e-60	TRUE	TRUE
16	8135906	8353641	GM12878:16-8.1_1	4.13806	+	0.108182	55	40	0.0789474	gm12878	0.150518	0.363972	FALSE	FALSE
16	11276046	11439310	GM12878:16-11.3_1	7.33781	+	0.0649745	61	29	0.177778	gm12878	0.000972761	0.00559611	TRUE	FALSE
16	11419131	11641577	GM12878:16-11.4_1	4.82814	-	0.111901	50	59	-0.0412844	gm12878	0.44367	0.7703	FALSE	FALSE
16	12668146	12728221	GM12878:16-12.7_1	7.14107	+	0.284361	99	80	0.0530726	gm12878	0.178339	0.416272	FALSE	FALSE
16	13334273	13776481	GM12878:16-13.3_1	11.5466	+	0.118501	284	65	0.313754	gm12878	9.04077e-34	2.17117e-32	TRUE	TRUE
16	13409742	13566538	GM12878:16-13.4_1	6.63282	-	0.0868007	67	71	-0.0144928	gm12878	0.798545	1	FALSE	FALSE
16	14395268	14449504	GM12878:16-14.4_1	50.8703	+	0.0730696	79	94	-0.0433526	gm12878	0.287118	0.562742	FALSE	FALSE
16	22346808	22462823	GM12878:16-22.3_1	22.3764	+	0.128139	62	71	-0.0338346	gm12878	0.488022	0.786979	FALSE	FALSE
16	27362913	27421522	GM12878:16-27.4_1	14.5711	-	0.149721	24	22	0.0217391	gm12878	0.882996	1	FALSE	FALSE
16	29516913	29624423	GM12878:16-29.5_1	42.3495	-	0.0460794	58	53	0.0225225	gm12878	0.704379	0.983567	FALSE	FALSE
16	29625038	29753785	GM12878:16-29.6_1	3.06803	-	0.0678462	22	36	-0.12069	gm12878	0.0869489	0.247325	FALSE	FALSE
16	30139137	30202957	GM12878:16-30.1_1	14.3059	-	0.106142	19	9	0.178571	gm12878	0.0871586	0.247697	FALSE	FALSE
16	30257122	30362086	GM12878:16-30.3_1	44.4724	-	0.0534564	110	74	0.0978261	gm12878	0.00968356	0.0417894	FALSE	FALSE
16	31772886	31830909	GM12878:16-31.8_1	47.4812	+	0.352205	64	51	0.0565217	gm12878	0.263054	0.53142	FALSE	FALSE
16	35028539	35193580	GM12878:16-35.0_1	54.0775	+	0.330185	93	63	0.0961538	gm12878	0.0199457	0.0770876	FALSE	FALSE
16	52873352	53105687	GM12878:16-52.9_1	5.08748	-	0.248176	19	29	-0.104167	gm12878	0.193413	0.441885	FALSE	FALSE
16	53410847	53466903	GM12878:16-53.4_1	14.8423	+	0.330384	47	18	0.223077	gm12878	0.00042213	0.00262455	TRUE	FALSE	TL:16-53.3 (FIG.2)
16	60322522	60596878	GM12878:16-60.3_1	1.39964	+	0.197765	14	6	0.2	gm12878	0.115318	0.311944	FALSE	FALSE
16	63076507	63609977	GM12878:16-63.1_1	2.77241	-	0.237556	29	11	0.225	gm12878	0.00642658	0.0296887	FALSE	FALSE
16	65323019	65610170	GM12878:16-65.3_1	2.685	-	0.142448	11	25	-0.194444	gm12878	0.0288167	0.104928	FALSE	FALSE
16	69500167	69568246	GM12878:16-69.5_1	9.67993	+	0.16237	38	19	0.166667	gm12878	0.0163481	0.0656847	FALSE	FALSE
16	70212776	70284133	GM12878:16-70.2_1	28.6587	-	0.0550331	15	6	0.214286	gm12878	0.0783539	0.22491	FALSE	FALSE
16	72037944	72118755	GM12878:16-72.0_1	5.30868	-	0.0520102	15	9	0.125	gm12878	0.307456	0.592319	FALSE	FALSE
16	72206349	72698918	GM12878:16-72.2_1	81.9946	-	0.29454	224	194	0.0358852	gm12878	0.15598	0.374876	FALSE	FALSE
16	73092534	74366303	GM12878:16-73.1_1	19.7932	-	0.118715	554	534	0.00919118	gm12878	0.56462	0.863957	FALSE	FALSE
16	74031314	74154286	GM12878:16-74.0_1	5.12312	+	0.171527	32	24	0.0714286	gm12878	0.349682	0.656776	FALSE	FALSE
16	76593135	77224835	GM12878:16-76.6_1	27.6207	+	0.23739	816	771	0.0141777	gm12878	0.269372	0.536019	FALSE	FALSE
16	80838183	81009698	GM12878:16-80.8_1	19.9399	-	0.236766	247	205	0.0464602	gm12878	0.0536754	0.172309	FALSE	FALSE
16	81991899	82057758	GM12878:16-82.0_1	38.1876	+	0.304044	167	198	-0.0424658	gm12878	0.11623	0.313097	FALSE	FALSE
16	85176034	85357317	GM12878:16-85.2_1	3.24906	+	0.0456965	36	22	0.12069	gm12878	0.0869489	0.247325	FALSE	FALSE
16	85584062	85645028	GM12878:16-85.6_1	134.6	+	0.014221	123	125	-0.00403226	gm12878	0.949385	1	FALSE	FALSE
16	88706882	88756899	GM12878:16-88.7_1	25.6113	+	0.0633785	43	46	-0.0168539	gm12878	0.832258	1	FALSE	FALSE
17	6757189	6889746	GM12878:17-6.8_1	33.3592	+	0.374367	113	5	0.457627	gm12878	1.10086e-27	2.34006e-26	TRUE	TRUE
17	6776233	6904441	GM12878:17-6.8_2	12.0117	-	0.329886	84	94	-0.0280899	gm12878	0.500055	0.786979	FALSE	FALSE
17	13674918	13986339	GM12878:17-13.7_1	24.5038	-	0.142425	28	25	0.0283019	gm12878	0.783846	1	FALSE	FALSE
17	18430160	18505839	GM12878:17-18.4_1	34.0253	-	0.434123	7	23	-0.266667	gm12878	0.00522288	0.0247831	FALSE	FALSE
17	30381073	30463399	GM12878:17-30.4_1	4.17851	+	0.0564463	26	26	0	gm12878	1	1	FALSE	FALSE
17	30707975	30771164	GM12878:17-30.7_1	56.3073	+	0.0976119	48	58	-0.0471698	gm12878	0.382126	0.689712	FALSE	FALSE
17	34417506	34476678	GM12878:17-34.4_1	24.7752	-	0.0941324	39	47	-0.0465116	gm12878	0.450548	0.777939	FALSE	FALSE
17	34433014	34494953	GM12878:17-34.4_2	35.3574	+	0.104119	19	22	-0.0365854	gm12878	0.755229	1	FALSE	FALSE
17	36179481	36254435	GM12878:17-36.2_1	14.2888	-	0.142928	36	1	0.472973	gm12878	5.52973e-10	6.3491e-09	TRUE	TRUE
17	37690800	37781431	GM12878:17-37.7_1	11.453	+	0.0199049	17	16	0.0151515	gm12878	1	1	FALSE	FALSE
17	38665569	38824879	GM12878:17-38.7_1	35.1014	+	0.132377	33	41	-0.0540541	gm12878	0.415985	0.73357	FALSE	FALSE
17	41371589	41455949	GM12878:17-41.4_1	23.3049	+	0.0150901	184	210	-0.0329949	gm12878	0.2078	0.472014	FALSE	FALSE
17	41382616	41475364	GM12878:17-41.4_2	91.0855	-	0.0192888	1400	3280	-0.200855	gm12878	8.55385e-171	8.4095e-169	TRUE	TRUE
17	43210348	43263960	GM12878:17-43.2_1	66.9067	-	0.0374916	28	36	-0.0625	gm12878	0.381733	0.689712	FALSE	FALSE
17	46715434	46792341	GM12878:17-46.7_1	9.81705	+	0.181505	17	9	0.153846	gm12878	0.168638	0.399511	FALSE	FALSE
17	53241449	53334293	GM12878:17-53.2_1	16.1884	+	0.115699	24	11	0.185714	gm12878	0.0409596	0.13723	FALSE	FALSE
17	55757299	55811988	GM12878:17-55.8_1	23.4416	+	0.193256	26	15	0.134146	gm12878	0.117275	0.313097	FALSE	FALSE
17	66159478	66262915	GM12878:17-66.2_1	2.33959	-	0.0968609	14	14	0	gm12878	1	1	FALSE	FALSE
17	68758967	70117923	GM12878:17-68.8_1	20.7578	-	0.123235	444	238	0.151026	gm12878	2.57419e-15	4.15303e-14	TRUE	TRUE
17	70313827	70642084	GM12878:17-70.3_1	14.8573	-	0.0630116	37	45	-0.0487805	gm12878	0.439705	0.768285	FALSE	FALSE
17	71090513	71203491	GM12878:17-71.1_1	17.9681	-	0.0452832	28	20	0.0833333	gm12878	0.312327	0.600232	FALSE	FALSE
17	76309426	76374734	GM12878:17-76.3_1	7.96227	+	0.014669	12	20	-0.125	gm12878	0.215327	0.483525	FALSE	FALSE
17	77631475	77748827	GM12878:17-77.6_1	10.558	-	0.0860914	20	236	-0.421875	gm12878	5.28785e-48	1.58434e-46	TRUE	TRUE
18	1566452	1751365	GM12878:18-1.6_1	2.13073	+	0.335433	32	8	0.3	gm12878	0.000182166	0.00121161	TRUE	TRUE
18	4455266	4773909	GM12878:18-4.5_1	3.97938	-	0.348129	51	5	0.410714	gm12878	1.17029e-10	1.42152e-09	TRUE	TRUE
18	4515102	4783578	GM12878:18-4.5_2	6.86467	+	0.342381	24	0	0.5	gm12878	1.19209e-07	1.12622e-06	TRUE	TRUE
18	4853516	5086274	GM12878:18-4.9_1	3.15349	-	0.389353	18	3	0.357143	gm12878	0.00148964	0.00830923	TRUE	FALSE
18	5205848	5289017	GM12878:18-5.2_1	16.2801	-	0.345549	89	75	0.0426829	gm12878	0.310039	0.596929	FALSE	FALSE
18	10552766	10606190	GM12878:18-10.6_1	29.8742	+	0.199592	88	68	0.0641026	gm12878	0.127938	0.319692	FALSE	FALSE
18	10596665	10670243	GM12878:18-10.6_2	15.4802	-	0.243497	32	18	0.14	gm12878	0.0649086	0.195667	FALSE	FALSE
18	12131772	12228851	GM12878:18-12.1_1	3.13147	+	0.563829	12	11	0.0217391	gm12878	1	1	FALSE	FALSE
18	14024845	14099941	GM12878:18-14.0_1	60.5758	-	0.416307	158	131	0.0467128	gm12878	0.126016	0.315391	FALSE	FALSE
18	14293261	14352947	GM12878:18-14.3_1	1.80947	+	0.0250645	0	34	-0.5	gm12878	1.16415e-10	1.41954e-09	TRUE	TRUE
18	20023735	20535691	GM12878:18-20.0_1	8.16281	-	0.304962	107	110	-0.00691244	gm12878	0.892045	1	FALSE	FALSE
18	23538320	23596216	GM12878:18-23.5_1	37.6192	-	0.0678113	12	25	-0.175676	gm12878	0.047031	0.154608	FALSE	FALSE
18	27982588	28158464	GM12878:18-28.0_1	3.60481	-	0.194336	55	26	0.179012	gm12878	0.00168864	0.00925515	TRUE	FALSE
18	28015643	28405116	GM12878:18-28.0_2	162.391	+	0.207093	7100	6753	0.0125244	gm12878	0.00328379	0.016798	FALSE	FALSE
18	29340843	29409135	GM12878:18-29.3_1	5.66684	-	0.116529	19	11	0.133333	gm12878	0.200488	0.456064	FALSE	FALSE
18	31803515	31939083	GM12878:18-31.8_1	134.235	-	0.317472	1	29	-0.466667	gm12878	5.7742e-08	5.60668e-07	TRUE	TRUE
18	32890730	32967003	GM12878:18-32.9_1	6.09652	+	0.178032	10	12	-0.0454545	gm12878	0.831812	1	FALSE	FALSE
18	36725715	37509801	GM12878:18-36.7_1	16.3745	-	0.16349	81	179	-0.188462	gm12878	1.14899e-09	1.29097e-08	TRUE	TRUE
18	37615464	37719905	GM12878:18-37.6_1	29.3946	-	0.126789	13	10	0.0652174	gm12878	0.677639	0.966432	FALSE	FALSE
18	38529527	38675203	GM12878:18-38.5_1	5.23079	+	0.28595	22	4	0.346154	gm12878	0.000533521	0.00324653	TRUE	FALSE
18	38878820	39215124	GM12878:18-38.9_1	14.5672	-	0.105244	379	18	0.45466	gm12878	4.12226e-89	1.99517e-87	TRUE	TRUE
18	39661446	39766632	GM12878:18-39.7_1	113.066	+	0.241439	272	154	0.138498	gm12878	1.16911e-08	1.20591e-07	TRUE	FALSE
18	40099118	40340618	GM12878:18-40.1_1	2.31056	+	0.243967	11	18	-0.12069	gm12878	0.264931	0.532	FALSE	FALSE
18	44337697	44390022	GM12878:18-44.3_1	70.1386	-	0.182972	92	112	-0.0490196	gm12878	0.183294	0.424001	FALSE	FALSE
18	49270554	49866541	GM12878:18-49.3_1	6.11758	+	0.211822	42	36	0.0384615	gm12878	0.571587	0.872921	FALSE	FALSE
18	51003849	51677970	GM12878:18-51.0_1	11.6641	-	0.250841	26	34	-0.0666667	gm12878	0.366294	0.681149	FALSE	FALSE
18	57399496	57595185	GM12878:18-57.4_1	4.93129	-	0.113798	15	21	-0.0833333	gm12878	0.405032	0.718687	FALSE	FALSE
18	57571538	57855911	GM12878:18-57.6_1	5.93587	+	0.200771	44	75	-0.130252	gm12878	0.00572686	0.0268505	FALSE	FALSE
18	59575797	59711457	GM12878:18-59.6_1	3.27289	-	0.12221	21	23	-0.0227273	gm12878	0.880396	1	FALSE	FALSE
18	61656608	62348511	GM12878:18-61.7_1	20.4321	+	0.197162	944	126	0.382243	gm12878	1.8156e-155	1.58663e-153	TRUE	TRUE
18	61817296	62004324	GM12878:18-61.8_1	19.9435	-	0.173423	93	6	0.439394	gm12878	3.77384e-21	6.98383e-20	TRUE	TRUE
18	68243729	68578611	GM12878:18-68.2_1	6.84122	+	0.228137	77	62	0.0539568	gm12878	0.234932	0.508732	FALSE	FALSE
18	68589017	69454753	GM12878:18-68.6_1	6.51931	+	0.211732	246	38	0.366197	gm12878	1.83007e-38	4.71918e-37	TRUE	TRUE
18	69037869	69149898	GM12878:18-69.0_1	16.8349	-	0.256737	83	25	0.268519	gm12878	1.88293e-08	1.88054e-07	TRUE	TRUE
18	69383249	70120112	GM12878:18-69.4_1	59.68	-	0.240659	3004	807	0.288245	gm12878	7.80627e-295	1.22793e-292	TRUE	TRUE
18	69830131	70143715	GM12878:18-69.8_1	9.21603	+	0.176112	483	46	0.413043	gm12878	5.78947e-93	2.98585e-91	TRUE	TRUE
18	73891307	74069636	GM12878:18-73.9_1	13.9293	-	0.272356	30	29	0.00847458	gm12878	1	1	FALSE	FALSE
18	74240747	74291081	GM12878:18-74.2_1	12.278	+	0.19613	9	28	-0.256757	gm12878	0.00256321	0.0132928	FALSE	FALSE
19	4710530	4769116	GM12878:19-4.7_1	5.41085	+	0.0216775	55	51	0.0188679	gm12878	0.770919	1	FALSE	FALSE
19	6535939	6708115	GM12878:19-6.5_1	7.45168	+	0.0984284	23	37	-0.116667	gm12878	0.092461	0.259948	FALSE	FALSE
19	6591163	6663147	GM12878:19-6.6_1	26.3948	-	0.131404	87	25	0.276786	gm12878	3.22512e-09	3.46287e-08	TRUE	TRUE
19	10341948	10415478	GM12878:19-10.3_1	10.3359	-	0.0105399	22	9	0.209677	gm12878	0.0294494	0.106774	FALSE	FALSE
19	11729974	11782029	GM12878:19-11.7_1	7.31918	+	0.159235	36	33	0.0217391	gm12878	0.809949	1	FALSE	FALSE
19	12319999	12382624	GM12878:19-12.3_1	16.0639	-	0.240607	41	12	0.273585	gm12878	8.17133e-05	0.000578987	TRUE	TRUE
19	13265718	13333455	GM12878:19-13.3_1	15.0435	+	0.0142315	20	33	-0.122642	gm12878	0.0983706	0.273629	FALSE	FALSE
19	20959089	21032851	GM12878:19-21.0_1	87.6874	+	0.357013	1190	1283	-0.0188031	gm12878	0.0642893	0.194288	FALSE	FALSE
19	21610296	21661107	GM12878:19-21.6_1	10.0175	+	0.0940741	11	25	-0.194444	gm12878	0.0288167	0.104928	FALSE	FALSE
19	23488349	23540497	GM12878:19-23.5_1	58.0463	-	0.190343	193	221	-0.0338164	gm12878	0.184449	0.424982	FALSE	FALSE
19	24312984	24383154	GM12878:19-24.3_1	4.77412	+	0.255024	0	20	-0.5	gm12878	1.90735e-06	1.62616e-05	TRUE	TRUE
19	28263720	28404658	GM12878:19-28.3_1	29.0269	+	0.251593	86	123	-0.0885167	gm12878	0.0125819	0.052777	FALSE	FALSE
19	28823078	29205438	GM12878:19-28.8_1	10.783	-	0.227393	78	177	-0.194118	gm12878	5.13994e-10	5.92317e-09	TRUE	TRUE
19	28936124	29021098	GM12878:19-28.9_1	4.29543	+	0.0976063	9	15	-0.125	gm12878	0.307456	0.592319	FALSE	FALSE
19	29080610	29135898	GM12878:19-29.1_1	474.172	+	0.245334	364	946	-0.222137	gm12878	5.54879e-60	1.98369e-58	TRUE	TRUE
19	30507519	30575218	GM12878:19-30.5_1	145.911	+	0.33773	86	95	-0.0248619	gm12878	0.552207	0.847023	FALSE	FALSE
19	35085490	35248881	GM12878:19-35.1_1	21.317	-	0.380792	151	296	-0.162192	gm12878	6.38079e-12	8.39915e-11	TRUE	TRUE
19	40044788	40195438	GM12878:19-40.0_1	7.81945	-	0.390216	4	20	-0.333333	gm12878	0.00154388	0.00855114	TRUE	FALSE
19	40440885	40534166	GM12878:19-40.4_1	37.2316	-	0.219959	27	41	-0.102941	gm12878	0.114254	0.310401	FALSE	FALSE
19	44353137	44455396	GM12878:19-44.4_1	6.27818	+	0.396562	61	16	0.292208	gm12878	2.41763e-07	2.24362e-06	TRUE	TRUE
19	47363553	47421932	GM12878:19-47.4_1	42.3611	+	0.039038	14	8	0.136364	gm12878	0.286279	0.562742	FALSE	FALSE
19	51864220	51919159	GM12878:19-51.9_1	34.2744	+	0.0170735	16	13	0.0517241	gm12878	0.711071	0.991152	FALSE	FALSE
19	52449011	52560803	GM12878:19-52.4_1	6.1364	+	0.131127	30	27	0.0263158	gm12878	0.791366	1	FALSE	FALSE
19	54831648	54914478	GM12878:19-54.8_1	5.02233	+	0.120524	19	19	0	gm12878	1	1	FALSE	FALSE
19	58892389	58944180	GM12878:19-58.9_1	18.5553	-	0.0942635	124	94	0.0688073	gm12878	0.0492658	0.159784	FALSE	FALSE
2	278282	392774	GM12878:2-0.3_1	49.986	+	0.243301	406	242	0.126543	gm12878	1.21889e-10	1.47485e-09	TRUE	FALSE
2	7184309	7614353	GM12878:2-7.2_1	28.411	+	0.143655	604	688	-0.0325077	gm12878	0.020901	0.0802864	FALSE	FALSE
2	7799899	7893424	GM12878:2-7.8_1	3.84924	-	0.0615664	11	17	-0.107143	gm12878	0.344928	0.64901	FALSE	FALSE
2	7862492	7926858	GM12878:2-7.9_1	129.478	+	0.13316	428	502	-0.0397849	gm12878	0.0166303	0.0665635	FALSE	FALSE
2	8116977	8723948	GM12878:2-8.1_1	244.598	-	0.10358	7124	5620	0.0590082	gm12878	1.56259e-40	4.20163e-39	TRUE	FALSE
2	8407626	8587855	GM12878:2-8.4_1	11.3689	+	0.0646011	38	52	-0.0777778	gm12878	0.170242	0.402694	FALSE	FALSE
2	8652935	8727570	GM12878:2-8.7_1	15.6629	+	0.10881	29	30	-0.00847458	gm12878	1	1	FALSE	FALSE
2	11530547	11584500	GM12878:2-11.5_1	6.83929	-	0.0436862	27	19	0.0869565	gm12878	0.301996	0.583228	FALSE	FALSE
2	11589883	11673676	GM12878:2-11.6_1	6.95762	+	0.0884203	40	25	0.115385	gm12878	0.0816815	0.233609	FALSE	FALSE
2	12003499	12852573	GM12878:2-12.0_1	418.12	+	0.134562	13706	11974	0.0337227	gm12878	3.22611e-27	6.76624e-26	TRUE	FALSE
2	12126842	12574966	GM12878:2-12.1_1	2.98578	-	0.116588	32	8	0.3	gm12878	0.000182166	0.00121161	TRUE	TRUE
2	13639985	13707884	GM12878:2-13.6_1	9.0723	-	0.206999	42	8	0.34	gm12878	1.16356e-06	1.01682e-05	TRUE	TRUE
2	13738331	13850924	GM12878:2-13.7_1	8.49076	-	0.315322	32	22	0.0925926	gm12878	0.220328	0.486765	FALSE	FALSE	TL:2-13.7 (FIG.2)
2	13863092	15307031	GM12878:2-13.9_1	4.47595	-	0.225781	123	212	-0.132836	gm12878	1.33086e-06	1.15981e-05	TRUE	FALSE
2	18706230	19188361	GM12878:2-18.7_1	26.8475	+	0.210731	515	470	0.0228426	gm12878	0.160894	0.385508	FALSE	FALSE
2	19225247	19331666	GM12878:2-19.2_1	6.18311	+	0.152135	13	14	-0.0185185	gm12878	1	1	FALSE	FALSE
2	19225380	19547825	GM12878:2-19.2_2	29.3756	-	0.225083	193	204	-0.0138539	gm12878	0.615804	0.912413	FALSE	FALSE
2	19977187	20096513	GM12878:2-20.0_1	14.5568	-	0.0802507	57	54	0.0135135	gm12878	0.84955	1	FALSE	FALSE
2	20759350	20817563	GM12878:2-20.8_1	9.6542	-	0.113033	39	55	-0.0851064	gm12878	0.121371	0.313097	FALSE	FALSE
2	24714104	24787178	GM12878:2-24.7_1	183.773	+	0.290541	435	400	0.0209581	gm12878	0.23933	0.508732	FALSE	FALSE
2	31030313	31133150	GM12878:2-31.0_1	11.0272	-	0.347978	1	40	-0.47561	gm12878	3.81988e-11	4.82624e-10	TRUE	TRUE
2	31806461	32092893	GM12878:2-31.8_1	15.7873	-	0.508728	25	44	-0.137681	gm12878	0.0294935	0.106774	FALSE	FALSE
2	32531658	32582095	GM12878:2-32.5_1	17.4475	+	0.0870789	10	11	-0.0238095	gm12878	1	1	FALSE	FALSE
2	33789798	35182873	GM12878:2-33.8_1	78.1056	+	0.220557	4812	8461	-0.13746	gm12878	7.1663e-223	7.51506e-221	TRUE	FALSE	TL:2-34.8 (FIG.2)
2	37747586	38152461	GM12878:2-37.7_1	23.1059	+	0.13233	46	193	-0.307531	gm12878	1.3308e-22	2.55286e-21	TRUE	TRUE
2	38331328	38431134	GM12878:2-38.3_1	10.4403	-	0.151424	18	19	-0.0135135	gm12878	1	1	FALSE	FALSE
2	42984139	43107701	GM12878:2-43.0_1	28.4634	+	0.104061	263	190	0.080574	gm12878	0.000700422	0.00418127	TRUE	FALSE
2	43339649	43449540	GM12878:2-43.3_1	6.79764	-	0.0165892	14	27	-0.158537	gm12878	0.0595839	0.189483	FALSE	FALSE
2	44999731	45169036	GM12878:2-45.0_1	17.0048	+	0.10969	50	78	-0.109375	gm12878	0.0166707	0.0666406	FALSE	FALSE
2	46852881	46926098	GM12878:2-46.9_1	44.4159	+	0.148668	186	125	0.0980707	gm12878	0.000644739	0.00387829	TRUE	FALSE
2	46989927	47043806	GM12878:2-47.0_1	15.0151	+	0.145882	29	28	0.00877193	gm12878	1	1	FALSE	FALSE
2	48410677	48544511	GM12878:2-48.4_1	8.85425	-	0.158487	31	33	-0.015625	gm12878	0.900653	1	FALSE	FALSE
2	52230220	52442428	GM12878:2-52.2_1	3.63323	+	0.319512	5	19	-0.291667	gm12878	0.00661075	0.0303612	FALSE	FALSE
2	53765498	53897116	GM12878:2-53.8_1	7.0811	-	0.200854	45	40	0.0294118	gm12878	0.664645	0.957355	FALSE	FALSE
2	54181346	54340968	GM12878:2-54.2_1	12.398	+	0.119319	73	44	0.123932	gm12878	0.00934076	0.0404839	FALSE	FALSE
2	56006614	56348362	GM12878:2-56.0_1	2.83835	+	0.218585	30	32	-0.016129	gm12878	0.899076	1	FALSE	FALSE
2	57776702	57965015	GM12878:2-57.8_1	27.98	+	0.286735	148	227	-0.105333	gm12878	5.30545e-05	0.000387261	TRUE	FALSE
2	61947812	62011347	GM12878:2-61.9_1	5.99669	-	0.139498	23	12	0.157143	gm12878	0.0895311	0.253524	FALSE	FALSE
2	62363205	62423261	GM12878:2-62.4_1	20.8805	+	0.168942	43	50	-0.0376344	gm12878	0.53406	0.825628	FALSE	FALSE
2	62451866	62890221	GM12878:2-62.5_1	7.71065	+	0.220634	20	45	-0.192308	gm12878	0.00262638	0.013501	FALSE	FALSE
2	64316104	64603263	GM12878:2-64.3_1	15.5524	+	0.0728516	29	22	0.0686275	gm12878	0.401062	0.713654	FALSE	FALSE
2	64601022	64684893	GM12878:2-64.6_1	19.9831	-	0.146189	36	54	-0.1	gm12878	0.0725495	0.210554	FALSE	FALSE
2	64881046	65128973	GM12878:2-64.9_1	107.237	-	0.103341	736	378	0.160682	gm12878	3.822e-27	7.96293e-26	TRUE	TRUE
2	65159581	65313987	GM12878:2-65.2_1	64.2462	-	0.0645053	154	142	0.0202703	gm12878	0.522657	0.811189	FALSE	FALSE
2	67366814	67791831	GM12878:2-67.4_1	3.92925	-	0.158575	30	23	0.0660377	gm12878	0.410103	0.724822	FALSE	FALSE
2	68624585	68688558	GM12878:2-68.6_1	38.1567	+	0.287668	449	499	-0.0263713	gm12878	0.111461	0.303862	FALSE	FALSE
2	75426645	75660517	GM12878:2-75.4_1	474.435	-	0.331536	3917	4409	-0.029546	gm12878	7.34538e-08	7.11033e-07	TRUE	FALSE
2	76018617	76989435	GM12878:2-76.0_1	6.7644	+	0.278015	76	44	0.133333	gm12878	0.00445502	0.0214962	FALSE	FALSE
2	78037923	78781831	GM12878:2-78.0_1	22.9114	-	0.341389	880	592	0.0978261	gm12878	6.18742e-14	9.18189e-13	TRUE	FALSE
2	95483546	95542353	GM12878:2-95.5_1	28.7721	-	0.0611492	36	45	-0.0555556	gm12878	0.374174	0.681149	FALSE	FALSE
2	96463986	96521755	GM12878:2-96.5_1	340.546	-	0.539649	429	444	-0.00859107	gm12878	0.635647	0.922654	FALSE	FALSE
2	96573428	96658654	GM12878:2-96.6_1	233.462	-	0.0923896	314	226	0.0814815	gm12878	0.000175797	0.00118428	TRUE	FALSE
2	103434199	103732419	GM12878:2-103.4_1	9.65395	+	0.267661	11	17	-0.107143	gm12878	0.344928	0.64901	FALSE	FALSE
2	106510730	106659485	GM12878:2-106.5_1	7.64344	+	0.130456	48	19	0.216418	gm12878	0.000521613	0.0031864	TRUE	FALSE
2	107110778	107224200	GM12878:2-107.1_1	10.58	+	0.0926275	59	3	0.451613	gm12878	1.72492e-14	2.64712e-13	TRUE	TRUE
2	108843250	109160360	GM12878:2-108.8_1	7.16471	-	0.188997	99	71	0.0823529	gm12878	0.0380637	0.130587	FALSE	FALSE
2	112045564	112252686	GM12878:2-112.0_1	5.47503	-	0.118331	45	19	0.203125	gm12878	0.00156279	0.00859534	TRUE	FALSE
2	112426479	112525213	GM12878:2-112.4_1	5.50975	-	0.121812	4	22	-0.346154	gm12878	0.000533521	0.00324653	TRUE	FALSE
2	113500750	113670547	GM12878:2-113.5_1	8.81641	+	0.12641	35	39	-0.027027	gm12878	0.727547	1	FALSE	FALSE
2	114359153	114471929	GM12878:2-114.4_1	16.5815	-	0.224383	51	51	0	gm12878	1	1	FALSE	FALSE
2	114719129	114812969	GM12878:2-114.7_1	109.463	+	0.160667	302	386	-0.0610465	gm12878	0.00153588	0.00853687	TRUE	FALSE
2	118215579	118412286	GM12878:2-118.2_1	2.23683	-	0.407042	31	13	0.204545	gm12878	0.00955988	0.0413123	FALSE	FALSE
2	118618442	118673053	GM12878:2-118.6_1	8.27672	-	0.564318	8	24	-0.25	gm12878	0.00700037	0.032057	FALSE	FALSE
2	118867597	119307559	GM12878:2-118.9_1	20.4813	+	0.209275	409	476	-0.0378531	gm12878	0.0264604	0.0979348	FALSE	FALSE
2	123068147	123474098	GM12878:2-123.1_1	2.11848	+	0.224148	24	28	-0.0384615	gm12878	0.677809	0.966432	FALSE	FALSE
2	123488601	123693759	GM12878:2-123.5_1	1195.35	+	0.207099	210	157	0.0722071	gm12878	0.00656123	0.030222	FALSE	FALSE
2	126269250	126401382	GM12878:2-126.3_1	5.60046	-	0.243998	50	45	0.0263158	gm12878	0.681743	0.966432	FALSE	FALSE
2	128100805	128154476	GM12878:2-128.1_1	160.31	-	0.207989	444	444	0	gm12878	1	1	FALSE	FALSE
2	128170905	128238382	GM12878:2-128.2_1	23.697	-	0.299317	44	48	-0.0217391	gm12878	0.754652	1	FALSE	FALSE
2	129072413	129247242	GM12878:2-129.1_1	3.48912	+	0.21076	13	15	-0.0357143	gm12878	0.850554	1	FALSE	FALSE
2	132291239	132480063	GM12878:2-132.3_1	143.891	+	0.335365	558	1807	-0.264059	gm12878	9.47392e-153	7.84341e-151	TRUE	TRUE
2	132818767	132919538	GM12878:2-132.8_1	37.5604	-	0.283623	72	8	0.4	gm12878	5.3751e-14	8.05241e-13	TRUE	TRUE
2	134869025	135011829	GM12878:2-134.9_1	193.734	+	0.0575264	679	852	-0.056499	gm12878	1.08134e-05	8.5475e-05	TRUE	FALSE
2	136962099	137220705	GM12878:2-137.0_1	2.55601	+	0.143736	15	12	0.0555556	gm12878	0.701108	0.979434	FALSE	FALSE
2	138453557	138513198	GM12878:2-138.5_1	19.1647	-	0.309619	107	134	-0.0560166	gm12878	0.0937667	0.262447	FALSE	FALSE
2	138486455	138630852	GM12878:2-138.5_2	87.1902	+	0.20758	434	813	-0.151965	gm12878	3.90639e-27	8.08521e-26	TRUE	TRUE
2	138630478	139299964	GM12878:2-138.6_1	56.0624	-	0.192273	948	699	0.075592	gm12878	9.22771e-10	1.04052e-08	TRUE	FALSE
2	139330805	139393082	GM12878:2-139.3_1	131.734	+	0.226151	173	156	0.0258359	gm12878	0.377745	0.684949	FALSE	FALSE
2	144619879	144703580	GM12878:2-144.6_1	10.3344	-	0.132627	9	14	-0.108696	gm12878	0.404873	0.718687	FALSE	FALSE
2	146877095	147688856	GM12878:2-146.9_1	537.578	-	0.209177	8690	12035	-0.0806996	gm12878	7.2092e-120	5.04003e-118	TRUE	FALSE
2	147114240	147340796	GM12878:2-147.1_1	4.20205	+	0.148943	25	23	0.0208333	gm12878	0.885433	1	FALSE	FALSE
2	147359239	147657260	GM12878:2-147.4_1	4.91912	+	0.26727	24	28	-0.0384615	gm12878	0.677809	0.966432	FALSE	FALSE
2	148250807	148427093	GM12878:2-148.3_1	1.36142	-	0.08126	10	10	0	gm12878	1	1	FALSE	FALSE
2	150423108	150582555	GM12878:2-150.4_1	8.32879	+	0.180988	38	36	0.0135135	gm12878	0.907561	1	FALSE	FALSE
2	154157541	154333851	GM12878:2-154.2_1	11.6726	-	0.341745	50	77	-0.106299	gm12878	0.0206808	0.0795376	FALSE	FALSE
2	154245564	154726532	GM12878:2-154.2_2	9.45801	+	0.382433	124	124	0	gm12878	1	1	FALSE	FALSE
2	154335322	154468553	GM12878:2-154.3_1	49.0802	-	0.337279	182	316	-0.134538	gm12878	2.03211e-09	2.22753e-08	TRUE	FALSE	TL:2-154.3 (FIG.2)
2	155337711	155555092	GM12878:2-155.3_1	120.125	+	0.187326	540	436	0.0532787	gm12878	0.000967747	0.00559611	TRUE	FALSE
2	156501045	156837896	GM12878:2-156.5_1	19.7209	-	0.262641	73	54	0.0748031	gm12878	0.10985	0.300249	FALSE	FALSE
2	157184298	157288503	GM12878:2-157.2_1	16.9857	+	0.130685	14	17	-0.0483871	gm12878	0.7201	0.999897	FALSE	FALSE
2	158184146	158271130	GM12878:2-158.2_1	248.287	-	0.361906	11	9	0.05	gm12878	0.823803	1	FALSE	FALSE
2	172088328	172173912	GM12878:2-172.1_1	17.0242	-	0.102928	7	14	-0.166667	gm12878	0.189247	0.432997	FALSE	FALSE
2	173463862	173599831	GM12878:2-173.5_1	59.2782	+	0.177879	603	514	0.0398389	gm12878	0.00843359	0.0371078	FALSE	FALSE
2	177277750	177701144	GM12878:2-177.3_1	11.9392	+	0.0797697	103	128	-0.0541126	gm12878	0.114122	0.310308	FALSE	FALSE
2	180742050	180809603	GM12878:2-180.7_1	33.5588	-	0.205424	85	95	-0.0277778	gm12878	0.502445	0.789952	FALSE	FALSE
2	184026408	184652516	GM12878:2-184.0_1	34.2481	+	0.30955	1065	835	0.0605263	gm12878	1.44226e-07	1.35444e-06	TRUE	FALSE
2	184344497	184476568	GM12878:2-184.3_1	3.4754	-	0.293569	17	18	-0.0142857	gm12878	1	1	FALSE	FALSE
2	185912522	186181236	GM12878:2-185.9_1	28.7108	-	0.299415	58	58	0	gm12878	1	1	FALSE	FALSE
2	186463153	187455705	GM12878:2-186.5_1	316.041	-	0.285902	7427	6748	0.0239506	gm12878	1.22854e-08	1.25487e-07	TRUE	FALSE
2	186747826	187015028	GM12878:2-186.7_1	3.45806	+	0.274601	25	24	0.0102041	gm12878	1	1	FALSE	FALSE
2	190044605	190394817	GM12878:2-190.0_1	22.1009	-	0.247619	182	117	0.108696	gm12878	0.000203577	0.00134362	TRUE	FALSE
2	195145255	195481831	GM12878:2-195.1_1	6.10263	+	0.255603	10	50	-0.333333	gm12878	1.61638e-07	1.51343e-06	TRUE	TRUE
2	196330610	196439035	GM12878:2-196.3_1	5.52456	-	0.142845	27	18	0.1	gm12878	0.232693	0.504516	FALSE	FALSE
2	196424391	196520751	GM12878:2-196.4_1	3.30012	+	0.0386675	7	13	-0.15	gm12878	0.263176	0.53142	FALSE	FALSE
2	199335746	200094959	GM12878:2-199.3_1	10.6637	-	0.266567	149	193	-0.0643275	gm12878	0.0199289	0.0770876	FALSE	FALSE
2	199559968	199849798	GM12878:2-199.6_1	34.2891	+	0.207922	103	152	-0.0960784	gm12878	0.00257938	0.0133028	FALSE	FALSE
2	200828847	200927556	GM12878:2-200.8_1	13.2105	+	0.225876	23	25	-0.0208333	gm12878	0.885433	1	FALSE	FALSE
2	204703751	204836392	GM12878:2-204.7_1	5.22463	-	0.101914	26	11	0.202703	gm12878	0.0200739	0.0772978	FALSE	FALSE
2	207660911	207804277	GM12878:2-207.7_1	12.2693	+	0.27773	39	39	0	gm12878	1	1	FALSE	FALSE
2	208031970	208445874	GM12878:2-208.0_1	13.5515	-	0.131014	80	137	-0.131336	gm12878	0.00013256	0.000906595	TRUE	FALSE
2	208517435	208576263	GM12878:2-208.5_1	15.5198	+	0.0603794	21	9	0.2	gm12878	0.0427739	0.141948	FALSE	FALSE
2	211117645	211342405	GM12878:2-211.1_1	34.2721	+	0.363739	192	354	-0.148352	gm12878	3.90326e-12	5.24771e-11	TRUE	FALSE
2	213403371	213864410	GM12878:2-213.4_1	258.687	-	0.193064	4939	3880	0.0600408	gm12878	1.65426e-29	3.58917e-28	TRUE	FALSE
2	214016333	214109489	GM12878:2-214.0_1	67.5104	-	0.0584933	28	24	0.0384615	gm12878	0.677809	0.966432	FALSE	FALSE
2	214089072	214149102	GM12878:2-214.1_1	51.7575	+	0.0725637	31	58	-0.151685	gm12878	0.00554496	0.0261536	FALSE	FALSE
2	216414000	216807313	GM12878:2-216.4_1	11.4896	-	0.136522	102	108	-0.0142857	gm12878	0.730161	1	FALSE	FALSE
2	217366188	217458267	GM12878:2-217.4_1	80.2789	+	0.056723	193	156	0.0530086	gm12878	0.0538193	0.172595	FALSE	FALSE
2	220550053	221136846	GM12878:2-220.6_1	1.6309	+	0.115472	33	15	0.1875	gm12878	0.0132833	0.0552037	FALSE	FALSE
2	226506380	227198366	GM12878:2-226.5_1	25.6985	-	0.190774	213	454	-0.18066	gm12878	5.62015e-21	1.03398e-19	TRUE	TRUE
2	232469556	232573234	GM12878:2-232.5_1	17.5929	+	0.0137445	14	14	0	gm12878	1	1	FALSE	FALSE
2	238007489	238173515	GM12878:2-238.0_1	25.243	+	0.227796	15	19	-0.0588235	gm12878	0.607591	0.912413	FALSE	FALSE
2	240809245	240896788	GM12878:2-240.8_1	17.9455	-	0.165199	60	97	-0.117834	gm12878	0.00392177	0.0193688	FALSE	FALSE
2	242815482	242945877	GM12878:2-242.8_1	31.0595	+	0.166233	226	204	0.0255814	gm12878	0.311197	0.598426	FALSE	FALSE
2	243027706	243101513	GM12878:2-243.0_1	128.863	+	0.160825	794	580	0.0778748	gm12878	8.53536e-09	8.95075e-08	TRUE	FALSE
20	273347	416122	GM12878:20-0.3_1	16.3684	-	0.088776	26	30	-0.0357143	gm12878	0.68888	0.967939	FALSE	FALSE
20	1642208	1787716	GM12878:20-1.6_1	5.42925	-	0.290596	51	35	0.0930233	gm12878	0.105225	0.290895	FALSE	FALSE
20	5178533	5296221	GM12878:20-5.2_1	11.9468	+	0.350902	74	93	-0.0568862	gm12878	0.163459	0.391058	FALSE	FALSE
20	6789924	7366481	GM12878:20-6.8_1	6.84408	-	0.183685	75	85	-0.03125	gm12878	0.476882	0.786979	FALSE	FALSE
20	6801202	7552717	GM12878:20-6.8_2	902.558	+	0.213911	23394	23575	-0.0019268	gm12878	0.406227	0.7204	FALSE	FALSE
20	10604027	10978179	GM12878:20-10.6_1	12.1902	+	0.107865	98	115	-0.0399061	gm12878	0.27291	0.542715	FALSE	FALSE
20	11907243	12365124	GM12878:20-11.9_1	4.24128	+	0.224775	55	10	0.346154	gm12878	1.17536e-08	1.20839e-07	TRUE	TRUE
20	12375480	12454056	GM12878:20-12.4_1	1.46355	+	0.20687	21	1	0.454545	gm12878	1.09673e-05	8.64736e-05	TRUE	TRUE
20	22197768	22248633	GM12878:20-22.2_1	13.9978	+	0.0470854	35	0	0.5	gm12878	5.82077e-11	7.26672e-10	TRUE	TRUE
20	22886630	22991108	GM12878:20-22.9_1	89.8754	+	0.278231	749	197	0.291755	gm12878	2.2862e-76	1.02749e-74	TRUE	TRUE
20	23204029	23355155	GM12878:20-23.2_1	23.4175	-	0.0976668	103	97	0.015	gm12878	0.723771	0.999897	FALSE	FALSE
20	25603869	25755621	GM12878:20-25.6_1	79.709	+	0.405266	130	164	-0.0578231	gm12878	0.0540945	0.173124	FALSE	FALSE
20	31438212	31519104	GM12878:20-31.4_1	6.25525	+	0.0467413	11	14	-0.06	gm12878	0.690038	0.968701	FALSE	FALSE
20	36991024	37066219	GM12878:20-37.0_1	111.483	-	0.106443	104	66	0.111765	gm12878	0.00440297	0.0214092	FALSE	FALSE
20	37756480	38293542	GM12878:20-37.8_1	2.02584	+	0.152446	22	29	-0.0686275	gm12878	0.401062	0.713654	FALSE	FALSE
20	43708593	43777228	GM12878:20-43.7_1	39.3531	+	0.179719	42	67	-0.114679	gm12878	0.0210864	0.0808998	FALSE	FALSE
20	45985474	46153569	GM12878:20-46.0_1	10.7142	-	0.0454207	14	99	-0.376106	gm12878	6.12872e-17	1.03107e-15	TRUE	TRUE
20	51347517	51521587	GM12878:20-51.3_1	5.28523	-	0.0943643	13	57	-0.314286	gm12878	1.02899e-07	9.80974e-07	TRUE	TRUE
20	52089176	52183609	GM12878:20-52.1_1	11.5743	-	0.183008	43	69	-0.116071	gm12878	0.0177658	0.070215	FALSE	FALSE
20	52673438	52784804	GM12878:20-52.7_1	3.93298	+	0.0661333	6	45	-0.382353	gm12878	1.83236e-08	1.83586e-07	TRUE	TRUE
20	55400144	55502981	GM12878:20-55.4_1	6.75827	+	0.0644807	36	7	0.337209	gm12878	8.96304e-06	7.15678e-05	TRUE	TRUE
20	58697621	58948033	GM12878:20-58.7_1	2.55978	+	0.158499	11	15	-0.0769231	gm12878	0.557197	0.853844	FALSE	FALSE
20	61640656	61746624	GM12878:20-61.6_1	48.6468	+	0.16204	137	214	-0.109687	gm12878	4.66666e-05	0.000342222	TRUE	FALSE
21	15216921	15355197	GM12878:21-15.2_1	7.36932	-	0.0548685	106	3	0.472477	gm12878	6.65386e-28	1.42402e-26	TRUE	TRUE
21	15742563	15798399	GM12878:21-15.7_1	15.3664	+	0.412261	13	18	-0.0806452	gm12878	0.47313	0.786979	FALSE	FALSE
21	16016480	16333555	GM12878:21-16.0_1	16.3841	-	0.255176	123	84	0.0942029	gm12878	0.00810626	0.0358178	FALSE	FALSE
21	17252377	17322310	GM12878:21-17.3_1	73.4274	+	0.424135	23	24	-0.0106383	gm12878	1	1	FALSE	FALSE
21	17570388	18037163	GM12878:21-17.6_1	3.52204	+	0.12873	31	12	0.22093	gm12878	0.00540157	0.0255924	FALSE	FALSE	TL:21-17.5 (FIG.2)
21	19052656	19273579	GM12878:21-19.1_1	8.65007	+	0.201713	8	39	-0.329787	gm12878	5.53962e-06	4.5503e-05	TRUE	TRUE
21	19775970	20143619	GM12878:21-19.8_1	223.705	-	0.206975	3964	2827	0.0837137	gm12878	2.00028e-43	5.61863e-42	TRUE	FALSE
21	19889792	20037877	GM12878:21-19.9_1	3.45747	+	0.202829	39	9	0.3125	gm12878	1.52218e-05	0.000118237	TRUE	TRUE
21	20048938	21179954	GM12878:21-20.0_1	41.7076	+	0.19827	1525	1377	0.0254997	gm12878	0.00634716	0.0294105	FALSE	FALSE
21	20154534	21126426	GM12878:21-20.2_1	216.245	-	0.207015	5380	7615	-0.0859946	gm12878	6.26731e-86	2.98742e-84	TRUE	FALSE
21	21223990	21703174	GM12878:21-21.2_1	8.83794	-	0.251482	118	42	0.2375	gm12878	1.50148e-09	1.66914e-08	TRUE	TRUE
21	23391164	23563176	GM12878:21-23.4_1	13.7897	-	0.263121	32	55	-0.132184	gm12878	0.0178276	0.0703096	FALSE	FALSE
21	25801054	25926161	GM12878:21-25.8_1	13.3486	+	0.221514	1	58	-0.483051	gm12878	2.08167e-16	3.4109e-15	TRUE	TRUE
21	26169502	26957967	GM12878:21-26.2_1	276.178	-	0.207715	6858	5807	0.0414923	gm12878	1.00606e-20	1.84016e-19	TRUE	FALSE
21	26566293	27011593	GM12878:21-26.6_1	417.254	+	0.23578	150	99	0.10241	gm12878	0.00148117	0.00829137	TRUE	FALSE
21	28779949	30248385	GM12878:21-28.8_1	7.31254	-	0.207929	197	117	0.127389	gm12878	7.42631e-06	5.97523e-05	TRUE	FALSE
21	32410795	32490735	GM12878:21-32.4_1	13.7603	-	0.0880786	23	24	-0.0106383	gm12878	1	1	FALSE	FALSE
21	33126918	33245008	GM12878:21-33.1_1	4.92844	+	0.160759	4	51	-0.427273	gm12878	2.04742e-11	2.63983e-10	TRUE	TRUE
21	35319105	35430779	GM12878:21-35.3_1	9.42028	+	0.163315	33	43	-0.0657895	gm12878	0.301872	0.583228	FALSE	FALSE
21	35515334	35722792	GM12878:21-35.5_1	21.0886	+	0.13154	50	95	-0.155172	gm12878	0.000232466	0.0015173	TRUE	FALSE
21	40466851	40547371	GM12878:21-40.5_1	13.6239	-	0.180812	71	56	0.0590551	gm12878	0.213965	0.481843	FALSE	FALSE
21	44209279	44263189	GM12878:21-44.2_1	19.4027	-	0.258486	58	62	-0.0166667	gm12878	0.784328	1	FALSE	FALSE
21	44519182	44589140	GM12878:21-44.5_1	24.6291	+	0.0876955	32	45	-0.0844156	gm12878	0.171061	0.404101	FALSE	FALSE
21	45223983	45285115	GM12878:21-45.2_1	9.32409	+	0.12118	32	37	-0.0362319	gm12878	0.630456	0.916975	FALSE	FALSE
21	45536058	45646721	GM12878:21-45.5_1	32.0613	-	0.0553482	82	126	-0.105769	gm12878	0.0027799	0.0142668	FALSE	FALSE
21	45565605	45643740	GM12878:21-45.6_1	35.0803	+	0.0716196	104	49	0.179739	gm12878	1.03063e-05	8.18777e-05	TRUE	TRUE
21	47001743	47063682	GM12878:21-47.0_1	34.9053	+	0.210788	70	110	-0.111111	gm12878	0.0035332	0.0178705	FALSE	FALSE
22	20371536	20430708	GM12878:22-20.4_1	18.3702	-	0.047945	38	46	-0.047619	gm12878	0.445205	0.772539	FALSE	FALSE
22	22337187	22398327	GM12878:22-22.3_1	44.8152	-	0.107573	36	44	-0.05	gm12878	0.434042	0.759876	FALSE	FALSE
22	22412998	22556317	GM12878:22-22.4_1	9.30791	-	0.196366	29	20	0.0918367	gm12878	0.25287	0.513575	FALSE	FALSE
22	22465739	22569389	GM12878:22-22.5_1	51.6932	+	0.163849	39	13	0.25	gm12878	0.000409541	0.00255132	TRUE	TRUE
22	23270723	23339310	GM12878:22-23.3_1	21.5639	+	0.25639	47	47	0	gm12878	1	1	FALSE	FALSE
22	23974783	24083771	GM12878:22-24.0_1	94.3865	-	0.181515	228	262	-0.0346939	gm12878	0.135936	0.336214	FALSE	FALSE
22	25857645	25960839	GM12878:22-25.9_1	32.9477	+	0.115763	90	52	0.133803	gm12878	0.00180171	0.00982354	TRUE	FALSE
22	27114949	27401155	GM12878:22-27.1_1	19.7305	+	0.0885236	220	142	0.107735	gm12878	4.87382e-05	0.000356582	TRUE	FALSE
22	33478277	33669061	GM12878:22-33.5_1	8.39169	-	0.186913	7	17	-0.208333	gm12878	0.0639147	0.193709	FALSE	FALSE
22	35271079	35665909	GM12878:22-35.3_1	5.90887	-	0.128336	123	58	0.179558	gm12878	1.53409e-06	1.32589e-05	TRUE	TRUE
22	36549688	36649116	GM12878:22-36.5_1	10.0575	+	0.0710162	20	14	0.0882353	gm12878	0.391528	0.699196	FALSE	FALSE
22	37249467	37317817	GM12878:22-37.2_1	12.3043	-	0.168369	23	26	-0.0306122	gm12878	0.77545	1	FALSE	FALSE
22	37978901	38102699	GM12878:22-38.0_1	13.1585	-	0.0095074	25	21	0.0434783	gm12878	0.658738	0.951511	FALSE	FALSE
22	41368292	41425589	GM12878:22-41.4_1	3.2637	-	0.0941934	12	10	0.0454545	gm12878	0.831812	1	FALSE	FALSE
22	41795358	41865128	GM12878:22-41.8_1	19.5213	+	0.0097463	37	42	-0.0316456	gm12878	0.652964	0.943604	FALSE	FALSE
22	42480288	42549533	GM12878:22-42.5_1	21.951	+	0.160271	78	60	0.0652174	gm12878	0.147592	0.359106	FALSE	FALSE
22	42611445	42712478	GM12878:22-42.6_1	36.5524	-	0.0381756	107	121	-0.0307018	gm12878	0.389314	0.697483	FALSE	FALSE
22	43136379	43192531	GM12878:22-43.1_1	3.2412	-	0.0177732	8	14	-0.136364	gm12878	0.286279	0.562742	FALSE	FALSE
22	46957962	47022647	GM12878:22-47.0_1	32.4959	+	0.0538301	184	189	-0.00670241	gm12878	0.835957	1	FALSE	FALSE
22	47571342	47661331	GM12878:22-47.6_1	10.2346	+	0.218871	57	21	0.230769	gm12878	5.57112e-05	0.000403842	TRUE	TRUE
22	47766226	47932446	GM12878:22-47.8_1	20.3465	-	0.235507	257	23	0.417857	gm12878	3.32475e-51	1.11273e-49	TRUE	TRUE
22	47841193	47995515	GM12878:22-47.8_2	21.3903	+	0.233149	145	51	0.239796	gm12878	1.23651e-11	1.61414e-10	TRUE	TRUE
22	48009454	48458723	GM12878:22-48.0_1	19.5429	+	0.270141	178	79	0.192607	gm12878	6.04492e-10	6.91539e-09	TRUE	TRUE
22	49798403	50013289	GM12878:22-49.8_1	33.6876	-	0.140153	68	646	-0.404762	gm12878	4.35816e-119	2.9806e-117	TRUE	TRUE
22	50312276	50364777	GM12878:22-50.3_1	31.9042	-	0.0057332	99	118	-0.0437788	gm12878	0.221651	0.489344	FALSE	FALSE
3	140935	265700	GM12878:3-0.1_1	3.6709	-	0.0738188	12	15	-0.0555556	gm12878	0.701108	0.979434	FALSE	FALSE
3	3350797	4402828	GM12878:3-3.4_1	11.3846	-	0.218645	201	421	-0.176849	gm12878	6.99922e-19	1.25111e-17	TRUE	TRUE
3	5261650	6420331	GM12878:3-5.3_1	26.7485	+	0.236647	1057	485	0.185473	gm12878	5.15516e-49	1.60576e-47	TRUE	TRUE
3	6296065	6389295	GM12878:3-6.3_1	2.48847	-	0.345189	6	17	-0.23913	gm12878	0.0346897	0.120457	FALSE	FALSE
3	6680902	6789374	GM12878:3-6.7_1	5.9278	+	0.185781	19	34	-0.141509	gm12878	0.0534388	0.171725	FALSE	FALSE
3	8236044	8571727	GM12878:3-8.2_1	6.24697	-	0.127394	15	65	-0.3125	gm12878	1.41147e-08	1.42781e-07	TRUE	TRUE
3	8811300	8918879	GM12878:3-8.8_1	82.2837	-	0.234246	182	251	-0.0796767	gm12878	0.00106032	0.00606501	TRUE	FALSE
3	9293774	9430536	GM12878:3-9.3_1	16.5762	-	0.13084	17	15	0.03125	gm12878	0.86005	1	FALSE	FALSE
3	20195896	21221456	GM12878:3-20.2_1	41.7791	+	0.295495	1129	1236	-0.0226216	gm12878	0.0292607	0.106421	FALSE	FALSE
3	21793963	22204437	GM12878:3-21.8_1	4.27067	-	0.261342	35	22	0.114035	gm12878	0.111161	0.303307	FALSE	FALSE
3	22474707	23204689	GM12878:3-22.5_1	3.04939	-	0.295628	21	87	-0.305556	gm12878	9.90317e-11	1.21701e-09	TRUE	TRUE
3	23632296	23847383	GM12878:3-23.6_1	22.2608	+	0.113777	61	88	-0.090604	gm12878	0.0328218	0.114731	FALSE	FALSE
3	27872182	28089622	GM12878:3-27.9_1	7.22958	-	0.224402	180	33	0.34507	gm12878	1.07208e-25	2.19011e-24	TRUE	TRUE
3	27901403	28283123	GM12878:3-27.9_2	38.7142	+	0.221414	355	505	-0.0872093	gm12878	3.52052e-07	3.21964e-06	TRUE	FALSE
3	28812780	29322802	GM12878:3-28.8_1	79.4162	+	0.223849	1346	1540	-0.0336105	gm12878	0.000325841	0.00205842	TRUE	FALSE
3	30936153	31513237	GM12878:3-30.9_1	98.4086	-	0.173645	184	155	0.0427729	gm12878	0.128199	0.320091	FALSE	FALSE
3	33953520	34761973	GM12878:3-34.0_1	15.3021	+	0.279017	226	93	0.208464	gm12878	6.32758e-14	9.34581e-13	TRUE	TRUE
3	39323295	39463150	GM12878:3-39.3_1	13.4496	-	0.29148	44	89	-0.169173	gm12878	0.000118579	0.000819892	TRUE	FALSE
3	39454032	39506335	GM12878:3-39.5_1	74.1449	+	0.13418	327	222	0.0956284	gm12878	8.5321e-06	6.83002e-05	TRUE	FALSE
3	42050884	42132745	GM12878:3-42.1_1	121.376	+	0.12294	167	153	0.021875	gm12878	0.467451	0.786979	FALSE	FALSE
3	43663640	43740931	GM12878:3-43.7_1	21.0374	-	0.293398	45	9	0.333333	gm12878	7.28843e-07	6.49558e-06	TRUE	TRUE
3	44036349	44174665	GM12878:3-44.0_1	37.6023	+	0.0809306	71	193	-0.231061	gm12878	3.30087e-14	4.96867e-13	TRUE	TRUE
3	57914894	57994126	GM12878:3-57.9_1	8.45618	+	0.0407285	11	9	0.05	gm12878	0.823803	1	FALSE	FALSE
3	58410878	58463308	GM12878:3-58.4_1	5.01621	+	0.133225	7	16	-0.195652	gm12878	0.0931396	0.260924	FALSE	FALSE
3	59501316	59735035	GM12878:3-59.5_1	5.79756	-	0.125326	22	20	0.0238095	gm12878	0.877614	1	FALSE	FALSE
3	63709014	63819545	GM12878:3-63.7_1	11.7524	-	0.162968	14	14	0	gm12878	1	1	FALSE	FALSE
3	64211131	64447940	GM12878:3-64.2_1	41.5609	-	0.0961957	591	337	0.136853	gm12878	6.42039e-17	1.06871e-15	TRUE	FALSE	TL:3-64.3 (FIG.2)
3	67197641	67410883	GM12878:3-67.2_1	14.1342	-	0.247193	70	102	-0.0930233	gm12878	0.0178344	0.0703096	FALSE	FALSE
3	67699835	67996101	GM12878:3-67.7_1	8.10758	+	0.252078	7	20	-0.240741	gm12878	0.0191573	0.0745901	FALSE	FALSE
3	69435430	69492032	GM12878:3-69.4_1	8.10925	-	0.129854	7	20	-0.240741	gm12878	0.0191573	0.0745901	FALSE	FALSE
3	71997480	72151109	GM12878:3-72.0_1	42.5961	-	0.028712	302	394	-0.066092	gm12878	0.000552594	0.00334963	TRUE	FALSE
3	72127925	72242184	GM12878:3-72.1_1	2.62561	+	0.0300633	5	17	-0.272727	gm12878	0.0169005	0.0671327	FALSE	FALSE
3	74930499	75230244	GM12878:3-74.9_1	28.5843	-	0.28639	12	11	0.0217391	gm12878	1	1	FALSE	FALSE
3	75471265	75608183	GM12878:3-75.5_1	5.14176	+	0.141632	58	69	-0.0433071	gm12878	0.374957	0.681149	FALSE	FALSE
3	75735417	75785971	GM12878:3-75.7_1	19.2665	-	0.247043	4	125	-0.468992	gm12878	3.34054e-32	7.84279e-31	TRUE	TRUE
3	81042969	81168220	GM12878:3-81.0_1	40.1514	+	0.205372	80	109	-0.0767196	gm12878	0.0413956	0.137956	FALSE	FALSE
3	81335209	81538849	GM12878:3-81.3_1	8.12709	-	0.1033	7	23	-0.266667	gm12878	0.00522288	0.0247831	FALSE	FALSE
3	88207115	88391374	GM12878:3-88.2_1	9.18273	+	0.130181	72	104	-0.0909091	gm12878	0.0191962	0.0746139	FALSE	FALSE
3	89596568	90157730	GM12878:3-89.6_1	6.58455	-	0.295572	13	20	-0.106061	gm12878	0.296206	0.574516	FALSE	FALSE
3	97931805	97983128	GM12878:3-97.9_1	624.866	+	0.258344	2766	3284	-0.0428099	gm12878	2.91569e-11	3.74398e-10	TRUE	FALSE
3	98002676	98072697	GM12878:3-98.0_1	568.715	+	0.398623	87	101	-0.037234	gm12878	0.34309	0.648733	FALSE	FALSE
3	98110475	98188420	GM12878:3-98.1_1	162.32	+	0.589018	166	145	0.0337621	gm12878	0.256718	0.520384	FALSE	FALSE
3	98241910	98298289	GM12878:3-98.2_1	526.827	-	0.117331	1201	1274	-0.0147475	gm12878	0.147811	0.359361	FALSE	FALSE
3	98251994	98349471	GM12878:3-98.3_1	23.1029	+	0.132031	63	64	-0.00393701	gm12878	1	1	FALSE	FALSE
3	99068531	99274812	GM12878:3-99.1_1	3.1365	-	0.264746	55	9	0.359375	gm12878	3.54222e-09	3.79042e-08	TRUE	TRUE
3	101313281	101366344	GM12878:3-101.3_1	14.6618	+	0.212351	39	30	0.0652174	gm12878	0.335558	0.639409	FALSE	FALSE
3	103961895	104243447	GM12878:3-104.0_1	32.573	-	0.351839	98	680	-0.374036	gm12878	5.45879e-108	3.65391e-106	TRUE	TRUE
3	104219051	104355674	GM12878:3-104.2_1	3.38157	+	0.22707	2	18	-0.4	gm12878	0.000402451	0.00251712	TRUE	FALSE
3	105813368	106038590	GM12878:3-105.8_1	216.426	-	0.265618	82	76	0.0189873	gm12878	0.690925	0.969514	FALSE	FALSE
3	105891831	106203445	GM12878:3-105.9_1	40.5758	+	0.243076	51	25	0.171053	gm12878	0.00383624	0.0193101	FALSE	FALSE
3	106508021	106960310	GM12878:3-106.5_1	2.90522	-	0.278512	33	19	0.134615	gm12878	0.0703942	0.205436	FALSE	FALSE
3	107764970	108015336	GM12878:3-107.8_1	57.1044	+	0.138034	616	776	-0.0574713	gm12878	1.98967e-05	0.000152671	TRUE	FALSE
3	112014113	112182812	GM12878:3-112.0_1	158.774	-	0.162716	529	746	-0.085098	gm12878	1.33249e-09	1.48652e-08	TRUE	FALSE
3	112081658	112280856	GM12878:3-112.1_1	11.6567	+	0.115061	71	53	0.0725806	gm12878	0.12651	0.316376	FALSE	FALSE
3	112720221	112887377	GM12878:3-112.7_1	16.6372	+	0.103622	50	93	-0.15035	gm12878	0.000405974	0.00253412	TRUE	FALSE
3	113918822	114011444	GM12878:3-113.9_1	10.1704	+	0.325463	25	28	-0.0283019	gm12878	0.783846	1	FALSE	FALSE
3	116164385	117080066	GM12878:3-116.2_1	10.27	-	0.160422	226	241	-0.01606	gm12878	0.51713	0.8038	FALSE	FALSE	TL:3-116.2 (FIG.2)
3	117468022	118227372	GM12878:3-117.5_1	57.4188	-	0.281152	315	133	0.203125	gm12878	4.18873e-18	7.24053e-17	TRUE	TRUE
3	120171249	120321989	GM12878:3-120.2_1	10.6276	-	0.24395	30	57	-0.155172	gm12878	0.0050136	0.0240101	FALSE	FALSE
3	125485377	125657488	GM12878:3-125.5_1	5.62428	+	0.126575	10	11	-0.0238095	gm12878	1	1	FALSE	FALSE
3	126885148	126946091	GM12878:3-126.9_1	44.796	-	0.273042	19	25	-0.0681818	gm12878	0.451381	0.777939	FALSE	FALSE
3	128533641	128597639	GM12878:3-128.5_1	16.4536	+	0.0459858	11	9	0.05	gm12878	0.823803	1	FALSE	FALSE
3	128873767	128968452	GM12878:3-128.9_1	8.86096	+	0.0863178	13	13	0	gm12878	1	1	FALSE	FALSE
3	131044813	131181044	GM12878:3-131.0_1	39.6019	-	0.260557	86	98	-0.0326087	gm12878	0.417479	0.735756	FALSE	FALSE
3	133816776	133875977	GM12878:3-133.8_1	23.378	-	0.451462	51	42	0.0483871	gm12878	0.406924	0.720824	FALSE	FALSE
3	134979307	135134188	GM12878:3-135.0_1	14.8566	+	0.270982	131	125	0.0117188	gm12878	0.754731	1	FALSE	FALSE
3	137028460	137136003	GM12878:3-137.0_1	11.0003	+	0.488112	23	22	0.0111111	gm12878	1	1	FALSE	FALSE
3	137541298	137779305	GM12878:3-137.5_1	3.12176	-	0.319276	6	20	-0.269231	gm12878	0.00935531	0.0404839	FALSE	FALSE
3	138478201	138553787	GM12878:3-138.5_1	23.2054	-	0.0643902	33	33	0	gm12878	1	1	FALSE	FALSE
3	140185651	140699542	GM12878:3-140.2_1	3.37036	-	0.316976	18	6	0.25	gm12878	0.0226558	0.0848515	FALSE	FALSE
3	141959475	142025448	GM12878:3-142.0_1	16.8251	-	0.397466	12	15	-0.0555556	gm12878	0.701108	0.979434	FALSE	FALSE
3	143711210	144225121	GM12878:3-143.7_1	16.9543	+	0.200856	197	309	-0.110672	gm12878	7.27534e-07	6.49558e-06	TRUE	FALSE
3	145433855	145697321	GM12878:3-145.4_1	10.248	-	0.217022	102	5	0.453271	gm12878	1.37648e-24	2.74077e-23	TRUE	TRUE
3	149679925	149960647	GM12878:3-149.7_1	6.08787	+	0.227513	27	56	-0.174699	gm12878	0.00193144	0.0103691	FALSE	FALSE	TL:3-149.7 (FIG.2)
3	149688741	149740884	GM12878:3-149.7_2	36.63	-	0.333237	48	43	0.0274725	gm12878	0.675222	0.966432	FALSE	FALSE
3	150177615	150241673	GM12878:3-150.2_1	13.0975	+	0.35446	24	28	-0.0384615	gm12878	0.677809	0.966432	FALSE	FALSE
3	151179029	151257064	GM12878:3-151.2_1	1.15333	-	0.435894	1	24	-0.46	gm12878	1.54972e-06	1.33208e-05	TRUE	TRUE
3	152183569	152392109	GM12878:3-152.2_1	20.5812	+	0.194936	225	154	0.0936675	gm12878	0.000311904	0.00198634	TRUE	FALSE
3	156342597	156570649	GM12878:3-156.3_1	43.2094	-	0.0861119	21	23	-0.0227273	gm12878	0.880396	1	FALSE	FALSE
3	156782584	156864296	GM12878:3-156.8_1	41.4382	-	0.0385011	41	51	-0.0543478	gm12878	0.348141	0.654664	FALSE	FALSE
3	158461305	158519053	GM12878:3-158.5_1	17.8361	+	0.181582	17	38	-0.190909	gm12878	0.0064558	0.02978	FALSE	FALSE
3	158547508	158786944	GM12878:3-158.5_2	7.78078	+	0.195113	55	62	-0.0299145	gm12878	0.57929	0.881904	FALSE	FALSE
3	160971320	161169137	GM12878:3-161.0_1	29.7548	+	0.216786	165	198	-0.0454545	gm12878	0.0929053	0.260732	FALSE	FALSE
3	161283852	161970797	GM12878:3-161.3_1	10.6122	+	0.177037	160	228	-0.0876289	gm12878	0.000651501	0.00391149	TRUE	FALSE
3	165063272	165298768	GM12878:3-165.1_1	70.3112	+	0.277597	541	208	0.222296	gm12878	5.26055e-35	1.28292e-33	TRUE	TRUE
3	165154138	165309422	GM12878:3-165.2_1	19.6221	-	0.308454	29	117	-0.30137	gm12878	9.90772e-14	1.44975e-12	TRUE	TRUE
3	165372985	165775177	GM12878:3-165.4_1	8.75701	+	0.261109	92	63	0.0935484	gm12878	0.0241979	0.0901973	FALSE	FALSE
3	165422272	165490691	GM12878:3-165.4_2	24.1161	-	0.268624	119	86	0.0804878	gm12878	0.0251797	0.0934142	FALSE	FALSE
3	165555253	165724634	GM12878:3-165.6_1	5.56733	-	0.258417	38	9	0.308511	gm12878	2.4904e-05	0.000188337	TRUE	TRUE
3	165896763	166165963	GM12878:3-165.9_1	1.45617	-	0.251204	0	21	-0.5	gm12878	9.53674e-07	8.38061e-06	TRUE	TRUE
3	166546588	166817913	GM12878:3-166.5_1	34.5379	-	0.320899	324	29	0.417847	gm12878	3.18635e-64	1.25303e-62	TRUE	TRUE
3	167940980	168381661	GM12878:3-167.9_1	8.28944	-	0.136922	29	55	-0.154762	gm12878	0.00603796	0.0281831	FALSE	FALSE
3	167967225	168530082	GM12878:3-168.0_1	423.925	+	0.177276	2343	3001	-0.0615644	gm12878	2.28612e-19	4.10978e-18	TRUE	FALSE
3	168548374	168673633	GM12878:3-168.5_1	138.178	+	0.171245	325	424	-0.0660881	gm12878	0.000336328	0.00212042	TRUE	FALSE
3	172118492	172180805	GM12878:3-172.1_1	12.4854	+	0.200103	54	34	0.113636	gm12878	0.0422106	0.140375	FALSE	FALSE
3	179754994	180331261	GM12878:3-179.8_1	5.96078	-	0.3083	32	50	-0.109756	gm12878	0.0598083	0.189483	FALSE	FALSE
3	180046798	180304444	GM12878:3-180.0_1	7.18039	+	0.350562	44	42	0.0116279	gm12878	0.914212	1	FALSE	FALSE
3	189112702	189349215	GM12878:3-189.1_1	5.52612	+	0.285997	26	44	-0.128571	gm12878	0.0413914	0.137956	FALSE	FALSE
3	191116459	191178951	GM12878:3-191.1_1	75.8817	+	0.263586	604	508	0.0431655	gm12878	0.00436665	0.0212655	FALSE	FALSE
3	191179245	191318508	GM12878:3-191.2_1	2.88662	+	0.216447	12	12	0	gm12878	1	1	FALSE	FALSE
3	193415600	193510287	GM12878:3-193.4_1	11.3743	+	0.165419	32	73	-0.195238	gm12878	7.80842e-05	0.000555776	TRUE	TRUE
3	195694861	195776154	GM12878:3-195.7_1	72.171	-	0.265349	65	48	0.0752212	gm12878	0.131924	0.32861	FALSE	FALSE
3	196388879	196439244	GM12878:3-196.4_1	7.66405	+	0.0925047	16	22	-0.0789474	gm12878	0.417692	0.735756	FALSE	FALSE
3	197300194	197398258	GM12878:3-197.3_1	44.8381	-	0.108307	36	35	0.00704225	gm12878	1	1	FALSE	FALSE
4	2517586	2597827	GM12878:4-2.5_1	44.1171	+	0.131217	13	14	-0.0185185	gm12878	1	1	FALSE	FALSE
4	4483601	4763531	GM12878:4-4.5_1	31.7651	+	0.0875112	200	187	0.0167959	gm12878	0.541921	0.836441	FALSE	FALSE
4	9018473	9075156	GM12878:4-9.0_1	4.09294	-	0.223277	21	5	0.307692	gm12878	0.00249392	0.0129898	FALSE	FALSE
4	9533987	9680315	GM12878:4-9.5_1	21.3493	+	0.157742	55	30	0.147059	gm12878	0.00883621	0.0386093	FALSE	FALSE
4	9965023	10475136	GM12878:4-10.0_1	37.2035	+	0.100501	1110	1714	-0.106941	gm12878	4.65782e-30	1.03926e-28	TRUE	FALSE
4	10340936	10441503	GM12878:4-10.3_1	9.02881	-	0.245568	33	28	0.0409836	gm12878	0.608921	0.912413	FALSE	FALSE
4	10675655	11799041	GM12878:4-10.7_1	83.129	+	0.177195	2533	340	0.381657	gm12878	0	0	TRUE	TRUE	TL:4-10.2 (FIG.2)
4	10686386	10811847	GM12878:4-10.7_2	48.4613	-	0.17246	77	80	-0.00955414	gm12878	0.873248	1	FALSE	FALSE
4	11498138	11589784	GM12878:4-11.5_1	9.8204	-	0.267562	12	69	-0.351852	gm12878	7.033e-11	8.70267e-10	TRUE	TRUE
4	12494035	13369346	GM12878:4-12.5_1	33.0568	-	0.184959	339	316	0.0175573	gm12878	0.390019	0.698291	FALSE	FALSE
4	14406757	15003372	GM12878:4-14.4_1	5.01831	-	0.211103	53	35	0.102273	gm12878	0.069346	0.205388	FALSE	FALSE
4	15004060	15606006	GM12878:4-15.0_1	17.6062	-	0.173457	170	263	-0.10739	gm12878	9.11015e-06	7.25583e-05	TRUE	FALSE
4	22229006	22388996	GM12878:4-22.2_1	113.913	-	0.317695	1249	926	0.0742529	gm12878	4.61798e-12	6.15601e-11	TRUE	FALSE
4	23140850	23741677	GM12878:4-23.1_1	2.55648	+	0.249736	22	21	0.0116279	gm12878	1	1	FALSE	FALSE
4	26756921	26862312	GM12878:4-26.8_1	18.4076	+	0.193366	41	40	0.00617284	gm12878	1	1	FALSE	FALSE
4	27630478	27967152	GM12878:4-27.6_1	7.58003	+	0.179524	48	33	0.0925926	gm12878	0.119274	0.313097	FALSE	FALSE
4	30317061	30625392	GM12878:4-30.3_1	24.7396	-	0.22963	280	262	0.0166052	gm12878	0.465293	0.786979	FALSE	FALSE
4	31997542	32247516	GM12878:4-32.0_1	6.49268	+	0.152912	27	7	0.294118	gm12878	0.000821395	0.00487568	TRUE	FALSE
4	34980779	35194342	GM12878:4-35.0_1	3.71319	-	0.257975	15	15	0	gm12878	1	1	FALSE	FALSE
4	35102241	35179883	GM12878:4-35.1_1	37.1448	+	0.103243	104	91	0.0333333	gm12878	0.390209	0.698291	FALSE	FALSE
4	35551337	36067619	GM12878:4-35.6_1	7.66442	-	0.259769	64	81	-0.0586207	gm12878	0.183746	0.424736	FALSE	FALSE
4	48428215	48483429	GM12878:4-48.4_1	11.0298	+	0.330514	17	20	-0.0405405	gm12878	0.742829	1	FALSE	FALSE
4	53405352	53457126	GM12878:4-53.4_1	11.2605	-	0.068123	18	10	0.142857	gm12878	0.184933	0.424982	FALSE	FALSE
4	53578212	53696115	GM12878:4-53.6_1	83.679	+	0.26493	147	170	-0.0362776	gm12878	0.216528	0.483957	FALSE	FALSE
4	61685807	61910889	GM12878:4-61.7_1	1.66606	-	0.252966	13	14	-0.0185185	gm12878	1	1	FALSE	FALSE
4	63136220	63544437	GM12878:4-63.1_1	19.2324	+	0.270564	233	20	0.420949	gm12878	3.31481e-47	9.83811e-46	TRUE	TRUE
4	64285257	64502003	GM12878:4-64.3_1	36.1483	-	0.339079	384	80	0.327586	gm12878	1.11628e-48	3.40952e-47	TRUE	TRUE
4	64308380	64661927	GM12878:4-64.3_2	30.5419	+	0.288459	178	25	0.376847	gm12878	1.21396e-29	2.65217e-28	TRUE	TRUE
4	66859445	67188089	GM12878:4-66.9_1	11.3527	+	0.322209	104	48	0.184211	gm12878	6.4931e-06	5.23777e-05	TRUE	TRUE
4	68281782	68337988	GM12878:4-68.3_1	155.909	-	0.451464	253	306	-0.0474061	gm12878	0.0277624	0.101559	FALSE	FALSE
4	68588222	68959907	GM12878:4-68.6_1	21.2519	+	0.216073	257	241	0.0160643	gm12878	0.501517	0.788887	FALSE	FALSE
4	69887694	69938936	GM12878:4-69.9_1	16.2757	-	0.192947	13	16	-0.0517241	gm12878	0.711071	0.991152	FALSE	FALSE
4	71438708	71521257	GM12878:4-71.4_1	8.69786	-	0.0363663	15	13	0.0357143	gm12878	0.850554	1	FALSE	FALSE
4	76015318	76072857	GM12878:4-76.0_1	3.51066	-	0.469629	0	27	-0.5	gm12878	1.49012e-08	1.50253e-07	TRUE	TRUE
4	76351341	76404246	GM12878:4-76.4_1	25.8388	-	0.425536	56	70	-0.0555556	gm12878	0.246706	0.508732	FALSE	FALSE
4	78091213	78432906	GM12878:4-78.1_1	61.5348	+	0.161069	604	425	0.0869776	gm12878	2.65931e-08	2.61444e-07	TRUE	FALSE
4	79837517	80249091	GM12878:4-79.8_1	8.85381	+	0.280122	24	36	-0.1	gm12878	0.155002	0.373096	FALSE	FALSE
4	84035911	84184976	GM12878:4-84.0_1	16.0333	-	0.165485	4	21	-0.34	gm12878	0.000910521	0.00536428	TRUE	FALSE
4	87374283	87544414	GM12878:4-87.4_1	43.2196	-	0.184252	39	21	0.15	gm12878	0.0273401	0.100247	FALSE	FALSE
4	99722196	99792835	GM12878:4-99.7_1	5.4644	-	0.178074	9	12	-0.0714286	gm12878	0.663624	0.956372	FALSE	FALSE
4	99983960	100223595	GM12878:4-100.0_1	11.3464	+	0.352757	46	57	-0.0533981	gm12878	0.324479	0.621309	FALSE	FALSE
4	100274296	100325870	GM12878:4-100.3_1	4.22694	-	0.314403	11	12	-0.0217391	gm12878	1	1	FALSE	FALSE
4	103103645	103172193	GM12878:4-103.1_1	2.96143	-	0.181406	39	26	0.1	gm12878	0.136032	0.336214	FALSE	FALSE
4	105382694	105734672	GM12878:4-105.4_1	35.0448	+	0.266034	387	456	-0.0409253	gm12878	0.019125	0.0745901	FALSE	FALSE
4	105416058	105914541	GM12878:4-105.4_2	17.6776	-	0.271165	145	187	-0.063253	gm12878	0.0242924	0.0902813	FALSE	FALSE
4	115060030	115503958	GM12878:4-115.1_1	5.31392	+	0.325679	21	176	-0.393401	gm12878	1.11713e-31	2.58419e-30	TRUE	TRUE
4	116867957	116965398	GM12878:4-116.9_1	28.7559	+	0.236892	206	303	-0.0952849	gm12878	1.97943e-05	0.000152257	TRUE	FALSE
4	119273922	119340957	GM12878:4-119.3_1	6.14604	-	0.203237	18	7	0.22	gm12878	0.0432853	0.143494	FALSE	FALSE
4	119512880	119589177	GM12878:4-119.5_1	18.926	+	0.0790332	120	24	0.333333	gm12878	1.49166e-16	2.45694e-15	TRUE	TRUE
4	120331815	120415006	GM12878:4-120.3_1	17.7904	-	0.110553	209	248	-0.0426696	gm12878	0.0753602	0.218108	FALSE	FALSE
4	120960802	121473121	GM12878:4-121.0_1	11.366	+	0.20382	117	92	0.0598086	gm12878	0.0966574	0.269339	FALSE	FALSE
4	121476999	121615263	GM12878:4-121.5_1	1.27293	-	0.335416	0	32	-0.5	gm12878	4.65661e-10	5.40579e-09	TRUE	TRUE
4	124554901	124918870	GM12878:4-124.6_1	15.3145	+	0.231434	26	133	-0.336478	gm12878	1.66401e-18	2.92457e-17	TRUE	TRUE
4	126753491	126945251	GM12878:4-126.8_1	4.26053	+	0.257796	1	49	-0.48	gm12878	9.05942e-14	1.33182e-12	TRUE	TRUE
4	129144081	129525424	GM12878:4-129.1_1	15.5582	+	0.199052	131	69	0.155	gm12878	1.38575e-05	0.000108717	TRUE	FALSE
4	132917450	133057937	GM12878:4-132.9_1	14.2647	-	0.143301	236	5	0.479253	gm12878	3.75657e-63	1.44124e-61	TRUE	TRUE
4	133724123	133830328	GM12878:4-133.7_1	7.15597	+	0.335182	12	15	-0.0555556	gm12878	0.701108	0.979434	FALSE	FALSE
4	135240544	135398099	GM12878:4-135.2_1	2.29761	-	0.20424	21	7	0.25	gm12878	0.012541	0.0526753	FALSE	FALSE
4	135408374	135516237	GM12878:4-135.4_1	3.97727	-	0.198251	17	24	-0.0853659	gm12878	0.348889	0.655678	FALSE	FALSE
4	137719733	137844863	GM12878:4-137.7_1	3.00487	-	0.198242	15	7	0.181818	gm12878	0.133801	0.331707	FALSE	FALSE
4	139855070	139978870	GM12878:4-139.9_1	16.8498	-	0.0585945	25	19	0.0681818	gm12878	0.451381	0.777939	FALSE	FALSE
4	140311935	140374960	GM12878:4-140.3_1	44.1253	+	0.240603	88	69	0.0605096	gm12878	0.150614	0.363972	FALSE	FALSE
4	147113954	147175136	GM12878:4-147.1_1	15.7726	-	0.0385898	7	14	-0.166667	gm12878	0.189247	0.432997	FALSE	FALSE
4	152151099	152330035	GM12878:4-152.2_1	9.97563	-	0.185815	23	84	-0.285047	gm12878	2.40203e-09	2.6148e-08	TRUE	TRUE
4	152720035	152870242	GM12878:4-152.7_1	7.05693	+	0.0887176	15	49	-0.265625	gm12878	2.43646e-05	0.000184701	TRUE	TRUE
4	153058493	153242409	GM12878:4-153.1_1	15.7789	-	0.150525	22	69	-0.258242	gm12878	8.1872e-07	7.23509e-06	TRUE	TRUE
4	153456393	153547265	GM12878:4-153.5_1	13.7666	-	0.090655	12	11	0.0217391	gm12878	1	1	FALSE	FALSE
4	160024183	160188997	GM12878:4-160.0_1	114.578	+	0.10541	435	632	-0.0923149	gm12878	1.77768e-09	1.9623e-08	TRUE	FALSE
4	161446338	161747748	GM12878:4-161.4_1	6.2838	-	0.255147	51	56	-0.0233645	gm12878	0.699175	0.979434	FALSE	FALSE
4	163366832	163484181	GM12878:4-163.4_1	14.6486	-	0.201391	32	98	-0.253846	gm12878	5.61109e-09	5.96367e-08	TRUE	TRUE	TL:4-163.3 (FIG.2)
4	163905999	164047859	GM12878:4-163.9_1	13.8376	-	0.190681	52	62	-0.0438596	gm12878	0.399373	0.712261	FALSE	FALSE
4	167306327	167438422	GM12878:4-167.3_1	2.08941	-	0.330603	22	7	0.258621	gm12878	0.00813006	0.0358224	FALSE	FALSE
4	170719824	170862301	GM12878:4-170.7_1	42.6314	+	0.104936	254	199	0.0607064	gm12878	0.011095	0.0473609	FALSE	FALSE	TL:4-170.6 (FIG.2)
4	174298683	174429810	GM12878:4-174.3_1	48.678	+	0.115727	53	52	0.0047619	gm12878	1	1	FALSE	FALSE
4	176932704	176986831	GM12878:4-176.9_1	10.4015	+	0.226135	76	7	0.415663	gm12878	9.43055e-16	1.53723e-14	TRUE	TRUE
4	178356653	178611590	GM12878:4-178.4_1	9.44155	+	0.12913	83	119	-0.0891089	gm12878	0.013595	0.0562763	FALSE	FALSE	TL:4-178.3 (FIG.2)
4	179863661	180229609	GM12878:4-179.9_1	12.2722	-	0.228702	342	70	0.330097	gm12878	4.33954e-44	1.22993e-42	TRUE	TRUE
4	179980833	180494860	GM12878:4-180.0_1	123.795	+	0.187043	8001	1273	0.362735	gm12878	5e-324	8.65e-322	TRUE	TRUE
4	180296131	180392778	GM12878:4-180.3_1	5.71151	-	0.111364	10	11	-0.0238095	gm12878	1	1	FALSE	FALSE
4	181887528	182713233	GM12878:4-181.9_1	7.51116	+	0.0885776	74	238	-0.262821	gm12878	3.10038e-21	5.77148e-20	TRUE	TRUE
4	183760609	183811243	GM12878:4-183.8_1	31.7178	-	0.0456413	127	152	-0.0448029	gm12878	0.150633	0.363972	FALSE	FALSE
4	184357073	184427479	GM12878:4-184.4_1	9.23217	-	0.103869	47	33	0.0875	gm12878	0.145635	0.356049	FALSE	FALSE
4	184718345	184826508	GM12878:4-184.7_1	7.32228	+	0.0617032	12	55	-0.320896	gm12878	1.02732e-07	9.80974e-07	TRUE	TRUE
4	185139226	185308875	GM12878:4-185.1_1	288.979	-	0.161339	1804	1895	-0.0123006	gm12878	0.138918	0.342775	FALSE	FALSE
4	185185554	185344600	GM12878:4-185.2_1	30.1925	+	0.120701	215	234	-0.0211581	gm12878	0.395643	0.706009	FALSE	FALSE
4	185395994	185458997	GM12878:4-185.4_1	48.7913	-	0.236624	209	103	0.169872	gm12878	1.95697e-09	2.15267e-08	TRUE	TRUE
4	190083833	190178258	GM12878:4-190.1_1	2.18163	+	0.244586	37	10	0.287234	gm12878	9.84888e-05	0.000687019	TRUE	TRUE
4	190596464	190649493	GM12878:4-190.6_1	5.94015	-	0.146316	20	4	0.333333	gm12878	0.00154388	0.00855114	TRUE	FALSE
5	4421750	4620655	GM12878:5-4.4_1	6.21402	-	0.256328	9	33	-0.285714	gm12878	0.000271539	0.00174875	TRUE	TRUE
5	5998012	6309684	GM12878:5-6.0_1	4.54003	-	0.181062	23	30	-0.0660377	gm12878	0.410103	0.724822	FALSE	FALSE
5	8589384	8985203	GM12878:5-8.6_1	6.63435	-	0.271988	40	27	0.0970149	gm12878	0.142071	0.350005	FALSE	FALSE
5	9785798	10225619	GM12878:5-9.8_1	8.43752	-	0.240075	118	87	0.0756098	gm12878	0.0358877	0.123526	FALSE	FALSE
5	12805637	13407911	GM12878:5-12.8_1	7.55304	-	0.230422	35	290	-0.392308	gm12878	3.96772e-51	1.31394e-49	TRUE	TRUE
5	18565794	18760220	GM12878:5-18.6_1	158.338	-	0.165209	1165	1251	-0.017798	gm12878	0.0837341	0.239045	FALSE	FALSE
5	27217759	27623833	GM12878:5-27.2_1	108.601	+	0.222088	2014	2502	-0.0540301	gm12878	4.05197e-13	5.66556e-12	TRUE	FALSE
5	27514623	27754959	GM12878:5-27.5_1	7.28563	-	0.295869	94	8	0.421569	gm12878	9.43463e-20	1.71568e-18	TRUE	TRUE
5	28077919	28636320	GM12878:5-28.1_1	6.56697	+	0.210399	96	151	-0.111336	gm12878	0.000563326	0.00340812	TRUE	FALSE
5	30519264	30861340	GM12878:5-30.5_1	5.99574	-	0.248495	2	24	-0.423077	gm12878	1.04904e-05	8.31306e-05	TRUE	TRUE
5	30818256	30955624	GM12878:5-30.8_1	12.7104	+	0.184301	10	134	-0.430556	gm12878	7.42851e-29	1.60069e-27	TRUE	TRUE
5	32444844	32604238	GM12878:5-32.4_1	6.90741	-	0.0805739	27	31	-0.0344828	gm12878	0.694004	0.972967	FALSE	FALSE
5	32529828	32585604	GM12878:5-32.5_1	97.5868	+	0.0394435	155	230	-0.0974026	gm12878	0.000155367	0.00105569	TRUE	FALSE
5	32604185	32710735	GM12878:5-32.6_1	36.5368	+	0.155777	48	58	-0.0471698	gm12878	0.382126	0.689712	FALSE	FALSE
5	33190276	33473372	GM12878:5-33.2_1	5.63766	-	0.163814	73	79	-0.0197368	gm12878	0.685209	0.966432	FALSE	FALSE
5	34043371	34177540	GM12878:5-34.0_1	224.59	-	0.189858	95	80	0.0428571	gm12878	0.289893	0.564009	FALSE	FALSE
5	35191146	35617988	GM12878:5-35.2_1	48.7721	+	0.279494	158	302	-0.156522	gm12878	1.79467e-11	2.32347e-10	TRUE	TRUE
5	42880673	43039181	GM12878:5-42.9_1	16.0181	-	0.125697	110	61	0.143275	gm12878	0.000221081	0.00144711	TRUE	FALSE
5	42992015	43120685	GM12878:5-43.0_1	33.7608	+	0.0954379	98	106	-0.0196078	gm12878	0.624173	0.912413	FALSE	FALSE
5	44815618	44904971	GM12878:5-44.8_1	70.3278	+	0.165803	45	48	-0.016129	gm12878	0.835846	1	FALSE	FALSE
5	49554635	49692030	GM12878:5-49.6_1	39.5575	-	0.47199	35	18	0.160377	gm12878	0.0270083	0.0992619	FALSE	FALSE
5	51198025	51734713	GM12878:5-51.2_1	76.9013	+	0.227018	251	79	0.260606	gm12878	5.16422e-22	9.72853e-21	TRUE	TRUE
5	51976332	52101121	GM12878:5-52.0_1	6.87561	-	0.169118	14	6	0.2	gm12878	0.115318	0.311944	FALSE	FALSE
5	53033110	53180613	GM12878:5-53.0_1	3.91178	-	0.402595	11	12	-0.0217391	gm12878	1	1	FALSE	FALSE
5	53668061	53751430	GM12878:5-53.7_1	36.1165	+	0.119433	76	71	0.0170068	gm12878	0.741592	1	FALSE	FALSE	TL:5-53.5 (FIG.2)
5	55326201	55391672	GM12878:5-55.3_1	15.7322	-	0.0614471	23	31	-0.0740741	gm12878	0.340891	0.648002	FALSE	FALSE
5	59783925	59892738	GM12878:5-59.8_1	96.6521	-	0.282025	145	190	-0.0671642	gm12878	0.0160907	0.0648161	FALSE	FALSE
5	60448947	60533900	GM12878:5-60.4_1	30.7464	+	0.207962	10	18	-0.142857	gm12878	0.184933	0.424982	FALSE	FALSE
5	61924416	62145342	GM12878:5-61.9_1	6.26454	+	0.226687	31	44	-0.0866667	gm12878	0.165428	0.395168	FALSE	FALSE
5	65376851	65440045	GM12878:5-65.4_1	89.3914	+	0.459601	29	14	0.174419	gm12878	0.0315395	0.11074	FALSE	FALSE
5	70409697	70532549	GM12878:5-70.4_1	25.8278	-	0.132997	13	13	0	gm12878	1	1	FALSE	FALSE
5	76361058	76487613	GM12878:5-76.4_1	17.36	+	0.143724	35	67	-0.156863	gm12878	0.00199281	0.0105723	FALSE	FALSE
5	77238529	77298149	GM12878:5-77.2_1	36.7662	-	0.0247232	44	45	-0.00561798	gm12878	1	1	FALSE	FALSE
5	78366446	78538404	GM12878:5-78.4_1	6.5423	-	0.0815722	23	20	0.0348837	gm12878	0.760792	1	FALSE	FALSE
5	79277631	79331013	GM12878:5-79.3_1	17.3092	+	0.074201	36	27	0.0714286	gm12878	0.313503	0.602125	FALSE	FALSE
5	80172634	80252849	GM12878:5-80.2_1	26.1422	+	0.209774	37	30	0.0522388	gm12878	0.463818	0.786979	FALSE	FALSE
5	81614147	81773605	GM12878:5-81.6_1	13.6086	+	0.173262	2	19	-0.404762	gm12878	0.000221252	0.00144711	TRUE	FALSE
5	81920078	82237149	GM12878:5-81.9_1	5.41204	+	0.198063	23	17	0.075	gm12878	0.429591	0.752501	FALSE	FALSE
5	81922649	82130315	GM12878:5-81.9_2	6.60676	-	0.135058	30	5	0.357143	gm12878	2.23615e-05	0.000170751	TRUE	TRUE
5	82144397	82348664	GM12878:5-82.1_1	14.5349	-	0.24774	54	42	0.0625	gm12878	0.261469	0.529673	FALSE	FALSE
5	84440226	84943678	GM12878:5-84.4_1	181.531	-	0.342915	1708	9529	-0.348002	gm12878	5e-324	8.65e-322	TRUE	TRUE	TL:5-84.4 (FIG.2)
5	84775119	85205717	GM12878:5-84.8_1	8.59502	+	0.329514	182	202	-0.0260417	gm12878	0.332258	0.633981	FALSE	FALSE
5	85961919	86564069	GM12878:5-86.0_1	118.183	+	0.246679	3330	1064	0.257852	gm12878	1.62827e-268	2.13439e-266	TRUE	TRUE
5	86210807	86435991	GM12878:5-86.2_1	18.4249	-	0.270454	92	198	-0.182759	gm12878	4.52565e-10	5.31258e-09	TRUE	TRUE
5	87434626	87491022	GM12878:5-87.4_1	104.032	-	0.358323	19	23	-0.047619	gm12878	0.643969	0.932639	FALSE	FALSE
5	87518043	87763425	GM12878:5-87.5_1	89.8477	+	0.220595	150	136	0.0244755	gm12878	0.442123	0.768888	FALSE	FALSE
5	88012867	88791200	GM12878:5-88.0_1	59.8484	+	0.12045	360	1016	-0.238372	gm12878	1.34151e-72	5.78136e-71	TRUE	TRUE
5	90670197	91115932	GM12878:5-90.7_1	20.5683	+	0.233435	104	84	0.0531915	gm12878	0.165661	0.395425	FALSE	FALSE
5	91194845	91636128	GM12878:5-91.2_1	177.582	+	0.284912	1554	1308	0.0429769	gm12878	4.59868e-06	3.80722e-05	TRUE	FALSE
5	91686128	91860382	GM12878:5-91.7_1	24.3151	+	0.205476	62	61	0.00406504	gm12878	1	1	FALSE	FALSE
5	95132071	95194860	GM12878:5-95.1_1	17.5668	+	0.0472694	54	48	0.0294118	gm12878	0.620768	0.912413	FALSE	FALSE
5	95205447	95997413	GM12878:5-95.2_1	72.2177	+	0.181831	1423	1098	0.0644585	gm12878	1.0355e-10	1.26758e-09	TRUE	FALSE
5	96365115	97415997	GM12878:5-96.4_1	104.388	+	0.303338	5061	4752	0.0157444	gm12878	0.00187444	0.0101353	FALSE	FALSE
5	97430049	97677730	GM12878:5-97.4_1	3.05635	+	0.375358	18	33	-0.147059	gm12878	0.0488739	0.15948	FALSE	FALSE
5	99439846	99886458	GM12878:5-99.4_1	17.4424	-	0.263504	144	141	0.00526316	gm12878	0.905723	1	FALSE	FALSE
5	100019932	100142638	GM12878:5-100.0_1	29.9007	-	0.192859	131	127	0.00775194	gm12878	0.851885	1	FALSE	FALSE
5	100112480	100608579	GM12878:5-100.1_1	112.701	+	0.325814	2117	2410	-0.0323614	gm12878	1.41638e-05	0.000110844	TRUE	FALSE
5	100238987	100313555	GM12878:5-100.2_1	7.9927	-	0.466728	54	62	-0.0344828	gm12878	0.515913	0.80261	FALSE	FALSE
5	102081289	102201526	GM12878:5-102.1_1	463.975	+	0.0892155	3419	3299	0.00893123	gm12878	0.146533	0.356805	FALSE	FALSE
5	102539224	102594441	GM12878:5-102.5_1	33.2506	+	0.350363	88	98	-0.0268817	gm12878	0.509419	0.793775	FALSE	FALSE
5	103410485	103925363	GM12878:5-103.4_1	34.2411	+	0.258026	868	84	0.411765	gm12878	6.46766e-165	5.98449e-163	TRUE	TRUE
5	103952038	104728696	GM12878:5-104.0_1	4.22065	-	0.274001	11	53	-0.328125	gm12878	1.00586e-07	9.67715e-07	TRUE	TRUE
5	106325255	106701851	GM12878:5-106.3_1	4.00429	-	0.15066	36	13	0.234694	gm12878	0.00140269	0.00790835	TRUE	FALSE
5	110820748	111101522	GM12878:5-110.8_1	19.6314	+	0.178442	91	39	0.2	gm12878	5.87639e-06	4.77703e-05	TRUE	TRUE
5	110848157	111064999	GM12878:5-110.8_2	22.0114	-	0.22372	538	350	0.105856	gm12878	3.00965e-10	3.55953e-09	TRUE	FALSE
5	111312628	111478039	GM12878:5-111.3_1	9.51569	-	0.281172	47	23	0.171429	gm12878	0.00558267	0.026292	FALSE	FALSE
5	111755010	111890197	GM12878:5-111.8_1	5.05226	-	0.354812	58	48	0.0471698	gm12878	0.382126	0.689712	FALSE	FALSE
5	113088643	113402796	GM12878:5-113.1_1	3.73385	+	0.270177	30	24	0.0555556	gm12878	0.496617	0.786979	FALSE	FALSE
5	115673501	115779250	GM12878:5-115.7_1	6.9977	-	0.0746012	28	41	-0.0942029	gm12878	0.148032	0.359621	FALSE	FALSE
5	116099540	116828035	GM12878:5-116.1_1	18.6439	+	0.161035	413	440	-0.0158265	gm12878	0.373356	0.681149	FALSE	FALSE
5	117881624	118172568	GM12878:5-117.9_1	10.0569	-	0.252746	13	20	-0.106061	gm12878	0.296206	0.574516	FALSE	FALSE
5	118730294	118788109	GM12878:5-118.7_1	28.0723	+	0.160408	11	9	0.05	gm12878	0.823803	1	FALSE	FALSE
5	118878030	118962232	GM12878:5-118.9_1	5.32054	+	0.359576	21	30	-0.0882353	gm12878	0.262438	0.530951	FALSE	FALSE
5	120491867	120884246	GM12878:5-120.5_1	38.1468	+	0.334279	336	664	-0.164	gm12878	1.70455e-25	3.45968e-24	TRUE	TRUE
5	121364295	121465214	GM12878:5-121.4_1	53.429	+	0.212319	34	21	0.118182	gm12878	0.104789	0.2902	FALSE	FALSE
5	123844370	123972461	GM12878:5-123.8_1	5.6132	-	0.0956039	30	20	0.1	gm12878	0.202639	0.460622	FALSE	FALSE
5	125184785	125725604	GM12878:5-125.2_1	2.78282	-	0.297059	43	45	-0.0113636	gm12878	0.915187	1	FALSE	FALSE
5	126890780	126942194	GM12878:5-126.9_1	13.3427	+	0.226436	46	34	0.075	gm12878	0.218518	0.483957	FALSE	FALSE
5	127129728	127429946	GM12878:5-127.1_1	129.336	-	0.104484	800	761	0.012492	gm12878	0.336155	0.64016	FALSE	FALSE
5	128449719	128737035	GM12878:5-128.4_1	10.0899	+	0.439506	55	89	-0.118056	gm12878	0.00576882	0.027007	FALSE	FALSE
5	130541124	130599701	GM12878:5-130.5_1	451.884	+	0.204876	166	156	0.015528	gm12878	0.616053	0.912413	FALSE	FALSE
5	131652038	131776130	GM12878:5-131.7_1	27.0606	-	0.14727	56	66	-0.0409836	gm12878	0.415285	0.732747	FALSE	FALSE
5	131822549	131890485	GM12878:5-131.8_1	29.8811	+	0.317725	40	31	0.0633803	gm12878	0.342471	0.648733	FALSE	FALSE
5	132948223	133165933	GM12878:5-132.9_1	40.678	-	0.133884	278	432	-0.108451	gm12878	8.21903e-09	8.64784e-08	TRUE	FALSE
5	137776278	137841781	GM12878:5-137.8_1	8.79349	-	0.0600583	19	24	-0.0581395	gm12878	0.542384	0.836441	FALSE	FALSE
5	138838540	138940742	GM12878:5-138.8_1	167.237	+	0.0628168	22	26	-0.0416667	gm12878	0.665466	0.957711	FALSE	FALSE
5	141699046	142027537	GM12878:5-141.7_1	4.60895	+	0.0910131	20	12	0.125	gm12878	0.215327	0.483525	FALSE	FALSE
5	144715157	145137638	GM12878:5-144.7_1	3.54099	-	0.295817	14	16	-0.0333333	gm12878	0.855536	1	FALSE	FALSE
5	150327056	150409503	GM12878:5-150.3_1	63.6651	-	0.183124	234	176	0.0707317	gm12878	0.00481708	0.0231367	FALSE	FALSE
5	151068904	151122382	GM12878:5-151.1_1	31.5083	-	0.125958	16	20	-0.0555556	gm12878	0.617719	0.912413	FALSE	FALSE
5	151184915	151678994	GM12878:5-151.2_1	15.791	+	0.237286	22	29	-0.0686275	gm12878	0.401062	0.713654	FALSE	FALSE
5	153437014	153570086	GM12878:5-153.4_1	9.75412	+	0.126736	47	66	-0.0840708	gm12878	0.0899543	0.254493	FALSE	FALSE
5	157100781	157185399	GM12878:5-157.1_1	9.89151	-	0.127443	36	32	0.0294118	gm12878	0.716301	0.997116	FALSE	FALSE
5	157628283	157838777	GM12878:5-157.6_1	90.5156	-	0.183977	76	61	0.0547445	gm12878	0.231537	0.502703	FALSE	FALSE
5	158758566	159223591	GM12878:5-158.8_1	45.4814	+	0.193957	549	600	-0.0221932	gm12878	0.140162	0.345573	FALSE	FALSE
5	159848131	159949582	GM12878:5-159.8_1	9.02899	-	0.111374	18	10	0.142857	gm12878	0.184933	0.424982	FALSE	FALSE
5	161659180	162267729	GM12878:5-161.7_1	5.12038	+	0.271007	24	56	-0.2	gm12878	0.000451517	0.00279621	TRUE	FALSE
5	161837388	162758541	GM12878:5-161.8_1	48.6423	-	0.273646	1346	619	0.184987	gm12878	1.08895e-61	4.07836e-60	TRUE	TRUE
5	163675784	165046051	GM12878:5-163.7_1	10.4571	+	0.18762	223	405	-0.144904	gm12878	3.50915e-13	4.92847e-12	TRUE	FALSE
5	169612085	169675087	GM12878:5-169.6_1	16.7772	-	0.248929	14	21	-0.1	gm12878	0.310505	0.59746	FALSE	FALSE
5	177486685	177576464	GM12878:5-177.5_1	13.3773	-	0.0857996	29	30	-0.00847458	gm12878	1	1	FALSE	FALSE
5	178157703	178259816	GM12878:5-178.2_1	15.287	-	0.204274	152	45	0.271574	gm12878	8.95637e-15	1.40183e-13	TRUE	TRUE
6	203241	292100	GM12878:6-0.2_1	20.7745	+	0.252355	27	43	-0.114286	gm12878	0.0722379	0.210037	FALSE	FALSE
6	1505235	1624034	GM12878:6-1.5_1	4.79802	-	0.142148	10	14	-0.0833333	gm12878	0.541256	0.836342	FALSE	FALSE
6	2222361	2493682	GM12878:6-2.2_1	42.1272	+	0.200954	264	197	0.0726681	gm12878	0.00207937	0.0110129	FALSE	FALSE
6	2785979	2904268	GM12878:6-2.8_1	12.74	+	0.205235	48	28	0.131579	gm12878	0.0286267	0.104599	FALSE	FALSE
6	6287929	6588933	GM12878:6-6.3_1	12.8835	+	0.204672	164	163	0.00152905	gm12878	1	1	FALSE	FALSE
6	6323311	6684901	GM12878:6-6.3_2	244.152	-	0.176172	4527	3953	0.0338443	gm12878	4.82501e-10	5.58069e-09	TRUE	FALSE
6	8403326	8652441	GM12878:6-8.4_1	34.7149	+	0.244084	707	178	0.29887	gm12878	2.94888e-75	1.2885e-73	TRUE	TRUE
6	8654080	8964250	GM12878:6-8.7_1	11.1358	+	0.135867	173	47	0.286364	gm12878	3.87505e-18	6.73532e-17	TRUE	TRUE
6	9336445	9707989	GM12878:6-9.3_1	27.2781	-	0.152391	91	155	-0.130081	gm12878	5.39479e-05	0.00039287	TRUE	FALSE
6	11481825	11548567	GM12878:6-11.5_1	3.536	-	0.203545	14	34	-0.208333	gm12878	0.0055152	0.0260915	FALSE	FALSE
6	11654598	11713887	GM12878:6-11.7_1	8.8718	-	0.185819	9	16	-0.14	gm12878	0.229523	0.498673	FALSE	FALSE
6	12165232	12290528	GM12878:6-12.2_1	10.3754	+	0.109253	43	48	-0.0274725	gm12878	0.675222	0.966432	FALSE	FALSE
6	12216443	12371939	GM12878:6-12.2_2	7.62077	-	0.082523	16	30	-0.152174	gm12878	0.054076	0.173124	FALSE	FALSE
6	12355025	12424726	GM12878:6-12.4_1	5.16492	+	0.106067	12	17	-0.0862069	gm12878	0.458258	0.783522	FALSE	FALSE
6	14137148	14525566	GM12878:6-14.1_1	30.0733	+	0.0930338	111	104	0.0162791	gm12878	0.682493	0.966432	FALSE	FALSE
6	15724314	16128923	GM12878:6-15.7_1	48.8941	+	0.0931541	924	632	0.0938303	gm12878	1.3771e-13	1.96926e-12	TRUE	FALSE
6	15866079	15962711	GM12878:6-15.9_1	2.58713	-	0.058728	14	9	0.108696	gm12878	0.404873	0.718687	FALSE	FALSE
6	19960425	20099866	GM12878:6-20.0_1	9.69586	-	0.140396	16	20	-0.0555556	gm12878	0.617719	0.912413	FALSE	FALSE
6	21232634	21288500	GM12878:6-21.2_1	10.4894	+	0.163892	13	15	-0.0357143	gm12878	0.850554	1	FALSE	FALSE
6	21660156	21886020	GM12878:6-21.7_1	4.85248	+	0.0731812	16	34	-0.18	gm12878	0.0153467	0.0631017	FALSE	FALSE	TL:6-21.5 (FIG.2)
6	21897349	22221898	GM12878:6-21.9_1	11.4405	+	0.176522	96	69	0.0818182	gm12878	0.0426332	0.14163	FALSE	FALSE
6	22369738	22569677	GM12878:6-22.4_1	8.55261	+	0.190268	22	41	-0.150794	gm12878	0.022575	0.0847504	FALSE	FALSE
6	22570750	22749739	GM12878:6-22.6_1	11.118	+	0.0706356	33	43	-0.0657895	gm12878	0.301872	0.583228	FALSE	FALSE	TL:6-22.5 (FIG.2)
6	22717105	23177306	GM12878:6-22.7_1	10.302	-	0.216049	128	27	0.325806	gm12878	6.29764e-17	1.05385e-15	TRUE	TRUE
6	23228856	23540671	GM12878:6-23.2_1	10.9103	+	0.228645	26	86	-0.267857	gm12878	1.10092e-08	1.13931e-07	TRUE	TRUE
6	26124154	26188937	GM12878:6-26.1_1	23.6791	-	0.0748962	76	51	0.0984252	gm12878	0.0327896	0.114731	FALSE	FALSE
6	26285727	26336078	GM12878:6-26.3_1	24.2299	-	0.030764	92	64	0.0897436	gm12878	0.0303103	0.109479	FALSE	FALSE
6	26496945	26599833	GM12878:6-26.5_1	5.66636	-	0.090895	59	83	-0.084507	gm12878	0.0532084	0.17165	FALSE	FALSE
6	26600277	26712687	GM12878:6-26.6_1	15.1054	+	0.259559	59	68	-0.0354331	gm12878	0.477922	0.786979	FALSE	FALSE
6	26796143	26988075	GM12878:6-26.8_1	72.8175	-	0.256565	845	839	0.00178147	gm12878	0.903028	1	FALSE	FALSE
6	26906496	27007054	GM12878:6-26.9_1	6.89155	+	0.332703	26	11	0.202703	gm12878	0.0200739	0.0772978	FALSE	FALSE
6	27347836	27418520	GM12878:6-27.3_1	14.3738	-	0.159725	13	33	-0.217391	gm12878	0.00453386	0.0218431	FALSE	FALSE
6	27369227	27471733	GM12878:6-27.4_1	14.3894	+	0.219577	14	35	-0.214286	gm12878	0.00380165	0.0191667	FALSE	FALSE
6	27628953	27730348	GM12878:6-27.6_1	10.5133	-	0.116801	9	77	-0.395349	gm12878	1.34106e-14	2.0886e-13	TRUE	TRUE
6	27655449	27729522	GM12878:6-27.7_1	43.4436	+	0.141388	237	290	-0.0502846	gm12878	0.0234122	0.0875801	FALSE	FALSE
6	27861669	27925018	GM12878:6-27.9_1	202.45	+	0.198519	236	284	-0.0461538	gm12878	0.0391923	0.13173	FALSE	FALSE
6	27968153	28058066	GM12878:6-28.0_1	6.69536	-	0.152247	37	10	0.287234	gm12878	9.84888e-05	0.000687019	TRUE	TRUE
6	28337224	28469589	GM12878:6-28.3_1	3.3317	+	0.167597	30	45	-0.1	gm12878	0.105342	0.290963	FALSE	FALSE
6	28849167	28957134	GM12878:6-28.8_1	4.53842	+	0.139191	29	25	0.037037	gm12878	0.683489	0.966432	FALSE	FALSE
6	29674769	29734754	GM12878:6-29.7_1	26.79	-	0.097241	211	183	0.035533	gm12878	0.173677	0.409585	FALSE	FALSE
6	30181271	30300855	GM12878:6-30.2_1	124.431	-	0.278733	941	818	0.034963	gm12878	0.00361524	0.0182561	FALSE	FALSE
6	30234728	30294255	GM12878:6-30.2_2	28.6089	+	0.304215	91	58	0.110738	gm12878	0.00853115	0.0374847	FALSE	FALSE
6	30693195	30790666	GM12878:6-30.7_1	7.49967	+	0.0650758	79	56	0.0851852	gm12878	0.0578939	0.18472	FALSE	FALSE
6	31383090	31462657	GM12878:6-31.4_1	125.731	+	0.197318	801	996	-0.0542571	gm12878	4.63445e-06	3.82677e-05	TRUE	FALSE
6	31409336	31497995	GM12878:6-31.4_2	5.69598	-	0.205303	39	85	-0.185484	gm12878	4.41003e-05	0.000324917	TRUE	FALSE
6	32375951	32458218	GM12878:6-32.4_1	17.4675	-	0.229667	221	584	-0.225466	gm12878	1.39659e-38	3.6614e-37	TRUE	TRUE
6	32412826	32473615	GM12878:6-32.4_2	8.11002	+	0.273257	99	226	-0.195385	gm12878	1.4414e-12	1.97159e-11	TRUE	TRUE
6	32557613	32627240	GM12878:6-32.6_1	75.7465	-	0.200123	4172	5333	-0.0610731	gm12878	1.01315e-32	2.39652e-31	TRUE	FALSE
6	32827628	32880775	GM12878:6-32.8_1	24.0465	+	0.252375	20	13	0.106061	gm12878	0.296206	0.574516	FALSE	FALSE
6	32967489	33043702	GM12878:6-33.0_1	12.8193	+	0.305512	139	78	0.140553	gm12878	4.16465e-05	0.000309739	TRUE	FALSE
6	37467750	37546556	GM12878:6-37.5_1	29.5663	-	0.0323453	79	70	0.0302013	gm12878	0.512356	0.797562	FALSE	FALSE
6	37484191	37573201	GM12878:6-37.5_2	114.021	+	0.0467251	288	88	0.265957	gm12878	6.4194e-26	1.31996e-24	TRUE	TRUE
6	39902290	40116799	GM12878:6-39.9_1	648.304	-	0.220373	887	365	0.208466	gm12878	1.55076e-50	4.92798e-49	TRUE	TRUE
6	41383493	41524696	GM12878:6-41.4_1	15.4529	-	0.0296523	12	22	-0.147059	gm12878	0.121449	0.313097	FALSE	FALSE
6	42694574	42749789	GM12878:6-42.7_1	24.7215	+	0.0510187	27	39	-0.0909091	gm12878	0.175286	0.412761	FALSE	FALSE
6	43864792	44081372	GM12878:6-43.9_1	28.4514	-	0.0871964	32	50	-0.109756	gm12878	0.0598083	0.189483	FALSE	FALSE
6	46051398	46125396	GM12878:6-46.1_1	8.45969	-	0.221925	28	46	-0.121622	gm12878	0.047393	0.155635	FALSE	FALSE
6	53013626	53132195	GM12878:6-53.0_1	50.3673	-	0.0810583	14	15	-0.0172414	gm12878	1	1	FALSE	FALSE
6	53265071	53383526	GM12878:6-53.3_1	5.99384	+	0.294627	15	10	0.1	gm12878	0.424356	0.744161	FALSE	FALSE
6	53542668	53659683	GM12878:6-53.5_1	17.4508	-	0.237055	71	54	0.068	gm12878	0.152121	0.366722	FALSE	FALSE
6	53788919	53866489	GM12878:6-53.8_1	10.3648	+	0.218628	19	23	-0.047619	gm12878	0.643969	0.932639	FALSE	FALSE
6	54254950	54454833	GM12878:6-54.3_1	2.93172	+	0.413382	17	8	0.18	gm12878	0.107752	0.297097	FALSE	FALSE
6	56258892	56322784	GM12878:6-56.3_1	38.8155	-	0.118841	14	12	0.0384615	gm12878	0.845019	1	FALSE	FALSE
6	58164232	58250694	GM12878:6-58.2_1	34.8939	-	0.25004	103	64	0.116766	gm12878	0.00315765	0.0161791	FALSE	FALSE
6	70331716	70385640	GM12878:6-70.3_1	53.5569	-	0.235999	174	200	-0.0347594	gm12878	0.196042	0.447567	FALSE	FALSE
6	75159012	75700612	GM12878:6-75.2_1	83.5081	+	0.352585	2066	420	0.331054	gm12878	5.75793e-260	6.9671e-258	TRUE	TRUE	TL:6-74.5 (FIG.2)
6	77218329	78171947	GM12878:6-77.2_1	124.008	-	0.343034	3616	6375	-0.138074	gm12878	9.35274e-170	8.91628e-168	TRUE	FALSE
6	78138306	78305180	GM12878:6-78.1_1	42.1096	+	0.158311	307	51	0.357542	gm12878	1.10372e-45	3.21509e-44	TRUE	TRUE
6	78173120	78291190	GM12878:6-78.2_1	506.53	-	0.162658	2481	1419	0.136154	gm12878	1.56502e-65	6.31224e-64	TRUE	FALSE
6	79356708	79580977	GM12878:6-79.4_1	16.4802	-	0.459083	126	103	0.0502183	gm12878	0.145838	0.356049	FALSE	FALSE
6	79839388	79910961	GM12878:6-79.8_1	21.2929	-	0.268341	64	107	-0.125731	gm12878	0.00125216	0.00709781	TRUE	FALSE
6	79902556	80101911	GM12878:6-79.9_1	6.04449	+	0.30686	20	6	0.269231	gm12878	0.00935531	0.0404839	FALSE	FALSE
6	81055987	81550937	GM12878:6-81.1_1	41.1759	+	0.320976	640	760	-0.0428571	gm12878	0.00146192	0.0081982	TRUE	FALSE
6	81469867	81662362	GM12878:6-81.5_1	5.30923	-	0.406733	25	38	-0.103175	gm12878	0.129918	0.324125	FALSE	FALSE
6	82068370	82455446	GM12878:6-82.1_1	23.0239	-	0.258466	261	130	0.167519	gm12878	3.2221e-11	4.10393e-10	TRUE	TRUE
6	82462428	82879955	GM12878:6-82.5_1	11.8986	-	0.256189	100	129	-0.0633188	gm12878	0.0640359	0.193709	FALSE	FALSE
6	83324081	83602140	GM12878:6-83.3_1	3.40575	-	0.298181	15	8	0.152174	gm12878	0.21004	0.47467	FALSE	FALSE
6	84990370	85299197	GM12878:6-85.0_1	19.8979	-	0.291992	209	49	0.310078	gm12878	1.04275e-24	2.08948e-23	TRUE	TRUE
6	85024509	85239402	GM12878:6-85.0_2	6.50091	+	0.280516	33	23	0.0892857	gm12878	0.228806	0.498492	FALSE	FALSE
6	86379475	87462800	GM12878:6-86.4_1	12.8493	+	0.431596	289	174	0.12419	gm12878	1.01273e-07	9.71356e-07	TRUE	FALSE
6	88377172	88653216	GM12878:6-88.4_1	3.93416	+	0.0779187	13	32	-0.211111	gm12878	0.00660882	0.0303612	FALSE	FALSE
6	88875767	89175490	GM12878:6-88.9_1	9.91916	-	0.32164	185	32	0.352535	gm12878	2.29539e-27	4.84651e-26	TRUE	TRUE
6	91757139	92442150	GM12878:6-91.8_1	14.9165	+	0.187178	520	86	0.358086	gm12878	1.29194e-76	5.8905e-75	TRUE	TRUE
6	95947946	96031469	GM12878:6-95.9_1	80.9118	-	0.208625	356	357	-0.000701262	gm12878	1	1	FALSE	FALSE
6	97142051	97241774	GM12878:6-97.1_1	9.98767	-	0.183518	29	20	0.0918367	gm12878	0.25287	0.513575	FALSE	FALSE
6	98914183	99321600	GM12878:6-98.9_1	9.16997	-	0.150242	17	3	0.35	gm12878	0.00257683	0.0133028	FALSE	FALSE
6	100520587	100660877	GM12878:6-100.5_1	5.08233	-	0.139525	31	4	0.385714	gm12878	3.46545e-06	2.91506e-05	TRUE	TRUE
6	101273450	101554910	GM12878:6-101.3_1	3.30775	+	0.310382	13	25	-0.157895	gm12878	0.0729514	0.211525	FALSE	FALSE
6	102939301	103047220	GM12878:6-102.9_1	9.65539	+	0.296287	32	30	0.016129	gm12878	0.899076	1	FALSE	FALSE
6	103572323	103672877	GM12878:6-103.6_1	16.2201	-	0.186517	50	114	-0.195122	gm12878	6.3316e-07	5.6912e-06	TRUE	TRUE
6	104594283	105175967	GM12878:6-104.6_1	10.6587	-	0.22353	189	181	0.0108108	gm12878	0.715977	0.997106	FALSE	FALSE
6	105848285	105982628	GM12878:6-105.8_1	19.1897	+	0.154902	126	108	0.0384615	gm12878	0.266389	0.532	FALSE	FALSE
6	105853034	105954009	GM12878:6-105.9_1	8.45754	-	0.171022	76	40	0.155172	gm12878	0.00106507	0.00608117	TRUE	FALSE
6	106571702	106632218	GM12878:6-106.6_1	21.8124	-	0.0448972	12	9	0.0714286	gm12878	0.663624	0.956372	FALSE	FALSE
6	108303207	108362612	GM12878:6-108.3_1	5.08375	-	0.0935443	15	8	0.152174	gm12878	0.21004	0.47467	FALSE	FALSE
6	113807181	113989815	GM12878:6-113.8_1	26.2054	-	0.149375	200	219	-0.022673	gm12878	0.379229	0.687244	FALSE	FALSE
6	113943454	114060575	GM12878:6-113.9_1	24.274	+	0.034776	128	85	0.100939	gm12878	0.00390042	0.0193224	FALSE	FALSE
6	114115251	114199698	GM12878:6-114.1_1	27.9228	-	0.0822528	85	100	-0.0405405	gm12878	0.303327	0.58544	FALSE	FALSE
6	114184652	114260809	GM12878:6-114.2_1	11.8046	+	0.136153	66	46	0.0892857	gm12878	0.0721264	0.210037	FALSE	FALSE
6	115020081	115353557	GM12878:6-115.0_1	24.8833	+	0.311495	126	477	-0.291045	gm12878	5.55882e-49	1.71451e-47	TRUE	TRUE
6	115250831	115601942	GM12878:6-115.3_1	1.20475	-	0.359129	8	17	-0.18	gm12878	0.107752	0.297097	FALSE	FALSE
6	115682914	116262692	GM12878:6-115.7_1	6.84227	-	0.243859	60	59	0.00420168	gm12878	1	1	FALSE	FALSE
6	118601969	118781934	GM12878:6-118.6_1	15.0974	-	0.319234	45	44	0.00561798	gm12878	1	1	FALSE	FALSE
6	119623195	121072218	GM12878:6-119.6_1	46.5369	+	0.310253	3202	1928	0.124172	gm12878	2.15626e-71	9.0448e-70	TRUE	FALSE
6	121158567	121400626	GM12878:6-121.2_1	15.8639	-	0.267365	69	81	-0.04	gm12878	0.369161	0.681149	FALSE	FALSE
6	123976877	124124124	GM12878:6-124.0_1	7.88471	+	0.122515	15	19	-0.0588235	gm12878	0.607591	0.912413	FALSE	FALSE
6	126360420	126661252	GM12878:6-126.4_1	343.022	+	0.230607	1723	1540	0.0280417	gm12878	0.00143821	0.00809411	TRUE	FALSE
6	126669754	127075013	GM12878:6-126.7_1	28.1696	+	0.370158	155	162	-0.011041	gm12878	0.736181	1	FALSE	FALSE
6	127854391	128029231	GM12878:6-127.9_1	4.13521	-	0.348484	27	20	0.0744681	gm12878	0.381693	0.689712	FALSE	FALSE
6	130764210	131031335	GM12878:6-130.8_1	12.1816	+	0.230151	36	213	-0.355422	gm12878	9.15212e-32	2.13278e-30	TRUE	TRUE
6	137516761	137767152	GM12878:6-137.5_1	10.3079	+	0.0919841	49	29	0.128205	gm12878	0.0307865	0.109846	FALSE	FALSE
6	137900148	138295513	GM12878:6-137.9_1	12.2039	-	0.146809	77	42	0.147059	gm12878	0.00171053	0.00935479	TRUE	FALSE
6	138204451	138275903	GM12878:6-138.2_1	30.454	+	0.280328	30	21	0.0882353	gm12878	0.262438	0.530951	FALSE	FALSE
6	138893668	139045417	GM12878:6-138.9_1	73.5623	-	0.146947	227	273	-0.046	gm12878	0.0440635	0.145613	FALSE	FALSE
6	140794091	141219589	GM12878:6-140.8_1	72.3952	-	0.275289	2407	1578	0.104015	gm12878	1.41202e-39	3.73296e-38	TRUE	FALSE	ASAR6-141
6	140931154	141225999	GM12878:6-140.9_1	1.5771	+	0.254656	8	12	-0.1	gm12878	0.503445	0.790732	FALSE	FALSE
6	143266338	143392717	GM12878:6-143.3_1	19.489	-	0.322071	44	30	0.0945946	gm12878	0.130178	0.324516	FALSE	FALSE
6	143811751	143929316	GM12878:6-143.8_1	81.07	+	0.0496406	396	466	-0.0406032	gm12878	0.018714	0.0734094	FALSE	FALSE
6	145671276	146316239	GM12878:6-145.7_1	10.6983	+	0.252289	95	104	-0.0226131	gm12878	0.570754	0.872493	FALSE	FALSE
6	147139182	147647932	GM12878:6-147.1_1	4.52875	-	0.161848	14	9	0.108696	gm12878	0.404873	0.718687	FALSE	FALSE
6	147891460	148103738	GM12878:6-147.9_1	1.32845	+	0.0972781	23	5	0.321429	gm12878	0.000912234	0.00536428	TRUE	FALSE
6	149398126	149539758	GM12878:6-149.4_1	22.2125	+	0.205928	130	179	-0.079288	gm12878	0.00623008	0.0289938	FALSE	FALSE
6	156203045	156255609	GM12878:6-156.2_1	2.01659	+	0.239784	5	16	-0.261905	gm12878	0.0266037	0.0981187	FALSE	FALSE
6	158652839	158733691	GM12878:6-158.7_1	85.3411	+	0.0847474	647	736	-0.0321764	gm12878	0.0179346	0.0706159	FALSE	FALSE
6	159420908	159503724	GM12878:6-159.4_1	14.1036	+	0.116692	10	28	-0.236842	gm12878	0.00509764	0.0243356	FALSE	FALSE
6	159927886	160100092	GM12878:6-159.9_1	4.24492	-	0.259625	17	12	0.0862069	gm12878	0.458258	0.783522	FALSE	FALSE
6	160337042	160404192	GM12878:6-160.3_1	5.242	-	0.0870737	20	14	0.0882353	gm12878	0.391528	0.699196	FALSE	FALSE
6	160675997	160764581	GM12878:6-160.7_1	7.99241	+	0.203457	78	11	0.376404	gm12878	1.36738e-13	1.96429e-12	TRUE	TRUE
6	164906143	165209787	GM12878:6-164.9_1	6.82049	+	0.309916	12	14	-0.0384615	gm12878	0.845019	1	FALSE	FALSE
6	167275771	167343003	GM12878:6-167.3_1	87.4137	-	0.19458	270	373	-0.0800933	gm12878	5.56645e-05	0.000403842	TRUE	FALSE
7	5551326	5632099	GM12878:7-5.6_1	15.7231	+	0.0096691	87	62	0.0838926	gm12878	0.0489152	0.15948	FALSE	FALSE
7	5570232	5659671	GM12878:7-5.6_2	19.8571	-	0.0076477	122	116	0.012605	gm12878	0.745938	1	FALSE	FALSE
7	7030362	7222245	GM12878:7-7.0_1	3.90863	+	0.262587	7	33	-0.325	gm12878	4.2277e-05	0.000312215	TRUE	TRUE
7	7918902	8008373	GM12878:7-7.9_1	42.1254	+	0.125627	234	148	0.112565	gm12878	1.26377e-05	9.93958e-05	TRUE	FALSE
7	8362534	8473584	GM12878:7-8.4_1	7.68122	+	0.148312	30	12	0.214286	gm12878	0.0079159	0.0351743	FALSE	FALSE
7	10481829	10638733	GM12878:7-10.5_1	1.31928	-	0.381036	23	3	0.384615	gm12878	8.79765e-05	0.000617799	TRUE	TRUE
7	10649225	10897680	GM12878:7-10.6_1	1.24369	-	0.271586	14	13	0.0185185	gm12878	1	1	FALSE	FALSE
7	11871826	12370494	GM12878:7-11.9_1	7.72859	-	0.241752	27	22	0.0510204	gm12878	0.568172	0.86897	FALSE	FALSE
7	12971323	13805036	GM12878:7-13.0_1	4.04216	+	0.243099	21	45	-0.181818	gm12878	0.00427241	0.0209036	FALSE	FALSE
7	13639767	13859033	GM12878:7-13.6_1	1.76954	-	0.258225	8	16	-0.166667	gm12878	0.15159	0.365722	FALSE	FALSE
7	14942849	15139702	GM12878:7-14.9_1	6.60899	-	0.160053	159	15	0.413793	gm12878	1.53567e-31	3.52644e-30	TRUE	TRUE
7	17385775	17523844	GM12878:7-17.4_1	14.4276	+	0.200508	43	53	-0.0520833	gm12878	0.358398	0.670805	FALSE	FALSE
7	17681976	17830384	GM12878:7-17.7_1	35.8202	-	0.293663	57	40	0.0876289	gm12878	0.103769	0.287728	FALSE	FALSE
7	19812833	20174278	GM12878:7-19.8_1	106.118	-	0.36747	1568	932	0.1272	gm12878	2.42764e-37	6.15915e-36	TRUE	FALSE
7	19980890	20370324	GM12878:7-20.0_1	23.2799	+	0.210457	120	175	-0.0932203	gm12878	0.00162163	0.00890339	TRUE	FALSE
7	20257013	20628727	GM12878:7-20.3_1	27.9677	-	0.136834	89	128	-0.0898618	gm12878	0.0097303	0.0419336	FALSE	FALSE
7	21338634	21506081	GM12878:7-21.3_1	4.68805	-	0.143627	19	16	0.0428571	gm12878	0.735879	1	FALSE	FALSE
7	21383299	21467688	GM12878:7-21.4_1	5.66425	+	0.103035	25	20	0.0555556	gm12878	0.551484	0.846327	FALSE	FALSE
7	22882005	22980877	GM12878:7-22.9_1	36.2489	-	0.179131	268	283	-0.0136116	gm12878	0.550934	0.845894	FALSE	FALSE
7	22893860	22958995	GM12878:7-22.9_2	56.6516	+	0.0756275	196	215	-0.0231144	gm12878	0.374629	0.681149	FALSE	FALSE
7	25019760	25158269	GM12878:7-25.0_1	13.6092	-	0.192074	79	95	-0.045977	gm12878	0.255412	0.518403	FALSE	FALSE
7	25617938	26008869	GM12878:7-25.6_1	4.09535	-	0.120819	66	41	0.116822	gm12878	0.0199004	0.0770876	FALSE	FALSE
7	26413949	26558638	GM12878:7-26.4_1	11.2241	+	0.0784372	35	40	-0.0333333	gm12878	0.644464	0.932639	FALSE	FALSE
7	26607461	26706687	GM12878:7-26.6_1	86.2979	-	0.117368	129	126	0.00588235	gm12878	0.900362	1	FALSE	FALSE
7	33645680	33765592	GM12878:7-33.6_1	24.8599	+	0.189739	14	9	0.108696	gm12878	0.404873	0.718687	FALSE	FALSE
7	34203417	34808394	GM12878:7-34.2_1	223.166	-	0.287168	3457	4030	-0.0382663	gm12878	3.74661e-11	4.75275e-10	TRUE	FALSE
7	35568084	35672269	GM12878:7-35.6_1	14.4071	-	0.123636	63	59	0.0163934	gm12878	0.786058	1	FALSE	FALSE
7	35946715	36023779	GM12878:7-35.9_1	33.7771	+	0.0435482	15	14	0.0172414	gm12878	1	1	FALSE	FALSE
7	36764154	36892510	GM12878:7-36.8_1	41.1901	-	0.172123	155	139	0.0272109	gm12878	0.381705	0.689712	FALSE	FALSE
7	37623965	37887963	GM12878:7-37.6_1	41.8943	-	0.35009	38	470	-0.425197	gm12878	7.98307e-96	4.33013e-94	TRUE	TRUE
7	37719508	37779995	GM12878:7-37.7_1	32.3045	+	0.210558	51	90	-0.138298	gm12878	0.00129031	0.00728784	TRUE	FALSE
7	37780913	37888198	GM12878:7-37.8_1	53.3998	+	0.364114	62	69	-0.0267176	gm12878	0.600295	0.908819	FALSE	FALSE
7	37991542	38175448	GM12878:7-38.0_1	4.66543	+	0.288087	4	25	-0.362069	gm12878	0.000103716	0.00072188	TRUE	TRUE
7	39773057	39870141	GM12878:7-39.8_1	57.1979	+	0.0652219	128	115	0.026749	gm12878	0.441483	0.768888	FALSE	FALSE
7	41242033	41386115	GM12878:7-41.2_1	14.6861	+	0.166017	19	99	-0.338983	gm12878	3.05597e-14	4.62215e-13	TRUE	TRUE
7	42971805	43153512	GM12878:7-43.0_1	4.62283	-	0.21161	10	26	-0.222222	gm12878	0.011331	0.0483025	FALSE	FALSE
7	44842716	44963079	GM12878:7-44.8_1	6.64656	+	0.0651612	30	30	0	gm12878	1	1	FALSE	FALSE
7	45749468	45808622	GM12878:7-45.7_1	91.7267	-	0.0602157	248	213	0.037961	gm12878	0.113201	0.30807	FALSE	FALSE
7	45801073	45861985	GM12878:7-45.8_1	11.1636	+	0.0433576	49	34	0.0903614	gm12878	0.123853	0.313097	FALSE	FALSE
7	53680206	53879622	GM12878:7-53.7_1	5.25535	-	0.348773	2	25	-0.425926	gm12878	5.64754e-06	4.62686e-05	TRUE	TRUE
7	54743365	54819939	GM12878:7-54.7_1	26.5234	-	0.112022	106	125	-0.0411255	gm12878	0.236222	0.508732	FALSE	FALSE
7	66753569	66846219	GM12878:7-66.8_1	98.2083	+	0.0757798	251	173	0.0919811	gm12878	0.000177465	0.00119296	TRUE	FALSE
7	72299061	72349935	GM12878:7-72.3_1	19.735	+	0.0758344	28	15	0.151163	gm12878	0.065994	0.197167	FALSE	FALSE
7	73530669	73645831	GM12878:7-73.5_1	6.26075	-	0.0350029	15	7	0.181818	gm12878	0.133801	0.331707	FALSE	FALSE
7	76157199	76506643	GM12878:7-76.2_1	122.226	+	0.20059	148	150	-0.0033557	gm12878	0.953819	1	FALSE	FALSE
7	76574117	76751933	GM12878:7-76.6_1	51.5083	+	0.0990743	600	927	-0.107073	gm12878	5.5557e-17	9.3969e-16	TRUE	FALSE
7	83824217	84157295	GM12878:7-83.8_1	3.55472	-	0.172914	23	3	0.384615	gm12878	8.79765e-05	0.000617799	TRUE	TRUE
7	87832204	88388537	GM12878:7-87.8_1	62.2523	+	0.223735	672	528	0.06	gm12878	3.58563e-05	0.000268773	TRUE	FALSE
7	89066976	89888380	GM12878:7-89.1_1	9.09662	-	0.307959	274	307	-0.0283993	gm12878	0.184268	0.424982	FALSE	FALSE
7	90839908	90893782	GM12878:7-90.8_1	13.7729	+	0.204793	22	23	-0.0111111	gm12878	1	1	FALSE	FALSE
7	90977437	91502020	GM12878:7-91.0_1	18.7501	-	0.343463	101	139	-0.0791667	gm12878	0.0167444	0.0668502	FALSE	FALSE
7	91084861	91254588	GM12878:7-91.1_1	5.28496	+	0.371432	35	8	0.313953	gm12878	4.19342e-05	0.000310411	TRUE	TRUE
7	92635662	92728825	GM12878:7-92.6_1	22.949	-	0.490581	105	125	-0.0434783	gm12878	0.210177	0.47467	FALSE	FALSE
7	92724278	92842138	GM12878:7-92.7_1	4.31868	+	0.216825	11	17	-0.107143	gm12878	0.344928	0.64901	FALSE	FALSE
7	93652124	93779202	GM12878:7-93.7_1	26.4011	+	0.0612065	36	19	0.154545	gm12878	0.0300289	0.108587	FALSE	FALSE
7	96211305	96302236	GM12878:7-96.2_1	16.8259	-	0.253929	32	40	-0.0555556	gm12878	0.409579	0.724711	FALSE	FALSE
7	96811075	96960031	GM12878:7-96.8_1	4.00789	+	0.324888	30	31	-0.00819672	gm12878	1	1	FALSE	FALSE
7	97501854	97613083	GM12878:7-97.5_1	54.5631	-	0.116274	569	577	-0.0034904	gm12878	0.836194	1	FALSE	FALSE
7	99869855	99995716	GM12878:7-99.9_1	18.2185	-	0.0799533	17	6	0.23913	gm12878	0.0346897	0.120457	FALSE	FALSE
7	105925638	106149034	GM12878:7-105.9_1	3.26326	-	0.281061	18	24	-0.0714286	gm12878	0.440799	0.768285	FALSE	FALSE
7	108977584	109599283	GM12878:7-109.0_1	5.38846	-	0.317517	97	73	0.0705882	gm12878	0.0774206	0.222841	FALSE	FALSE
7	109174813	109483501	GM12878:7-109.2_1	2.12512	+	0.337694	21	3	0.375	gm12878	0.000277162	0.00177587	TRUE	TRUE
7	109600270	110303105	GM12878:7-109.6_1	61.9463	-	0.281984	1535	1475	0.00996678	gm12878	0.282195	0.559411	FALSE	FALSE	TL:7-109.6 (FIG.2)
7	112350863	112405786	GM12878:7-112.4_1	52.8922	-	0.418331	38	40	-0.0128205	gm12878	0.909946	1	FALSE	FALSE
7	114659970	114818101	GM12878:7-114.7_1	9.42257	+	0.182583	25	18	0.0813953	gm12878	0.360378	0.67205	FALSE	FALSE
7	117560389	117840170	GM12878:7-117.6_1	6.52653	-	0.12483	31	45	-0.0921053	gm12878	0.135385	0.335371	FALSE	FALSE
7	117883000	118229140	GM12878:7-117.9_1	1.95875	+	0.258283	6	33	-0.346154	gm12878	1.42993e-05	0.000111626	TRUE	TRUE
7	124469982	124892898	GM12878:7-124.5_1	4.85676	+	0.258411	61	169	-0.234783	gm12878	6.43015e-13	8.91156e-12	TRUE	TRUE
7	125963626	126078651	GM12878:7-126.0_1	6.1378	-	0.168424	17	22	-0.0641026	gm12878	0.522397	0.811186	FALSE	FALSE
7	126954035	127010353	GM12878:7-127.0_1	195.728	-	0.173923	794	574	0.0804094	gm12878	2.96577e-09	3.20629e-08	TRUE	FALSE
7	127164531	127220681	GM12878:7-127.2_1	19.4479	-	0.170792	21	23	-0.0227273	gm12878	0.880396	1	FALSE	FALSE
7	127732659	127784502	GM12878:7-127.7_1	31.8654	+	0.190498	40	68	-0.12963	gm12878	0.00905798	0.0394687	FALSE	FALSE
7	128142978	128281294	GM12878:7-128.1_1	75.2118	+	0.129624	22	15	0.0945946	gm12878	0.324009	0.620786	FALSE	FALSE
7	130513800	130811738	GM12878:7-130.5_1	251.025	-	0.109798	2776	2932	-0.013665	gm12878	0.0402006	0.13483	FALSE	FALSE
7	133750513	133812098	GM12878:7-133.8_1	39.6038	+	0.124154	11	13	-0.0416667	gm12878	0.83882	1	FALSE	FALSE
7	135613554	136553153	GM12878:7-135.6_1	32.6724	+	0.276507	742	537	0.0801407	gm12878	1.0904e-08	1.13589e-07	TRUE	FALSE
7	141491166	141618675	GM12878:7-141.5_1	39.4639	+	0.389635	305	181	0.127572	gm12878	2.03608e-08	2.01431e-07	TRUE	FALSE
7	145477795	145813452	GM12878:7-145.5_1	54.1267	+	0.35278	492	299	0.121997	gm12878	6.87394e-12	9.01059e-11	TRUE	FALSE
7	149196697	149344108	GM12878:7-149.2_1	88.4737	-	0.253319	439	534	-0.0488181	gm12878	0.00256476	0.0132928	FALSE	FALSE
7	149558995	149944300	GM12878:7-149.6_1	13.039	-	0.163676	41	95	-0.198529	gm12878	4.17041e-06	3.46177e-05	TRUE	TRUE
7	150095719	150147961	GM12878:7-150.1_1	468.856	+	0.120057	886	789	0.0289552	gm12878	0.018967	0.0742166	FALSE	FALSE
7	150329736	150437917	GM12878:7-150.3_1	6.85888	-	0.398027	17	15	0.03125	gm12878	0.86005	1	FALSE	FALSE
7	152552464	153034054	GM12878:7-152.6_1	3.52997	+	0.244201	42	26	0.117647	gm12878	0.0681187	0.203129	FALSE	FALSE
7	156206257	156431059	GM12878:7-156.2_1	13.7321	-	0.149474	102	148	-0.092	gm12878	0.00433272	0.0211658	FALSE	FALSE
8	182969	275108	GM12878:8-0.2_1	4.53662	-	0.1038	19	19	0	gm12878	1	1	FALSE	FALSE
8	539907	614198	GM12878:8-0.5_1	38.43	-	0.176064	21	4	0.34	gm12878	0.000910521	0.00536428	TRUE	FALSE
8	2191879	2323546	GM12878:8-2.2_1	3.00759	+	0.255516	20	9	0.189655	gm12878	0.0614283	0.190898	FALSE	FALSE
8	2347134	2647294	GM12878:8-2.3_1	31.7864	-	0.143933	632	39	0.441878	gm12878	6.03972e-139	4.75024e-137	TRUE	TRUE	ASAR8-2.7 (FIG. S3)
8	5294825	5489541	GM12878:8-5.3_1	9.09016	+	0.200132	4	297	-0.486711	gm12878	1.66807e-82	7.83246e-81	TRUE	TRUE
8	6501140	6565877	GM12878:8-6.5_1	12.0951	+	0.252112	39	54	-0.0806452	gm12878	0.146177	0.356215	FALSE	FALSE
8	7988708	8143144	GM12878:8-8.0_1	65.4964	-	0.0844233	62	44	0.0849057	gm12878	0.0982425	0.273514	FALSE	FALSE
8	8472250	8546710	GM12878:8-8.5_1	67.6068	+	0.15701	17	6	0.23913	gm12878	0.0346897	0.120457	FALSE	FALSE
8	8890849	9014201	GM12878:8-8.9_1	6.04773	+	0.0913321	54	29	0.150602	gm12878	0.00803671	0.0356608	FALSE	FALSE
8	12336999	12448862	GM12878:8-12.3_1	4.46081	+	0.165917	18	5	0.282609	gm12878	0.010622	0.0454652	FALSE	FALSE
8	12337381	12452478	GM12878:8-12.3_2	54.3889	-	0.165608	269	21	0.427586	gm12878	5.21411e-56	1.80259e-54	TRUE	TRUE
8	15274682	15397595	GM12878:8-15.3_1	9.25858	+	0.168729	90	89	0.0027933	gm12878	1	1	FALSE	FALSE
8	15624158	15726240	GM12878:8-15.6_1	3.93801	+	0.309114	28	2	0.433333	gm12878	8.67993e-07	7.64903e-06	TRUE	TRUE
8	19640681	19937207	GM12878:8-19.6_1	6.17484	-	0.256109	14	20	-0.0882353	gm12878	0.391528	0.699196	FALSE	FALSE
8	20730025	21350912	GM12878:8-20.7_1	79.1223	-	0.162305	1593	1550	0.0068406	gm12878	0.453763	0.777939	FALSE	FALSE
8	23987000	24245402	GM12878:8-24.0_1	12.4767	-	0.23388	37	66	-0.140777	gm12878	0.0055359	0.0261501	FALSE	FALSE
8	26270644	26369570	GM12878:8-26.3_1	16.2546	+	0.183915	36	49	-0.0764706	gm12878	0.19276	0.440715	FALSE	FALSE
8	27402650	27456881	GM12878:8-27.4_1	10.2709	+	0.212683	20	24	-0.0454545	gm12878	0.651588	0.942047	FALSE	FALSE
8	29109785	29455833	GM12878:8-29.1_1	19.6187	+	0.0896725	23	28	-0.0490196	gm12878	0.575849	0.878575	FALSE	FALSE
8	29322720	29388562	GM12878:8-29.3_1	32.9577	-	0.0984934	34	34	0	gm12878	1	1	FALSE	FALSE
8	31031290	31441318	GM12878:8-31.0_1	4.23142	+	0.340094	92	54	0.130137	gm12878	0.00209006	0.011051	FALSE	FALSE
8	32743097	32967006	GM12878:8-32.7_1	77.7861	+	0.299153	55	65	-0.0416667	gm12878	0.411423	0.726748	FALSE	FALSE
8	36917077	37007085	GM12878:8-36.9_1	19.776	-	0.152387	71	97	-0.077381	gm12878	0.0534324	0.171725	FALSE	FALSE
8	38323814	38449363	GM12878:8-38.3_1	3.61612	+	0.0992999	3	18	-0.357143	gm12878	0.00148964	0.00830923	TRUE	FALSE
8	49937394	50092859	GM12878:8-49.9_1	2.74017	-	0.305657	7	15	-0.181818	gm12878	0.133801	0.331707	FALSE	FALSE
8	50073522	50233467	GM12878:8-50.1_1	10.166	+	0.362587	147	185	-0.0572289	gm12878	0.0421297	0.140254	FALSE	FALSE
8	58111481	58198770	GM12878:8-58.1_1	6.64459	-	0.109292	22	5	0.314815	gm12878	0.00151372	0.0084286	TRUE	FALSE
8	59126667	59235522	GM12878:8-59.1_1	4.0237	-	0.255303	19	41	-0.183333	gm12878	0.0062176	0.0289786	FALSE	FALSE
8	60441574	60589819	GM12878:8-60.4_1	3.82475	-	0.225046	17	5	0.272727	gm12878	0.0169005	0.0671327	FALSE	FALSE
8	60641285	60950287	GM12878:8-60.6_1	8.16176	-	0.398661	57	90	-0.112245	gm12878	0.00808759	0.0358178	FALSE	FALSE
8	60911302	60972643	GM12878:8-60.9_1	4.04297	+	0.208735	24	10	0.205882	gm12878	0.0243065	0.0902813	FALSE	FALSE
8	61780586	62200524	GM12878:8-61.8_1	68.9435	+	0.199465	984	1781	-0.144123	gm12878	1.77127e-52	6.05696e-51	TRUE	FALSE
8	61809243	61863445	GM12878:8-61.8_2	15.9773	-	0.0481163	43	20	0.18254	gm12878	0.0051524	0.0245598	FALSE	FALSE
8	62747060	63110317	GM12878:8-62.7_1	24.6134	+	0.340767	241	215	0.0285088	gm12878	0.241675	0.508732	FALSE	FALSE	TL:8-62.6 (FIG.2)
8	64125346	64366180	GM12878:8-64.1_1	5.02006	+	0.136384	6	20	-0.269231	gm12878	0.00935531	0.0404839	FALSE	FALSE
8	67092625	67331821	GM12878:8-67.1_1	8.307	-	0.220923	52	44	0.0416667	gm12878	0.475152	0.786979	FALSE	FALSE
8	71648177	72144610	GM12878:8-71.6_1	5.94441	+	0.296145	80	79	0.00314465	gm12878	1	1	FALSE	FALSE
8	72669109	72753776	GM12878:8-72.7_1	26.5275	-	0.152704	111	119	-0.0173913	gm12878	0.644488	0.932639	FALSE	FALSE
8	72735039	73293838	GM12878:8-72.7_2	228.17	+	0.264865	5145	5831	-0.03125	gm12878	6.13419e-11	7.62773e-10	TRUE	FALSE
8	72808501	72933405	GM12878:8-72.8_1	2.20169	-	0.214172	6	14	-0.2	gm12878	0.115318	0.311944	FALSE	FALSE
8	75279335	75736403	GM12878:8-75.3_1	22.8937	+	0.246342	452	422	0.0171625	gm12878	0.326624	0.625037	FALSE	FALSE
8	76774272	77149996	GM12878:8-76.8_1	3.5212	+	0.232431	9	46	-0.336364	gm12878	4.33638e-07	3.92019e-06	TRUE	TRUE
8	78445324	78865308	GM12878:8-78.4_1	8.11698	-	0.380467	121	184	-0.103279	gm12878	0.000368693	0.00231057	TRUE	FALSE
8	78989295	79645006	GM12878:8-79.0_1	40.0573	-	0.20215	242	194	0.0550459	gm12878	0.0242814	0.0902813	FALSE	FALSE
8	79632006	80071058	GM12878:8-79.6_1	257.6	+	0.324	3447	3026	0.0325197	gm12878	1.76925e-07	1.65165e-06	TRUE	FALSE
8	88433568	88738928	GM12878:8-88.4_1	5.77024	+	0.261056	71	35	0.169811	gm12878	0.000606076	0.00365972	TRUE	FALSE
8	89995251	90945563	GM12878:8-90.0_1	52.7122	-	0.302615	548	570	-0.009839	gm12878	0.529986	0.820135	FALSE	FALSE
8	91423006	91634222	GM12878:8-91.4_1	11.2113	-	0.140666	140	101	0.0809129	gm12878	0.0142043	0.0587209	FALSE	FALSE
8	93799605	93895757	GM12878:8-93.8_1	13.7595	-	0.188379	1	31	-0.46875	gm12878	1.53668e-08	1.54454e-07	TRUE	TRUE
8	95274547	95384187	GM12878:8-95.3_1	86.6381	-	0.245066	323	306	0.0135135	gm12878	0.523531	0.811345	FALSE	FALSE
8	97346774	97404959	GM12878:8-97.3_1	10.4151	+	0.0970869	27	43	-0.114286	gm12878	0.0722379	0.210037	FALSE	FALSE
8	98155949	98205949	GM12878:8-98.2_1	19.64	+	0.16866	13	16	-0.0517241	gm12878	0.711071	0.991152	FALSE	FALSE
8	99306621	99466858	GM12878:8-99.3_1	7.53883	-	0.10105	20	13	0.106061	gm12878	0.296206	0.574516	FALSE	FALSE
8	101384478	101521979	GM12878:8-101.4_1	21.0471	-	0.115883	65	102	-0.110778	gm12878	0.00518488	0.0246772	FALSE	FALSE
8	103137135	103216728	GM12878:8-103.1_1	12.476	-	0.280288	12	19	-0.112903	gm12878	0.281042	0.557476	FALSE	FALSE
8	103647422	103750185	GM12878:8-103.6_1	6.76313	+	0.025262	27	39	-0.0909091	gm12878	0.175286	0.412761	FALSE	FALSE
8	103775652	103838535	GM12878:8-103.8_1	16.3478	-	0.0662182	41	76	-0.149573	gm12878	0.0015572	0.00859534	TRUE	FALSE
8	103857173	104017146	GM12878:8-103.9_1	45.9703	+	0.0628669	142	168	-0.0419355	gm12878	0.155523	0.374063	FALSE	FALSE
8	109161378	109213971	GM12878:8-109.2_1	41.8307	-	0.48111	126	114	0.025	gm12878	0.477752	0.786979	FALSE	FALSE
8	109260959	109482520	GM12878:8-109.3_1	5.20398	-	0.197332	62	43	0.0904762	gm12878	0.078485	0.225081	FALSE	FALSE
8	109499136	109558581	GM12878:8-109.5_1	65.405	+	0.273917	270	327	-0.0477387	gm12878	0.0218312	0.0822527	FALSE	FALSE
8	109799770	110253147	GM12878:8-109.8_1	38.9808	-	0.185755	677	1484	-0.186719	gm12878	6.00556e-69	2.48598e-67	TRUE	TRUE
8	114697617	115295392	GM12878:8-114.7_1	51.7737	+	0.284465	1556	890	0.136141	gm12878	1.03114e-41	2.82085e-40	TRUE	FALSE
8	118398796	118532964	GM12878:8-118.4_1	38.5636	+	0.277622	157	127	0.0528169	gm12878	0.0851011	0.242727	FALSE	FALSE
8	118467294	118811601	GM12878:8-118.5_1	5.45153	-	0.171713	55	24	0.196203	gm12878	0.000639398	0.00385354	TRUE	FALSE
8	119485986	120079423	GM12878:8-119.5_1	92.0232	+	0.178061	1841	787	0.200533	gm12878	2.21447e-96	1.24406e-94	TRUE	TRUE
8	119733590	119934091	GM12878:8-119.7_1	1.34663	-	0.165201	1	23	-0.458333	gm12878	2.98023e-06	2.51362e-05	TRUE	TRUE
8	121879944	122375652	GM12878:8-121.9_1	4.10524	+	0.183491	25	84	-0.270642	gm12878	1.21596e-08	1.24606e-07	TRUE	TRUE
8	123078573	123588022	GM12878:8-123.1_1	6.76613	-	0.199943	77	57	0.0746269	gm12878	0.100366	0.278685	FALSE	FALSE
8	126928328	127305725	GM12878:8-126.9_1	26.2482	-	0.240913	800	721	0.0259698	gm12878	0.0454648	0.149772	FALSE	FALSE
8	127112529	127273244	GM12878:8-127.1_1	23.9803	+	0.306088	148	333	-0.192308	gm12878	1.95759e-17	3.34705e-16	TRUE	TRUE
8	127889231	128427856	GM12878:8-127.9_1	71.0104	+	0.15524	1872	1657	0.0304619	gm12878	0.000314097	0.00199224	TRUE	FALSE
8	127985010	128272004	GM12878:8-128.0_1	68.9631	-	0.166589	321	396	-0.0523013	gm12878	0.00567972	0.0266692	FALSE	FALSE
8	128299275	128440981	GM12878:8-128.3_1	22.215	-	0.128604	154	128	0.0460993	gm12878	0.136418	0.336869	FALSE	FALSE
8	128429441	128530638	GM12878:8-128.4_1	9.09118	+	0.100774	48	100	-0.175676	gm12878	2.30509e-05	0.000175589	TRUE	FALSE
8	128545997	128618898	GM12878:8-128.5_1	4.59527	+	0.077571	9	23	-0.21875	gm12878	0.0200616	0.0772978	FALSE	FALSE
8	128804247	129260562	GM12878:8-128.8_1	388.324	+	0.0751871	7654	8439	-0.0243895	gm12878	6.35676e-10	7.24578e-09	TRUE	FALSE
8	129939233	130567644	GM12878:8-129.9_1	10.4343	-	0.186612	147	138	0.0157895	gm12878	0.635663	0.922654	FALSE	FALSE
8	134324497	134392148	GM12878:8-134.3_1	20.7684	-	0.0943962	57	39	0.09375	gm12878	0.0821931	0.234859	FALSE	FALSE
8	135192400	135490030	GM12878:8-135.2_1	18.4155	-	0.140413	112	169	-0.101423	gm12878	0.000805518	0.00479047	TRUE	FALSE
8	135778911	135845310	GM12878:8-135.8_1	205.651	-	0.105544	461	419	0.0238636	gm12878	0.166901	0.396977	FALSE	FALSE
8	136693839	136816011	GM12878:8-136.7_1	3.05307	+	0.208886	24	15	0.115385	gm12878	0.199591	0.454351	FALSE	FALSE
8	137421952	138245401	GM12878:8-137.4_1	51.2066	+	0.209507	204	35	0.353556	gm12878	3.37231e-30	7.57806e-29	TRUE	TRUE	TL:8-137.3 (FIG.2)
8	138638224	138803368	GM12878:8-138.6_1	2.49479	-	0.229696	9	12	-0.0714286	gm12878	0.663624	0.956372	FALSE	FALSE
8	142264225	142318234	GM12878:8-142.3_1	16.8861	-	0.0773945	25	44	-0.137681	gm12878	0.0294935	0.106774	FALSE	FALSE
8	145618501	145691737	GM12878:8-145.6_1	6.92282	+	0.0150472	11	20	-0.145161	gm12878	0.149613	0.362342	FALSE	FALSE
9	1057554	2015341	GM12878:9-1.1_1	88.9843	+	0.240662	3070	2005	0.104926	gm12878	8.41104e-51	2.75637e-49	TRUE	FALSE
9	1183803	1273739	GM12878:9-1.2_1	4.70334	-	0.249744	32	9	0.280488	gm12878	0.000430857	0.00267352	TRUE	TRUE
9	1489451	1965695	GM12878:9-1.5_1	13.3293	-	0.259984	216	213	0.0034965	gm12878	0.92309	1	FALSE	FALSE
9	2193623	2259909	GM12878:9-2.2_1	18.6314	+	0.206801	17	17	0	gm12878	1	1	FALSE	FALSE
9	2414140	2804154	GM12878:9-2.4_1	65.5207	-	0.201665	81	11	0.380435	gm12878	2.50151e-14	3.8018e-13	TRUE	TRUE
9	4861064	4985085	GM12878:9-4.9_1	16.8842	+	0.308601	33	64	-0.159794	gm12878	0.00215155	0.011357	FALSE	FALSE
9	5128183	5229536	GM12878:9-5.1_1	35.7464	+	0.560615	19	10	0.155172	gm12878	0.136046	0.336214	FALSE	FALSE
9	5833081	5919007	GM12878:9-5.8_1	43.5258	-	0.102611	36	52	-0.0909091	gm12878	0.109295	0.299212	FALSE	FALSE
9	6632844	6720862	GM12878:9-6.6_1	45.1612	+	0.0293804	322	335	-0.00989346	gm12878	0.6397	0.927845	FALSE	FALSE
9	7175648	7363126	GM12878:9-7.2_1	12.7055	+	0.219535	200	346	-0.1337	gm12878	4.3232e-10	5.09392e-09	TRUE	FALSE
9	10895698	11065109	GM12878:9-10.9_1	5.63128	-	0.247835	28	53	-0.154321	gm12878	0.0072755	0.0331167	FALSE	FALSE
9	11063889	11225294	GM12878:9-11.1_1	3.64301	+	0.217552	38	40	-0.0128205	gm12878	0.909946	1	FALSE	FALSE
9	14458761	14555480	GM12878:9-14.5_1	10.7631	-	0.0890725	42	25	0.126866	gm12878	0.0498001	0.16135	FALSE	FALSE
9	15971897	16265707	GM12878:9-16.0_1	14.4243	+	0.161244	258	200	0.0633188	gm12878	0.00766675	0.0346546	FALSE	FALSE
9	16866754	17135037	GM12878:9-16.9_1	25.8347	+	0.140553	23	97	-0.308333	gm12878	5.26361e-12	6.98705e-11	TRUE	TRUE
9	17503917	17578205	GM12878:9-17.5_1	12.9631	+	0.325005	59	48	0.0514019	gm12878	0.333705	0.636264	FALSE	FALSE
9	19884291	20344967	GM12878:9-19.9_1	14.5677	-	0.205452	206	187	0.024173	gm12878	0.363907	0.677828	FALSE	FALSE
9	20995954	21220653	GM12878:9-21.0_1	52.8485	+	0.304772	426	497	-0.0384615	gm12878	0.0211679	0.0810143	FALSE	FALSE
9	22029593	22135219	GM12878:9-22.0_1	28.5157	+	0.113154	20	20	0	gm12878	1	1	FALSE	FALSE
9	22506330	22977575	GM12878:9-22.5_1	16.1423	+	0.263097	431	83	0.338521	gm12878	1.08379e-57	3.83101e-56	TRUE	TRUE
9	22989567	23152637	GM12878:9-23.0_1	3.58742	+	0.34701	47	6	0.386792	gm12878	5.80532e-09	6.12871e-08	TRUE	TRUE	ASAR9-23 (FIG. S4)
9	23387066	23690102	GM12878:9-23.4_1	28.3498	-	0.141307	529	117	0.318885	gm12878	1.89633e-63	7.36524e-62	TRUE	TRUE
9	23826316	25139970	GM12878:9-23.8_1	12.4987	+	0.296041	561	168	0.269547	gm12878	2.86386e-50	9.00971e-49	TRUE	TRUE	ASAR9-24 (FIG. S4)
9	26621982	26840682	GM12878:9-26.6_1	5.06173	-	0.180613	13	20	-0.106061	gm12878	0.296206	0.574516	FALSE	FALSE
9	29551169	29913651	GM12878:9-29.6_1	72.9278	-	0.301129	1812	11	0.493966	gm12878	0	0	TRUE	TRUE
9	29767504	30090112	GM12878:9-29.8_1	3.5771	+	0.246882	80	14	0.351064	gm12878	2.12012e-12	2.88741e-11	TRUE	TRUE	ASAR9-30 (FIG. S4)
9	29924435	30446809	GM12878:9-29.9_1	4.55038	-	0.294902	22	8	0.233333	gm12878	0.0161248	0.0648704	FALSE	FALSE
9	31578615	31697412	GM12878:9-31.6_1	5.80823	+	0.142201	18	24	-0.0714286	gm12878	0.440799	0.768285	FALSE	FALSE
9	31848475	32155833	GM12878:9-31.8_1	3.60492	+	0.414126	69	27	0.21875	gm12878	2.14844e-05	0.000164452	TRUE	TRUE
9	32782275	32972603	GM12878:9-32.8_1	11.7429	-	0.153009	17	45	-0.225806	gm12878	0.000497092	0.00305439	TRUE	FALSE
9	37358145	37422680	GM12878:9-37.4_1	77.8492	+	0.0636244	106	115	-0.020362	gm12878	0.590582	0.894976	FALSE	FALSE
9	44990235	45128500	GM12878:9-45.0_1	16.0489	+	0.0587206	19	21	-0.025	gm12878	0.874629	1	FALSE	FALSE
9	66664400	66716008	GM12878:9-66.7_1	97.3105	-	0.249225	140	58	0.207071	gm12878	5.23797e-09	5.58599e-08	TRUE	TRUE
9	67242307	67340068	GM12878:9-67.2_1	17.7371	-	0.216763	5	43	-0.395833	gm12878	1.36805e-08	1.38835e-07	TRUE	TRUE
9	67723649	67794220	GM12878:9-67.7_1	51.1825	-	0.0405407	54	20	0.22973	gm12878	9.61299e-05	0.000673551	TRUE	TRUE
9	68664199	68819457	GM12878:9-68.7_1	106.384	-	0.242287	333	355	-0.0159884	gm12878	0.423373	0.743864	FALSE	FALSE
9	68697462	68812173	GM12878:9-68.7_2	41.7048	+	0.292029	97	77	0.0574713	gm12878	0.149549	0.362342	FALSE	FALSE
9	68988946	69148869	GM12878:9-69.0_1	195.281	-	0.272187	1102	508	0.184472	gm12878	1.46856e-50	4.71439e-49	TRUE	TRUE
9	69032286	69164293	GM12878:9-69.0_2	41.4599	+	0.258501	135	96	0.0844156	gm12878	0.0122453	0.0516402	FALSE	FALSE
9	69425159	69536473	GM12878:9-69.4_1	15.874	+	0.14186	23	12	0.157143	gm12878	0.0895311	0.253524	FALSE	FALSE
9	69767616	69947415	GM12878:9-69.8_1	178.421	-	0.238945	1315	1125	0.0389344	gm12878	0.0001292	0.000885538	TRUE	FALSE
9	69772137	69872460	GM12878:9-69.8_2	8.35302	+	0.299503	46	5	0.401961	gm12878	2.32802e-09	2.54303e-08	TRUE	TRUE
9	70572286	70647315	GM12878:9-70.6_1	12.7551	-	0.208533	14	24	-0.131579	gm12878	0.143307	0.351781	FALSE	FALSE
9	76299398	76381853	GM12878:9-76.3_1	8.95034	+	0.312837	17	7	0.208333	gm12878	0.0639147	0.193709	FALSE	FALSE
9	77762212	77859540	GM12878:9-77.8_1	16.6242	+	0.268278	29	32	-0.0245902	gm12878	0.798153	1	FALSE	FALSE
9	80646219	80892680	GM12878:9-80.6_1	6.58928	-	0.265356	27	34	-0.057377	gm12878	0.442626	0.768913	FALSE	FALSE
9	80945009	81837966	GM12878:9-80.9_1	5.06631	+	0.159541	107	70	0.10452	gm12878	0.00664565	0.030477	FALSE	FALSE
9	85043112	85354875	GM12878:9-85.0_1	3.36794	+	0.205509	20	9	0.189655	gm12878	0.0614283	0.190898	FALSE	FALSE
9	86153348	86274877	GM12878:9-86.2_1	103.185	-	0.267788	192	196	-0.00515464	gm12878	0.878974	1	FALSE	FALSE
9	96908962	97000522	GM12878:9-96.9_1	127.283	+	0.345151	284	257	0.0249538	gm12878	0.263623	0.53198	FALSE	FALSE
9	99637856	99708326	GM12878:9-99.6_1	97.0058	-	0.176245	28	65	-0.198925	gm12878	0.000157571	0.00106377	TRUE	FALSE
9	100601111	100666462	GM12878:9-100.6_1	4.71301	-	0.204083	25	9	0.235294	gm12878	0.00904119	0.0394502	FALSE	FALSE
9	104172942	104256970	GM12878:9-104.2_1	10.8297	+	0.0850312	23	15	0.105263	gm12878	0.255875	0.519009	FALSE	FALSE
9	104985367	105270326	GM12878:9-105.0_1	4.97265	-	0.314786	25	46	-0.147887	gm12878	0.0169947	0.0674214	FALSE	FALSE
9	105675994	105968415	GM12878:9-105.7_1	2.90677	-	0.33001	41	31	0.0694444	gm12878	0.288784	0.562742	FALSE	FALSE
9	106814462	107288533	GM12878:9-106.8_1	109.302	-	0.17429	954	241	0.298326	gm12878	1.13313e-100	7.12963e-99	TRUE	TRUE
9	107299094	107360737	GM12878:9-107.3_1	132.943	-	0.237805	584	45	0.428458	gm12878	1.40947e-120	1.03121e-118	TRUE	TRUE
9	107380485	107538938	GM12878:9-107.4_1	9.05	-	0.327264	45	33	0.0769231	gm12878	0.212683	0.479298	FALSE	FALSE
9	108538892	109518459	GM12878:9-108.5_1	64.0936	+	0.255631	758	764	-0.00197109	gm12878	0.898025	1	FALSE	FALSE
9	109976071	110045461	GM12878:9-110.0_1	11.3705	+	0.0811356	49	4	0.424528	gm12878	7.05398e-11	8.70267e-10	TRUE	TRUE
9	113801526	114053584	GM12878:9-113.8_1	5.58998	-	0.260135	53	8	0.368852	gm12878	2.98644e-09	3.21758e-08	TRUE	TRUE
9	114637690	114802960	GM12878:9-114.6_1	13.5112	-	0.0813941	54	85	-0.111511	gm12878	0.0106783	0.0456439	FALSE	FALSE
9	122822021	123151146	GM12878:9-122.8_1	5.52678	-	0.13401	37	36	0.00684932	gm12878	1	1	FALSE	FALSE
X	4564125	4632149	GM12878:X-4.6_1	4.08679	-	0.175188	22	7	0.258621	gm12878	0.00813006	0.0358224	FALSE	FALSE
X	6527676	6966960	GM12878:X-6.5_1	12.3838	-	0.111848	66	86	-0.0657895	gm12878	0.123009	0.313097	FALSE	FALSE
X	7272689	7623184	GM12878:X-7.3_1	36.0718	+	0.172938	22	42	-0.15625	gm12878	0.0168582	0.0671327	FALSE	FALSE
X	10851809	11155191	GM12878:X-10.9_1	55.4252	-	0.238528	3	86	-0.466292	gm12878	3.79889e-22	7.19959e-21	TRUE	TRUE	TL:X-10.9 (FIG.2,3)
X	11683821	11812377	GM12878:X-11.7_1	7.66203	-	0.13083	26	13	0.166667	gm12878	0.0532519	0.17165	FALSE	FALSE
X	11793872	12156330	GM12878:X-11.8_1	9.61215	+	0.212778	75	36	0.175676	gm12878	0.000271818	0.00174875	TRUE	FALSE	TL:X11.8 (FIG.2,3)
X	12875512	13052661	GM12878:X-12.9_1	40.672	-	0.104375	181	216	-0.0440806	gm12878	0.0878041	0.249307	FALSE	FALSE	TL:X12.8 (FIG.2)
X	12995346	13423587	GM12878:X-13.0_1	36.0708	+	0.111918	274	420	-0.105187	gm12878	3.31748e-08	3.25133e-07	TRUE	FALSE	TL:X-13.0 (FIG.2,3)
X	13062950	13185030	GM12878:X-13.1_1	36.2549	-	0.130201	44	57	-0.0643564	gm12878	0.2323	0.504012	FALSE	FALSE	TL:X-13.3 (FIG.2)
X	14891184	15223612	GM12878:X-14.9_1	44.4066	-	0.214299	65	641	-0.407932	gm12878	5.6982e-120	4.07422e-118	TRUE	TRUE
X	21903541	21958690	GM12878:X-21.9_1	11.3692	+	0.205643	1	26	-0.462963	gm12878	4.17233e-07	3.78275e-06	TRUE	TRUE	TL:X-21.9 (FIG.2)
X	22292576	22517613	GM12878:X-22.3_1	3.73272	+	0.207388	37	3	0.425	gm12878	1.9465e-08	1.93176e-07	TRUE	TRUE
X	22529318	22965854	GM12878:X-22.5_1	1.83032	-	0.302321	17	4	0.309524	gm12878	0.00719738	0.0328635	FALSE	FALSE
X	23018111	23721536	GM12878:X-23.0_1	2.9598	-	0.261873	34	18	0.153846	gm12878	0.0364834	0.125439	FALSE	FALSE
X	24234372	24300242	GM12878:X-24.2_1	7.13527	+	0.260771	16	32	-0.166667	gm12878	0.0293049	0.106459	FALSE	FALSE
X	26928875	26996611	GM12878:X-26.9_1	26.5738	+	0.208781	93	103	-0.0255102	gm12878	0.520422	0.808518	FALSE	FALSE
X	27855952	28416289	GM12878:X-27.9_1	18.7816	+	0.277706	4	158	-0.475309	gm12878	9.70086e-42	2.6771e-40	TRUE	TRUE
X	30480029	30576925	GM12878:X-30.5_1	21.8791	-	0.226521	45	69	-0.105263	gm12878	0.0307763	0.109846	FALSE	FALSE
X	36163189	36246895	GM12878:X-36.2_1	13.2607	+	0.224847	1	24	-0.46	gm12878	1.54972e-06	1.33208e-05	TRUE	TRUE
X	38665783	39204804	GM12878:X-38.7_1	8.85865	+	0.195757	3	51	-0.444444	gm12878	2.91878e-12	3.95796e-11	TRUE	TRUE	TL:X-39.0 (FIG.3)
X	39575973	39759648	GM12878:X-39.6_1	13.3007	-	0.0475786	35	12	0.244681	gm12878	0.00108854	0.00619266	TRUE	FALSE	TL:X-39.8 (FIG.3)
X	40121508	40260880	GM12878:X-40.1_1	11.8819	+	0.132466	38	3	0.426829	gm12878	1.04792e-08	1.09527e-07	TRUE	TRUE
X	41616637	42609268	GM12878:X-41.6_1	51.6587	+	0.312272	381	56	0.371854	gm12878	1.71746e-60	6.2105e-59	TRUE	TRUE
X	41782287	41988970	GM12878:X-41.8_1	16.3245	-	0.244969	59	3	0.451613	gm12878	1.72492e-14	2.64712e-13	TRUE	TRUE
X	45587039	45711127	GM12878:X-45.6_1	139.74	-	0.158911	47	715	-0.43832	gm12878	2.26878e-154	1.92908e-152	TRUE	TRUE	TL:X-45.7 (FIG.3)
X	54593720	54773699	GM12878:X-54.6_1	12.7793	+	0.641469	4	181	-0.478378	gm12878	1.9696e-48	5.95804e-47	TRUE	TRUE
X	55785207	56258821	GM12878:X-55.8_1	178.149	+	0.600145	16	433	-0.464365	gm12878	1.42144e-106	9.31633e-105	TRUE	TRUE
X	56314322	56554143	GM12878:X-56.3_1	10.1284	+	0.761389	1	81	-0.487805	gm12878	3.4328e-23	6.74974e-22	TRUE	TRUE
X	56593443	56736854	GM12878:X-56.6_1	51.3908	+	0.679362	79	715	-0.400504	gm12878	5.30155e-129	4.06797e-127	TRUE	TRUE
X	56631290	56763220	GM12878:X-56.6_2	1.39468	-	0.662071	0	22	-0.5	gm12878	4.76837e-07	4.29837e-06	TRUE	TRUE
X	56754070	56872319	GM12878:X-56.8_1	88.8549	+	0.309305	60	546	-0.40099	gm12878	4.39751e-99	2.6103e-97	TRUE	TRUE
X	56953001	57017263	GM12878:X-57.0_1	25.7228	-	0.432448	13	69	-0.341463	gm12878	2.25585e-10	2.68822e-09	TRUE	TRUE
X	57069362	57146114	GM12878:X-57.1_1	70.9688	-	0.578929	1	309	-0.496774	gm12878	2.98189e-91	1.46579e-89	TRUE	TRUE
X	57131789	57313109	GM12878:X-57.1_2	102.68	+	0.645935	10	1262	-0.492138	gm12878	0	0	TRUE	TRUE
X	62041580	62429536	GM12878:X-62.0_1	141.011	-	0.615003	2	435	-0.495423	gm12878	5.39327e-127	4.03981e-125	TRUE	TRUE
X	62396764	62589968	GM12878:X-62.4_1	16.4852	+	0.505792	1	19	-0.45	gm12878	4.00543e-05	0.000298604	TRUE	TRUE
X	62571218	62799549	GM12878:X-62.6_1	58.7612	-	0.539673	10	41	-0.303922	gm12878	1.47377e-05	0.000114764	TRUE	TRUE
X	63005448	63404996	GM12878:X-63.0_1	10.2391	-	0.550632	7	21	-0.25	gm12878	0.012541	0.0526753	FALSE	FALSE
X	65753939	65815481	GM12878:X-65.8_1	7.76705	-	0.79583	0	24	-0.5	gm12878	1.19209e-07	1.12622e-06	TRUE	TRUE
X	72906937	73011105	GM12878:X-72.9_1	8.1311	+	0.643844	0	32	-0.5	gm12878	4.65661e-10	5.40579e-09	TRUE	TRUE
X	73019239	73072568	GM12878:X-73.0_1	3309.51	-	0.0303587	7300	4	0.499452	gm12878	0	0	TRUE	TRUE	XIST (FIG.2)
X	73142520	73518533	GM12878:X-73.1_1	154.553	-	0.449038	35	3560	-0.490264	gm12878	5e-324	8.65e-322	TRUE	TRUE	FTX (FIG.2)
X	73163990	73316289	GM12878:X-73.2_1	83.8154	+	0.619472	329	516	-0.110651	gm12878	1.32521e-10	1.59126e-09	TRUE	FALSE
X	75398033	75453064	GM12878:X-75.4_1	15.4822	+	0.708219	3	56	-0.449153	gm12878	1.18933e-13	1.71634e-12	TRUE	TRUE
X	76003536	76272227	GM12878:X-76.0_1	2.76154	-	0.627185	6	43	-0.377551	gm12878	5.72777e-08	5.57881e-07	TRUE	TRUE
X	77382324	77482126	GM12878:X-77.4_1	103.565	+	0.532665	0	170	-0.5	gm12878	1.33638e-51	4.52071e-50	TRUE	TRUE
X	78217438	78426468	GM12878:X-78.2_1	169.43	+	0.438411	283	3205	-0.418865	gm12878	0	0	TRUE	TRUE
X	78327065	78615880	GM12878:X-78.3_1	5.83072	-	0.469397	14	71	-0.335294	gm12878	2.42717e-10	2.88147e-09	TRUE	TRUE
X	78427726	79201397	GM12878:X-78.4_1	124.889	+	0.582129	360	5864	-0.442159	gm12878	0	0	TRUE	TRUE
X	78623049	78776177	GM12878:X-78.6_1	5.31581	-	0.552401	5	15	-0.25	gm12878	0.0413895	0.137956	FALSE	FALSE
X	79863271	79924986	GM12878:X-79.9_1	16.2359	-	0.716244	16	170	-0.413978	gm12878	1.13522e-33	2.7056e-32	TRUE	TRUE
X	80554046	80754119	GM12878:X-80.6_1	87.9479	+	0.528542	1	80	-0.487654	gm12878	6.78288e-23	1.3254e-21	TRUE	TRUE	TL:X-80.6 (FIG.2)
X	87035582	87596894	GM12878:X-87.0_1	8.13629	-	0.431461	2	34	-0.444444	gm12878	1.94123e-08	1.93176e-07	TRUE	TRUE
X	93948346	94546061	GM12878:X-93.9_1	16.3322	+	0.54474	39	406	-0.41236	gm12878	4.14732e-78	1.91874e-76	TRUE	TRUE
X	94236851	94326931	GM12878:X-94.2_1	18.2504	-	0.593439	8	84	-0.413043	gm12878	4.14425e-17	7.04746e-16	TRUE	TRUE
X	97817514	98215120	GM12878:X-97.8_1	2.53517	+	0.378636	4	24	-0.357143	gm12878	0.000179991	0.00120223	TRUE	TRUE
X	100882831	100943230	GM12878:X-100.9_1	23.6097	+	0.29825	1	117	-0.491525	gm12878	7.16205e-34	1.73322e-32	TRUE	TRUE
X	102010854	102192199	GM12878:X-102.0_1	106.438	+	0.35347	38	246	-0.366197	gm12878	1.83007e-38	4.71918e-37	TRUE	TRUE
X	102193228	102300672	GM12878:X-102.2_1	10.3961	+	0.342597	3	39	-0.428571	gm12878	5.63159e-09	5.96532e-08	TRUE	TRUE
X	102659721	102840418	GM12878:X-102.7_1	13.1768	+	0.28638	2	50	-0.461538	gm12878	6.12399e-13	8.52481e-12	TRUE	TRUE
X	102774417	102904888	GM12878:X-102.8_1	28.1518	-	0.341195	2	70	-0.472222	gm12878	1.11342e-18	1.96788e-17	TRUE	TRUE
X	103146068	103216593	GM12878:X-103.1_1	155.165	+	0.471464	14	277	-0.45189	gm12878	1.3797e-64	5.49435e-63	TRUE	TRUE
X	107979607	108536835	GM12878:X-108.0_1	42.2556	-	0.613559	1167	100	0.421073	gm12878	3.1589e-231	3.42687e-229	TRUE	TRUE
X	108254379	108777691	GM12878:X-108.3_1	46.4866	+	0.471285	810	175	0.322335	gm12878	3.49652e-98	2.00001e-96	TRUE	TRUE
X	112448341	113302513	GM12878:X-112.4_1	13.6343	-	0.387692	19	69	-0.284091	gm12878	7.83662e-08	7.56258e-07	TRUE	TRUE
X	115006437	115092030	GM12878:X-115.0_1	304.102	-	0.298003	98	1601	-0.442319	gm12878	0	0	TRUE	TRUE
X	120285379	121252762	GM12878:X-120.3_1	28.2504	+	0.436457	8	76	-0.404762	gm12878	5.02139e-15	8.01893e-14	TRUE	TRUE
X	122633394	122734410	GM12878:X-122.6_1	8.76099	-	0.423903	0	23	-0.5	gm12878	2.38419e-07	2.21913e-06	TRUE	TRUE
X	130791823	131210876	GM12878:X-130.8_1	29.297	-	0.274004	21	414	-0.451724	gm12878	7.28401e-96	4.02026e-94	TRUE	TRUE
X	134429965	134509552	GM12878:X-134.4_1	125.749	-	0.168168	4	520	-0.492366	gm12878	1.13968e-148	9.19342e-147	TRUE	TRUE
X	135864872	135951352	GM12878:X-135.9_1	17.9001	-	0.210719	8	30	-0.289474	gm12878	0.000471987	0.00291723	TRUE	TRUE
X	135991552	136126340	GM12878:X-136.0_1	12.4863	+	0.19136	0	39	-0.5	gm12878	3.63798e-12	4.91205e-11	TRUE	TRUE
X	138914447	139024050	GM12878:X-138.9_1	94.9883	-	0.117789	19	335	-0.446328	gm12878	7.83491e-76	3.47164e-74	TRUE	TRUE
X	139175070	139745534	GM12878:X-139.2_1	57.788	+	0.322976	63	1191	-0.449761	gm12878	1.09794e-270	1.5018e-268	TRUE	TRUE
X	141763764	142086611	GM12878:X-141.8_1	84.3527	-	0.352015	200	216	-0.0192308	gm12878	0.462116	0.786979	FALSE	FALSE
X	144366259	144572769	GM12878:X-144.4_1	2.28076	-	0.350666	5	26	-0.33871	gm12878	0.000192195	0.00127294	TRUE	TRUE
X	148274949	148460713	GM12878:X-148.3_1	322.877	+	0.257074	10	358	-0.472826	gm12878	3.79638e-92	1.89578e-90	TRUE	TRUE
X	149102471	149337358	GM12878:X-149.1_1	50.9862	+	0.313466	1	103	-0.490385	gm12878	1.03538e-29	2.27784e-28	TRUE	TRUE

## Sheet: GM12878 Coding
chrom	start	stop	name	strand	hap1_counts	hap2_counts	skew	sample	binom_pval	fdr_pval	fdr_reject	significant_deviation		Total:7,114
1	879582	894636	NOC2L	-	21	23	-0.0227273	gm12878	0.880396	1	FALSE	FALSE
1	948876	949920	ISG15	+	105	148	-0.0849802	gm12878	0.00815072	0.059077	FALSE	FALSE
1	955499	991496	AGRN	+	333	362	-0.0208633	gm12878	0.288183	0.684424	FALSE	FALSE
1	1017202	1051469	C1orf159	-	19	24	-0.0581395	gm12878	0.542384	0.914788	FALSE	FALSE
1	1152310	1167381	SDF4	-	22	21	0.0116279	gm12878	1	1	FALSE	FALSE
1	1337288	1342673	MRPL20	-	49	47	0.0104167	gm12878	0.918778	1	FALSE	FALSE
1	1477052	1510243	SSU72	-	151	155	-0.00653595	gm12878	0.863868	1	FALSE	FALSE
1	1550794	1565990	MIB2	+	39	32	0.0492958	gm12878	0.476688	0.875115	FALSE	FALSE
1	1592938	1624234	SLC35E2B	-	151	101	0.0992063	gm12878	0.00196459	0.0184193	FALSE	FALSE
1	1633817	1655796	CDK11A	-	13	45	-0.275862	gm12878	3.01159e-05	0.000451021	TRUE	TRUE
1	1656276	1677509	SLC35E2A	-	25	39	-0.109375	gm12878	0.103422	0.391625	FALSE	FALSE
1	1716724	1822526	GNB1	-	40	43	-0.0180723	gm12878	0.826405	1	FALSE	FALSE
1	2159757	2241652	SKI	+	13	19	-0.09375	gm12878	0.377086	0.796359	FALSE	FALSE
1	2252691	2322993	MORN1	-	7	22	-0.258621	gm12878	0.00813006	0.059077	FALSE	FALSE
1	2323279	2336875	RER1	+	51	41	0.0543478	gm12878	0.348141	0.767252	FALSE	FALSE
1	2335412	2344003	PEX10	-	21	16	0.0675676	gm12878	0.511376	0.883168	FALSE	FALSE
1	2439975	2458035	PANK4	-	39	46	-0.0411765	gm12878	0.515426	0.88705	FALSE	FALSE
1	2487809	2495268	TNFRSF14	+	327	281	0.0378289	gm12878	0.0679144	0.290654	FALSE	FALSE
1	3547333	3566667	WRAP73	-	13	43	-0.267857	gm12878	7.33322e-05	0.00100945	TRUE	TRUE
1	3569079	3652765	TP73	+	318	264	0.0463918	gm12878	0.02794	0.157486	FALSE	FALSE
1	3695122	3713062	LRRC47	-	17	19	-0.0277778	gm12878	0.867939	1	FALSE	FALSE
1	5922870	6052485	NPHP4	-	7	19	-0.230769	gm12878	0.0289593	0.16178	FALSE	FALSE
1	6052735	6161240	KCNAB2	+	261	300	-0.0347594	gm12878	0.108552	0.403034	FALSE	FALSE
1	6245079	6259655	RPL22	-	23	16	0.0897436	gm12878	0.336784	0.75466	FALSE	FALSE
1	6266178	6281359	RNF207	+	136	165	-0.0481728	gm12878	0.106395	0.399803	FALSE	FALSE
1	6281252	6296024	ICMT	-	49	56	-0.0333333	gm12878	0.558394	0.927131	FALSE	FALSE
1	6581406	6614573	NOL9	-	11	16	-0.0925926	gm12878	0.442068	0.872028	FALSE	FALSE
1	6640053	6649340	ZBTB48	+	14	20	-0.0882353	gm12878	0.391528	0.811259	FALSE	FALSE
1	6650783	6662929	KLHL21	-	50	54	-0.0192308	gm12878	0.768792	1	FALSE	FALSE
1	6694229	6761876	DNAJC11	-	103	121	-0.0401786	gm12878	0.255965	0.641301	FALSE	FALSE
1	6845513	6932076	CAMTA1	+	35	41	-0.0394737	gm12878	0.566573	0.936449	FALSE	FALSE
1	8021770	8045565	PARK7	+	27	7	0.294118	gm12878	0.000821395	0.00868804	TRUE	FALSE
1	8412463	8483892	RERE	-	357	309	0.036036	gm12878	0.0684942	0.292582	FALSE	FALSE
1	8921058	8938745	ENO1	-	840	947	-0.0299384	gm12878	0.0121371	0.083374	FALSE	FALSE
1	9095164	9129694	SLC2A5	-	175	195	-0.027027	gm12878	0.323272	0.737284	FALSE	FALSE
1	9160363	9189161	GPR157	-	11	11	0	gm12878	1	1	FALSE	FALSE
1	9294832	9331396	H6PD	+	103	89	0.0364583	gm12878	0.348171	0.767252	FALSE	FALSE
1	9599523	9645231	SLC25A33	+	50	44	0.0319149	gm12878	0.606296	0.970893	FALSE	FALSE
1	9648968	9665007	TMEM201	+	93	77	0.0470588	gm12878	0.249886	0.632383	FALSE	FALSE
1	9711788	9789172	PIK3CD	+	21	19	0.025	gm12878	0.874629	1	FALSE	FALSE
1	10270627	10368655	KIF1B	+	122	104	0.039823	gm12878	0.258081	0.645603	FALSE	FALSE
1	10459120	10480568	PGD	+	87	59	0.0958904	gm12878	0.0251114	0.144422	FALSE	FALSE
1	10535006	10690815	PEX14	+	161	130	0.0532646	gm12878	0.0784608	0.322116	FALSE	FALSE
1	10696660	10856703	CASZ1	-	47	51	-0.0204082	gm12878	0.762036	1	FALSE	FALSE
1	11072710	11085549	TARDBP	+	19	16	0.0428571	gm12878	0.735879	1	FALSE	FALSE
1	11734536	11741205	MAD2L2	-	28	23	0.0490196	gm12878	0.575849	0.946102	FALSE	FALSE
1	11796192	11810826	AGTRAP	+	31	24	0.0636364	gm12878	0.418754	0.848236	FALSE	FALSE
1	11845779	11863594	MTHFR	-	136	137	-0.0018315	gm12878	1	1	FALSE	FALSE
1	11866247	11903187	CLCN6	+	399	456	-0.0333333	gm12878	0.0554086	0.25814	FALSE	FALSE
1	12123359	12204264	TNFRSF8	+	141	113	0.0551181	gm12878	0.0900428	0.356358	FALSE	FALSE
1	12227047	12269277	TNFRSF1B	+	191	234	-0.0505882	gm12878	0.0414938	0.207632	FALSE	FALSE
1	12627938	12656626	DHRS3	-	32	34	-0.0151515	gm12878	0.902159	1	FALSE	FALSE
1	14026682	14151574	PRDM2	+	695	800	-0.0351171	gm12878	0.00713041	0.0539288	FALSE	FALSE
1	14925180	15394651	KAZN	+	219	134	0.120397	gm12878	7.07789e-06	0.000119626	TRUE	FALSE
1	15479061	15546974	TMEM51	+	134	11	0.424138	gm12878	4.93514e-28	2.89127e-26	TRUE	TRUE
1	15563016	15724824	FHAD1	+	22	19	0.0365854	gm12878	0.755229	1	FALSE	FALSE
1	15736383	15756835	EFHD2	+	37	37	0	gm12878	1	1	FALSE	FALSE
1	16010814	16061264	PLEKHM2	+	28	18	0.108696	gm12878	0.183925	0.544818	FALSE	FALSE
1	16174201	16266951	SPEN	+	59	52	0.0315315	gm12878	0.56922	0.938765	FALSE	FALSE
1	16268363	16302596	ZBTB17	-	61	38	0.116162	gm12878	0.0265251	0.151017	FALSE	FALSE
1	16573334	16678975	FBXO42	-	23	23	0	gm12878	1	1	FALSE	FALSE
1	16693736	16724640	SZRD1	+	12	13	-0.02	gm12878	1	1	FALSE	FALSE
1	16767218	16786573	NECAP2	+	69	61	0.0307692	gm12878	0.53942	0.912647	FALSE	FALSE
1	16888817	16940059	NBPF1	-	17	4	0.309524	gm12878	0.00719738	0.0541816	FALSE	FALSE
1	17733255	17765032	RCC2	-	17	18	-0.0142857	gm12878	1	1	FALSE	FALSE
1	18434291	18704977	IGSF21	+	20	15	0.0714286	gm12878	0.49956	0.875115	FALSE	FALSE
1	19197923	19217385	ALDH4A1	-	18	20	-0.0263158	gm12878	0.871415	1	FALSE	FALSE
1	19230773	19283170	IFFO2	-	83	71	0.038961	gm12878	0.375457	0.794284	FALSE	FALSE
1	19401003	19536760	UBR4	-	1052	997	0.0134212	gm12878	0.23288	0.630373	FALSE	FALSE
1	19542153	19578018	EMC1	-	140	143	-0.00530035	gm12878	0.905392	1	FALSE	FALSE
1	19578298	19586622	MRTO4	+	83	81	0.00609756	gm12878	0.937791	1	FALSE	FALSE
1	19665268	19810789	CAPZB	-	389	421	-0.0197531	gm12878	0.276044	0.669935	FALSE	FALSE
1	19923472	19956314	MICOS10	+	37	41	-0.025641	gm12878	0.734342	1	FALSE	FALSE
1	19923472	19984945	MICOS10-NBL1	+	42	48	-0.0333333	gm12878	0.598412	0.964814	FALSE	FALSE
1	20008732	20126409	TMCO4	-	53	58	-0.0225225	gm12878	0.704379	1	FALSE	FALSE
1	20208887	20239438	OTUD3	+	136	125	0.0210728	gm12878	0.536008	0.90946	FALSE	FALSE
1	20825940	20834644	MUL1	-	29	37	-0.0606061	gm12878	0.389052	0.808791	FALSE	FALSE
1	21132784	21437876	EIF4G3	-	26	17	0.104651	gm12878	0.222053	0.612677	FALSE	FALSE
1	21766629	21811393	NBPF3	+	94	10	0.403846	gm12878	2.87233e-18	1.24913e-16	TRUE	TRUE
1	22379201	22417300	CDC42	+	32	21	0.103774	gm12878	0.168978	0.520183	FALSE	FALSE
1	22778343	22857647	ZBTB40	+	144	142	0.0034965	gm12878	0.952861	1	FALSE	FALSE
1	23037330	23247993	EPHB2	+	15	19	-0.0588235	gm12878	0.607591	0.970893	FALSE	FALSE
1	23345960	23410182	KDM1A	+	102	119	-0.0384615	gm12878	0.281776	0.678892	FALSE	FALSE
1	23410522	23495349	LUZP1	-	28	56	-0.166667	gm12878	0.00298532	0.0264124	FALSE	FALSE
1	23631180	23670777	HNRNPR	-	15	20	-0.0714286	gm12878	0.49956	0.875115	FALSE	FALSE
1	24069855	24088549	ELOA	+	27	28	-0.00909091	gm12878	1	1	FALSE	FALSE
1	24117634	24122029	LYPLA2	+	18	15	0.0454545	gm12878	0.728332	1	FALSE	FALSE
1	24480657	24513779	IFNLR1	-	66	5	0.429577	gm12878	1.19019e-14	4.34111e-13	TRUE	TRUE
1	24740013	24799466	NIPAL3	+	13	11	0.0416667	gm12878	0.83882	1	FALSE	FALSE
1	24969792	24999772	SRRM1	+	8	18	-0.192308	gm12878	0.0755187	0.314046	FALSE	FALSE
1	25071937	25170812	CLIC4	+	111	106	0.0115207	gm12878	0.786052	1	FALSE	FALSE
1	25226001	25256767	RUNX3	-	96	87	0.0245902	gm12878	0.554387	0.924499	FALSE	FALSE
1	25568739	25573945	RSRP1	-	12	10	0.0454545	gm12878	0.831812	1	FALSE	FALSE
1	25664824	25688852	TMEM50A	+	46	43	0.0168539	gm12878	0.832258	1	FALSE	FALSE
1	25757387	25826700	MACO1	+	426	383	0.026576	gm12878	0.139724	0.457929	FALSE	FALSE
1	25870096	25895377	LDLRAP1	+	21	11	0.15625	gm12878	0.110184	0.404712	FALSE	FALSE
1	26286257	26324554	PAFAH2	-	20	21	-0.0121951	gm12878	1	1	FALSE	FALSE
1	26496398	26497364	ZNF593	+	40	56	-0.0833333	gm12878	0.125346	0.424464	FALSE	FALSE
1	26560690	26605299	CEP85	+	156	129	0.0473684	gm12878	0.123384	0.423435	FALSE	FALSE
1	26608772	26633195	UBXN11	-	40	25	0.115385	gm12878	0.0816815	0.331505	FALSE	FALSE
1	26644448	26647014	CD52	+	40	47	-0.0402299	gm12878	0.520292	0.893385	FALSE	FALSE
1	26758811	26797797	DHDDS	+	31	47	-0.102564	gm12878	0.0887824	0.352728	FALSE	FALSE
1	26798930	26803133	HMGN2	+	121	67	0.143617	gm12878	0.000100235	0.00133981	TRUE	FALSE
1	26856251	26901516	RPS6KA1	+	43	36	0.0443038	gm12878	0.499897	0.875115	FALSE	FALSE
1	27022505	27108595	ARID1A	+	50	56	-0.0283019	gm12878	0.627431	0.98026	FALSE	FALSE
1	27153178	27184095	ZDHHC18	+	35	13	0.229167	gm12878	0.00208811	0.0194163	FALSE	FALSE
1	27425299	27481616	SLC9A1	-	64	47	0.0765766	gm12878	0.128475	0.431957	FALSE	FALSE
1	27668512	27680423	SYTL1	+	3	28	-0.403226	gm12878	4.64916e-06	8.05024e-05	TRUE	TRUE
1	27860755	27930005	AHDC1	-	6	18	-0.25	gm12878	0.0226558	0.132868	FALSE	FALSE
1	28099729	28150954	STX12	+	12	12	0	gm12878	1	1	FALSE	FALSE
1	28218034	28241086	RPA2	-	15	9	0.125	gm12878	0.307456	0.710051	FALSE	FALSE
1	28296854	28415121	EYA3	-	323	348	-0.0186289	gm12878	0.35419	0.775527	FALSE	FALSE
1	28473676	28503201	PTAFR	-	18	29	-0.117021	gm12878	0.143865	0.466098	FALSE	FALSE
1	28526788	28559540	DNAJC8	-	57	48	0.0428571	gm12878	0.435114	0.862978	FALSE	FALSE
1	28562634	28564611	ATP5IF1	+	40	43	-0.0180723	gm12878	0.826405	1	FALSE	FALSE
1	28586028	28609002	SESN2	+	16	17	-0.0151515	gm12878	1	1	FALSE	FALSE
1	28696250	28826876	PHACTR4	+	164	99	0.123574	gm12878	7.33853e-05	0.00100945	TRUE	FALSE
1	28832554	28865501	RCC1	+	571	579	-0.00347826	gm12878	0.836475	1	FALSE	FALSE
1	28879596	28905057	TRNAU1AP	+	29	28	0.00877193	gm12878	1	1	FALSE	FALSE
1	28995295	29045865	GMEB1	+	22	13	0.128571	gm12878	0.175465	0.534911	FALSE	FALSE
1	29063135	29096287	YTHDF2	+	56	62	-0.0254237	gm12878	0.645497	0.997899	FALSE	FALSE
1	29213611	29399085	EPB41	+	114	124	-0.0210084	gm12878	0.559727	0.928405	FALSE	FALSE
1	29474254	29508412	SRSF4	-	195	178	0.0227882	gm12878	0.40745	0.83245	FALSE	FALSE
1	29519168	29557446	MECR	-	46	63	-0.0779817	gm12878	0.125005	0.423435	FALSE	FALSE
1	31205315	31230621	LAPTM5	-	475	523	-0.0240481	gm12878	0.136775	0.449829	FALSE	FALSE
1	31404352	31538564	PUM1	-	607	622	-0.00610252	gm12878	0.689653	1	FALSE	FALSE
1	31732414	31769635	SNRNP40	-	110	139	-0.0582329	gm12878	0.0757812	0.31479	FALSE	FALSE
1	31769878	31837783	ZCCHC17	+	82	102	-0.0543478	gm12878	0.161122	0.503262	FALSE	FALSE
1	31882623	31907525	SERINC2	+	109	135	-0.0532787	gm12878	0.109307	0.403034	FALSE	FALSE
1	32117863	32169618	COL16A1	-	16	14	0.0333333	gm12878	0.855536	1	FALSE	FALSE
1	32372021	32403419	PTP4A2	-	198	197	0.00126582	gm12878	1	1	FALSE	FALSE
1	32479468	32509478	KHDRBS1	+	17	20	-0.0405405	gm12878	0.742829	1	FALSE	FALSE
1	32537631	32568464	TMEM39B	+	35	48	-0.0783133	gm12878	0.18746	0.550232	FALSE	FALSE
1	32573656	32642164	KPNA6	+	84	84	0	gm12878	1	1	FALSE	FALSE
1	32645275	32663886	TXLNA	+	65	93	-0.0886076	gm12878	0.0313866	0.168682	FALSE	FALSE
1	32681800	32687954	TMEM234	-	26	25	0.00980392	gm12878	1	1	FALSE	FALSE
1	32687184	32697205	EIF3I	+	22	16	0.0789474	gm12878	0.417692	0.846692	FALSE	FALSE
1	32716865	32751766	LCK	+	5	15	-0.25	gm12878	0.0413895	0.207351	FALSE	FALSE
1	32757683	32799227	HDAC1	+	9	13	-0.0909091	gm12878	0.523467	0.895031	FALSE	FALSE
1	32830233	32860042	BSDC1	-	16	8	0.166667	gm12878	0.15159	0.481197	FALSE	FALSE
1	33116808	33151812	RBBP4	+	33	50	-0.10241	gm12878	0.0784196	0.322116	FALSE	FALSE
1	33240839	33282959	YARS1	-	69	72	-0.0106383	gm12878	0.866322	1	FALSE	FALSE
1	33283042	33324476	S100PBP	+	124	140	-0.030303	gm12878	0.355933	0.778445	FALSE	FALSE
1	33402049	33430410	RNF19B	-	108	112	-0.00909091	gm12878	0.839771	1	FALSE	FALSE
1	33473540	33502484	AK2	-	184	131	0.084127	gm12878	0.00332685	0.0287593	FALSE	FALSE
1	33722092	33766320	ZNF362	+	36	40	-0.0263158	gm12878	0.731009	1	FALSE	FALSE
1	33789226	33815500	PHC2	-	89	80	0.0266272	gm12878	0.538427	0.911777	FALSE	FALSE
1	35315962	35324646	SMIM12	-	17	19	-0.0277778	gm12878	0.867939	1	FALSE	FALSE
1	35734309	35887545	ZMYM4	+	30	46	-0.105263	gm12878	0.0846461	0.340724	FALSE	FALSE
1	35899092	36023004	KIAA0319L	-	25	25	0	gm12878	1	1	FALSE	FALSE
1	36335361	36396133	AGO1	+	20	29	-0.0918367	gm12878	0.25287	0.635801	FALSE	FALSE
1	36396705	36538101	AGO3	+	11	21	-0.15625	gm12878	0.110184	0.404712	FALSE	FALSE
1	36690043	36770958	THRAP3	+	44	56	-0.06	gm12878	0.271253	0.663435	FALSE	FALSE
1	36805228	36851525	STK40	-	28	21	0.0714286	gm12878	0.391603	0.811259	FALSE	FALSE
1	36859036	36863509	LSM10	-	49	62	-0.0585586	gm12878	0.254605	0.638886	FALSE	FALSE
1	37940180	37949978	ZC3H12A	+	251	302	-0.0461121	gm12878	0.0333912	0.177339	FALSE	FALSE
1	37955593	37980367	MEAF6	-	20	17	0.0405405	gm12878	0.742829	1	FALSE	FALSE
1	38032416	38061538	GNL2	-	74	71	0.0103448	gm12878	0.868159	1	FALSE	FALSE
1	38147241	38156201	C1orf109	-	16	13	0.0517241	gm12878	0.711071	1	FALSE	FALSE
1	38158187	38175391	CDCA8	+	155	157	-0.00320513	gm12878	0.954865	1	FALSE	FALSE
1	38268616	38273880	YRDC	-	11	20	-0.145161	gm12878	0.149613	0.477065	FALSE	FALSE
1	38275245	38325264	MTF1	-	16	19	-0.0428571	gm12878	0.735879	1	FALSE	FALSE
1	38326368	38397411	INPP5B	-	171	120	0.0876289	gm12878	0.0033088	0.0287568	FALSE	FALSE
1	38422646	38455694	SF3A3	-	75	57	0.0681818	gm12878	0.138668	0.455129	FALSE	FALSE
1	38478405	38490492	UTP11	+	29	41	-0.0857143	gm12878	0.188216	0.55048	FALSE	FALSE
1	39303869	39325444	RRAGC	-	21	22	-0.0116279	gm12878	1	1	FALSE	FALSE
1	39456947	39471731	AKIRIN1	+	93	109	-0.039604	gm12878	0.291223	0.68687	FALSE	FALSE
1	39549838	39952810	MACF1	+	72	73	-0.00344828	gm12878	1	1	FALSE	FALSE
1	40026487	40042462	PABPC4	-	77	65	0.0422535	gm12878	0.356	0.778445	FALSE	FALSE
1	40204553	40222441	PPIE	+	169	145	0.0382166	gm12878	0.194219	0.56222	FALSE	FALSE
1	40222853	40254537	BMP8B	-	2	20	-0.409091	gm12878	0.000121117	0.00158137	TRUE	TRUE
1	40303781	40349176	TRIT1	-	66	56	0.0409836	gm12878	0.415285	0.844528	FALSE	FALSE
1	40420816	40435628	MFSD2A	+	46	35	0.0679012	gm12878	0.266412	0.657347	FALSE	FALSE
1	40505911	40538320	CAP1	+	11	9	0.05	gm12878	0.823803	1	FALSE	FALSE
1	40537132	40562924	PPT1	-	16	22	-0.0789474	gm12878	0.417692	0.846692	FALSE	FALSE
1	40627058	40706593	RLF	+	173	154	0.029052	gm12878	0.319542	0.730798	FALSE	FALSE
1	40766160	40782958	COL9A2	-	45	56	-0.0544554	gm12878	0.319727	0.731073	FALSE	FALSE
1	40839398	40888994	SMAP2	+	237	197	0.0460829	gm12878	0.0610736	0.275727	FALSE	FALSE
1	40915735	40929387	ZFP69B	+	8	12	-0.1	gm12878	0.503445	0.877787	FALSE	FALSE
1	41086351	41131354	RIMS3	-	24	15	0.115385	gm12878	0.199591	0.573805	FALSE	FALSE
1	41157375	41237275	NFYC	+	654	575	0.03214	gm12878	0.0260451	0.148733	FALSE	FALSE
1	41445367	41478237	CTPS1	+	69	69	0	gm12878	1	1	FALSE	FALSE
1	41492870	41627104	SCMH1	-	142	134	0.0144928	gm12878	0.673576	1	FALSE	FALSE
1	41827105	41849262	FOXO6	+	15	10	0.1	gm12878	0.424356	0.850021	FALSE	FALSE
1	41972035	42384593	HIVEP3	-	1215	1314	-0.019573	gm12878	0.0513062	0.244983	FALSE	FALSE
1	42642218	42800626	FOXJ3	-	35	44	-0.056962	gm12878	0.368188	0.793734	FALSE	FALSE
1	43212044	43232699	P3H1	-	26	18	0.0909091	gm12878	0.291215	0.68687	FALSE	FALSE
1	43391023	43424539	SLC2A1	-	99	91	0.0210526	gm12878	0.611687	0.97482	FALSE	FALSE
1	43629844	43638241	EBNA1BP2	-	173	222	-0.0620253	gm12878	0.0156225	0.0995335	FALSE	FALSE
1	43638000	43676549	CFAP57	+	22	30	-0.0769231	gm12878	0.33175	0.747887	FALSE	FALSE
1	43824651	43828874	CDC20	+	54	39	0.0806452	gm12878	0.146177	0.468753	FALSE	FALSE
1	43855569	43919918	SZT2	+	133	196	-0.0957447	gm12878	0.000609075	0.00671884	TRUE	FALSE
1	44115819	44171189	KDM4A	+	31	14	0.188889	gm12878	0.0160944	0.102207	FALSE	FALSE
1	44173206	44396831	ST3GAL3	+	76	97	-0.0606936	gm12878	0.128126	0.431168	FALSE	FALSE
1	44679142	44686345	DMAP1	+	113	94	0.0458937	gm12878	0.2108	0.59573	FALSE	FALSE
1	44686741	44820929	ERI3	-	94	95	-0.0026455	gm12878	1	1	FALSE	FALSE
1	44870831	45117396	RNF220	+	38	54	-0.0869565	gm12878	0.11737	0.422713	FALSE	FALSE
1	45205508	45233439	KIF2C	+	218	217	0.00114943	gm12878	1	1	FALSE	FALSE
1	45241211	45244451	RPS8	+	91	113	-0.0539216	gm12878	0.141294	0.462404	FALSE	FALSE
1	45266048	45271662	PLK3	+	29	42	-0.0915493	gm12878	0.153913	0.486387	FALSE	FALSE
1	45285516	45308925	PTCH2	-	52	46	0.0306122	gm12878	0.613734	0.976843	FALSE	FALSE
1	45316193	45452267	EIF2B3	-	188	139	0.0749235	gm12878	0.00784832	0.0573262	FALSE	FALSE
1	45468219	45476996	HECTD3	-	57	44	0.0643564	gm12878	0.2323	0.629432	FALSE	FALSE
1	45477925	45481247	UROD	+	42	42	0	gm12878	1	1	FALSE	FALSE
1	45482070	45672277	ZSWIM5	-	31	12	0.22093	gm12878	0.00540157	0.04277	FALSE	FALSE
1	45805841	45809645	TOE1	+	7	18	-0.22	gm12878	0.0432853	0.214379	FALSE	FALSE
1	45809554	45956835	TESK2	-	11	31	-0.238095	gm12878	0.00288725	0.0256048	FALSE	FALSE
1	47715810	47779819	STIL	-	12	8	0.1	gm12878	0.503445	0.877787	FALSE	FALSE
1	48998525	50489626	AGBL4	-	15	14	0.0172414	gm12878	1	1	FALSE	FALSE
1	50902699	51425939	FAF1	-	34	31	0.0230769	gm12878	0.804317	1	FALSE	FALSE
1	51819934	51887767	EPS15	-	140	142	-0.0035461	gm12878	0.952529	1	FALSE	FALSE
1	52082763	52254891	OSBPL9	+	19	27	-0.0869565	gm12878	0.301996	0.702165	FALSE	FALSE
1	52254881	52343712	NRDC	-	17	6	0.23913	gm12878	0.0346897	0.182181	FALSE	FALSE
1	52521966	52556388	BTF3L4	+	58	42	0.08	gm12878	0.133211	0.443627	FALSE	FALSE
1	52870273	52886508	PRPF38A	+	22	21	0.0116279	gm12878	1	1	FALSE	FALSE
1	53192124	53293008	ZYG11B	+	73	58	0.0572519	gm12878	0.221116	0.611136	FALSE	FALSE
1	53308431	53360670	ZYG11A	+	131	62	0.178756	gm12878	7.5912e-07	1.45728e-05	TRUE	TRUE
1	53361581	53387412	ECHDC2	-	29	1	0.466667	gm12878	5.7742e-08	1.27517e-06	TRUE	TRUE
1	53679770	53686306	CZIB	-	47	62	-0.0688073	gm12878	0.179671	0.535652	FALSE	FALSE
1	53692571	53704190	MAGOH	-	16	31	-0.159574	gm12878	0.0399861	0.20166	FALSE	FALSE
1	53708035	53793742	LRP8	-	169	202	-0.0444744	gm12878	0.0965098	0.372309	FALSE	FALSE
1	54231150	54303969	NDC1	-	111	96	0.0362319	gm12878	0.330531	0.747356	FALSE	FALSE
1	54317405	54355470	YIPF1	-	124	106	0.0391304	gm12878	0.262267	0.653002	FALSE	FALSE
1	54492353	54518877	TMEM59	-	17	14	0.0483871	gm12878	0.7201	1	FALSE	FALSE
1	54519280	54571755	TCEANC2	+	30	26	0.0357143	gm12878	0.68888	1	FALSE	FALSE
1	54635323	54665703	CYB5RL	-	13	13	0	gm12878	1	1	FALSE	FALSE
1	54665839	54684056	MRPL37	+	17	7	0.208333	gm12878	0.0639147	0.280156	FALSE	FALSE
1	54691104	54872067	SSBP3	-	183	176	0.0097493	gm12878	0.751546	1	FALSE	FALSE
1	55181533	55208330	TTC4	+	35	42	-0.0454545	gm12878	0.494382	0.875115	FALSE	FALSE
1	55315299	55352868	DHCR24	-	15	22	-0.0945946	gm12878	0.324009	0.737284	FALSE	FALSE
1	55532031	55681037	USP24	-	204	199	0.00620347	gm12878	0.842095	1	FALSE	FALSE
1	56960432	57045236	PLPP3	-	640	467	0.0781391	gm12878	2.22277e-07	4.62e-06	TRUE	FALSE
1	58946390	59012398	OMA1	-	390	538	-0.0797414	gm12878	1.32974e-06	2.48518e-05	TRUE	FALSE
1	59120414	59165734	MYSM1	-	940	910	0.00810811	gm12878	0.500172	0.875184	FALSE	FALSE
1	59762484	60228399	FGGY	+	311	270	0.035284	gm12878	0.0969351	0.373554	FALSE	FALSE
1	62146717	62190813	TM2D1	-	212	194	0.0221675	gm12878	0.398868	0.822092	FALSE	FALSE
1	62208151	62629587	PATJ	+	349	233	0.0996564	gm12878	1.73608e-06	3.1815e-05	TRUE	FALSE
1	62920396	63154057	DOCK7	-	8	17	-0.18	gm12878	0.107752	0.402495	FALSE	FALSE
1	63249802	63331187	ATG4C	+	402	433	-0.0185629	gm12878	0.299177	0.700226	FALSE	FALSE
1	63833297	63904224	ALG6	+	25	22	0.0319149	gm12878	0.770867	1	FALSE	FALSE
1	63906440	63988896	ITGB3BP	-	42	28	0.1	gm12878	0.119609	0.423435	FALSE	FALSE
1	63989195	64038364	EFCAB7	+	8	13	-0.119048	gm12878	0.38331	0.804247	FALSE	FALSE
1	64059081	64125916	PGM1	+	46	61	-0.0700935	gm12878	0.17564	0.535156	FALSE	FALSE
1	65298911	65432232	JAK1	-	272	333	-0.0504132	gm12878	0.014646	0.0960571	FALSE	FALSE
1	65613234	65697828	AK4	+	84	163	-0.159919	gm12878	5.61256e-07	1.09605e-05	TRUE	FALSE
1	65886334	66096105	LEPR	+	310	234	0.0698529	gm12878	0.00128087	0.0127827	FALSE	FALSE
1	66258192	66840257	PDE4B	+	115	122	-0.0147679	gm12878	0.696814	1	FALSE	FALSE
1	67390672	67413928	MIER1	+	340	350	-0.00724638	gm12878	0.731909	1	FALSE	FALSE
1	67465032	67519831	SLC35D1	-	183	192	-0.012	gm12878	0.679576	1	FALSE	FALSE
1	67632136	67725662	IL23R	+	15	27	-0.142857	gm12878	0.0884295	0.352192	FALSE	FALSE
1	67873492	67896085	SERBP1	-	101	85	0.0430108	gm12878	0.271352	0.663534	FALSE	FALSE
1	68167157	68299150	GNG12	-	185	149	0.0538922	gm12878	0.0553151	0.25781	FALSE	FALSE
1	68939834	68962765	DEPDC1	-	252	288	-0.0333333	gm12878	0.13195	0.440721	FALSE	FALSE
1	70033604	70340687	LRRC7	+	20	10	0.166667	gm12878	0.0987371	0.377174	FALSE	FALSE
1	70610487	70671262	LRRC40	-	6	24	-0.3	gm12878	0.00143091	0.0141551	FALSE	FALSE
1	70671378	70718735	SRSF11	+	43	47	-0.0222222	gm12878	0.752033	1	FALSE	FALSE
1	70724681	70820405	ANKRD13C	-	138	118	0.0390625	gm12878	0.234969	0.632383	FALSE	FALSE
1	70876950	70905534	CTH	+	12	12	0	gm12878	1	1	FALSE	FALSE
1	71528973	71546718	ZRANB2	-	221	224	-0.00337079	gm12878	0.92448	1	FALSE	FALSE
1	74491698	74663860	LRRIQ3	-	55	40	0.0789474	gm12878	0.150518	0.479276	FALSE	FALSE
1	74663925	74674386	FPGT	+	259	197	0.0679825	gm12878	0.00423176	0.034875	FALSE	FALSE
1	74663925	74930606	FPGT-TNNI3K	+	590	420	0.0841584	gm12878	9.83112e-08	2.11332e-06	TRUE	FALSE
1	74701070	75010112	TNNI3K	+	92	61	0.101307	gm12878	0.0150203	0.0982268	FALSE	FALSE
1	75171169	75198734	CRYZ	-	181	352	-0.160413	gm12878	1.10954e-13	3.83657e-12	TRUE	TRUE
1	75198835	75232361	TYW3	+	488	546	-0.0280464	gm12878	0.0762416	0.316006	FALSE	FALSE
1	75667813	76076799	SLC44A5	-	27	32	-0.0423729	gm12878	0.602923	0.970704	FALSE	FALSE
1	76190393	76229364	ACADM	+	466	613	-0.0681186	gm12878	8.54006e-06	0.000140967	TRUE	FALSE
1	76251940	76260771	RABGGTB	+	393	312	0.0574468	gm12878	0.00256248	0.0230383	FALSE	FALSE
1	76262566	76378927	MSH4	+	36	31	0.0373134	gm12878	0.625407	0.979244	FALSE	FALSE
1	76540430	77042894	ST6GALNAC3	+	73	138	-0.154028	gm12878	9.03365e-06	0.000148464	TRUE	FALSE
1	77554673	77685115	PIGK	-	193	230	-0.0437352	gm12878	0.07993	0.326974	FALSE	FALSE
1	78028100	78148343	ZZZ3	-	29	29	0	gm12878	1	1	FALSE	FALSE
1	78161671	78225537	USP33	-	27	21	0.0625	gm12878	0.470879	0.875115	FALSE	FALSE
1	78245308	78345225	MIGA1	+	12	14	-0.0384615	gm12878	0.845019	1	FALSE	FALSE
1	78409739	78444756	FUBP1	-	33	22	0.1	gm12878	0.177001	0.535652	FALSE	FALSE
1	79086132	79111830	IFI44L	+	1122	990	0.03125	gm12878	0.00435376	0.0356553	FALSE	FALSE
1	79115515	79129758	IFI44	+	267	357	-0.0721154	gm12878	0.00035909	0.00420314	TRUE	FALSE
1	81771876	82459616	ADGRL2	+	1345	80	0.44386	gm12878	6.74283e-297	5.86471e-294	TRUE	TRUE
1	85109388	85156144	SSX2IP	-	109	176	-0.117544	gm12878	8.63142e-05	0.00116881	TRUE	FALSE
1	85391265	85462796	MCOLN2	-	3877	5623	-0.0918947	gm12878	4.45578e-72	6.3774e-70	TRUE	FALSE
1	85715635	85725345	C1orf52	-	65	67	-0.00757576	gm12878	0.930684	1	FALSE	FALSE
1	85731458	85742315	BCL10	-	65	59	0.0241935	gm12878	0.653598	1	FALSE	FALSE
1	86115099	86174116	ZNHIT6	-	257	181	0.086758	gm12878	0.000328403	0.00388009	TRUE	FALSE
1	86194915	86622154	COL24A1	-	6	19	-0.26	gm12878	0.0146333	0.0960294	FALSE	FALSE
1	86812519	86861744	ODF2L	-	177	146	0.0479876	gm12878	0.0949164	0.369439	FALSE	FALSE
1	87328127	87379809	SELENOF	-	327	279	0.039604	gm12878	0.0561409	0.260371	FALSE	FALSE
1	87380317	87564128	HS2ST1	+	95	100	-0.0128205	gm12878	0.774623	1	FALSE	FALSE
1	87794562	87814606	LMO4	+	17	26	-0.104651	gm12878	0.222053	0.612677	FALSE	FALSE
1	89149955	89301938	PKN2	+	1645	1444	0.0325348	gm12878	0.000318636	0.00376864	TRUE	FALSE
1	89318315	89357250	GTF2B	-	165	156	0.0140187	gm12878	0.655292	1	FALSE	FALSE
1	89401455	89458431	KYAT3	-	54	67	-0.053719	gm12878	0.275253	0.669742	FALSE	FALSE
1	89445138	89458312	RBMXL1	-	35	33	0.0147059	gm12878	0.903597	1	FALSE	FALSE
1	89518001	89530891	GBP1	-	24	7	0.274194	gm12878	0.00332689	0.0287593	FALSE	FALSE
1	89571814	89591797	GBP2	-	8	24	-0.25	gm12878	0.00700037	0.0531229	FALSE	FALSE
1	89646826	89664625	GBP4	-	65	87	-0.0723684	gm12878	0.0881746	0.351817	FALSE	FALSE
1	89990387	90063420	LRRC8B	+	61	32	0.155914	gm12878	0.00346185	0.0297215	FALSE	FALSE
1	90098678	90185092	LRRC8C	+	972	959	0.00336613	gm12878	0.7848	1	FALSE	FALSE
1	90286590	90402170	LRRC8D	+	289	311	-0.0183333	gm12878	0.391285	0.811259	FALSE	FALSE
1	90460668	90472004	ZNF326	+	34	59	-0.134409	gm12878	0.0124006	0.0848751	FALSE	FALSE
1	91380860	91487040	ZNF644	-	83	97	-0.0388889	gm12878	0.332579	0.747906	FALSE	FALSE
1	92145899	92351708	TGFBR3	-	311	316	-0.00398724	gm12878	0.873099	1	FALSE	FALSE
1	92711958	92764544	GLMN	-	260	288	-0.0255474	gm12878	0.24873	0.632383	FALSE	FALSE
1	92764615	92867613	RPAP2	+	147	159	-0.0196078	gm12878	0.52953	0.901618	FALSE	FALSE
1	92938599	92949371	GFI1	-	106	135	-0.060166	gm12878	0.0710672	0.300056	FALSE	FALSE
1	92974252	93250665	EVI5	-	112	122	-0.0213675	gm12878	0.556391	0.925959	FALSE	FALSE
1	93297596	93307481	RPL5	+	94	84	0.0280899	gm12878	0.500055	0.875115	FALSE	FALSE
1	93298285	93427019	DIPK1A	-	192	186	0.00793651	gm12878	0.797087	1	FALSE	FALSE
1	94027297	94050719	BCAR3	-	32	43	-0.0733333	gm12878	0.248046	0.632383	FALSE	FALSE
1	94331839	94344762	DNTTIP2	-	39	36	0.02	gm12878	0.817554	1	FALSE	FALSE
1	94350754	94374986	GCLM	-	21	3	0.375	gm12878	0.000277162	0.00330228	TRUE	TRUE
1	95583478	95710511	TLCD4-RWDD3	+	18	8	0.192308	gm12878	0.0755187	0.314046	FALSE	FALSE
1	95699765	95712781	RWDD3	+	18	8	0.192308	gm12878	0.0755187	0.314046	FALSE	FALSE
1	97187339	97280605	PTBP2	+	704	853	-0.0478484	gm12878	0.000174469	0.00220416	TRUE	FALSE
1	97543298	98386590	DPYD	-	1199	1548	-0.0635238	gm12878	2.96193e-11	8.83655e-10	TRUE	FALSE
1	99127276	99226056	SNX7	+	52	3	0.445455	gm12878	1.54188e-12	5.00977e-11	TRUE	TRUE
1	100169525	100231349	FRRS1	-	27	41	-0.102941	gm12878	0.114254	0.416599	FALSE	FALSE
1	100315916	100389576	AGL	+	282	282	0	gm12878	1	1	FALSE	FALSE
1	100503650	100548933	MFSD14A	+	16	10	0.115385	gm12878	0.32694	0.740823	FALSE	FALSE
1	100810556	100965016	CDC14A	+	24	32	-0.0714286	gm12878	0.349682	0.768485	FALSE	FALSE
1	101337946	101360398	EXTL2	-	118	107	0.0244444	gm12878	0.505074	0.879301	FALSE	FALSE
1	101361645	101447313	SLC30A7	+	113	137	-0.048	gm12878	0.145617	0.468439	FALSE	FALSE
1	104068320	104097861	RNPC3	+	98	90	0.0212766	gm12878	0.6098	0.97291	FALSE	FALSE
1	107599295	107601916	PRMT6	+	21	15	0.0833333	gm12878	0.405032	0.828905	FALSE	FALSE
1	107682709	108027545	NTNG1	+	276	344	-0.0548387	gm12878	0.00708015	0.0536464	FALSE	FALSE
1	108113782	108231121	VAV3	-	52	48	0.02	gm12878	0.764353	1	FALSE	FALSE
1	108676664	108735457	SLC25A24	-	140	195	-0.0820896	gm12878	0.00311614	0.0273529	FALSE	FALSE
1	109289295	109352145	STXBP3	+	264	249	0.0146199	gm12878	0.536541	0.909664	FALSE	FALSE
1	109419606	109476985	GPSM2	+	53	40	0.0698925	gm12878	0.213153	0.600429	FALSE	FALSE
1	109472126	109506106	CLCC1	-	154	164	-0.0157233	gm12878	0.613843	0.976878	FALSE	FALSE
1	109512835	109584724	WDR47	-	18	28	-0.108696	gm12878	0.183925	0.544818	FALSE	FALSE
1	109606761	109618625	TAF13	-	22	29	-0.0686275	gm12878	0.401062	0.825561	FALSE	FALSE
1	109633385	109639556	TMEM167B	+	28	23	0.0490196	gm12878	0.575849	0.946102	FALSE	FALSE
1	109756514	109780804	SARS1	+	50	75	-0.1	gm12878	0.0314093	0.168682	FALSE	FALSE
1	109822177	109825767	PSRC1	-	14	8	0.136364	gm12878	0.286279	0.684424	FALSE	FALSE
1	110091236	110142817	GNAI3	+	105	109	-0.00934579	gm12878	0.837573	1	FALSE	FALSE
1	110162458	110174673	AMPD2	+	33	37	-0.0285714	gm12878	0.720203	1	FALSE	FALSE
1	110198720	110204322	GSTM4	+	48	17	0.238462	gm12878	0.000152107	0.00194335	TRUE	TRUE
1	110527386	110566364	AHCYL1	+	30	30	0	gm12878	1	1	FALSE	FALSE
1	110574198	110597263	STRIP1	+	67	84	-0.0562914	gm12878	0.192726	0.558571	FALSE	FALSE
1	111413831	111442544	CD53	+	1900	1958	-0.00751685	gm12878	0.358785	0.780865	FALSE	FALSE
1	111659784	111682715	DRAM2	-	253	381	-0.100946	gm12878	4.18692e-07	8.45384e-06	TRUE	FALSE
1	111682120	111727726	CEPT1	+	283	313	-0.0251678	gm12878	0.234851	0.632383	FALSE	FALSE
1	111728590	111743268	DENND2D	-	2803	2834	-0.00274969	gm12878	0.689474	1	FALSE	FALSE
1	111770280	111786062	CHI3L2	+	326	4	0.487879	gm12878	4.49138e-91	8.46401e-89	TRUE	TRUE
1	112084630	112259317	RAP1A	+	819	778	0.0128366	gm12878	0.316856	0.725683	FALSE	FALSE
1	112264685	112282017	INKA2	-	5	27	-0.34375	gm12878	0.000113074	0.00148666	TRUE	TRUE
1	112298522	112310622	DDX20	+	61	57	0.0169492	gm12878	0.782556	1	FALSE	FALSE
1	112938835	113003786	CTTNBP2NL	+	285	333	-0.038835	gm12878	0.0585877	0.26918	FALSE	FALSE
1	113066135	113161763	ST7L	-	44	62	-0.0849057	gm12878	0.0982425	0.377174	FALSE	FALSE
1	113162453	113214238	CAPZA1	+	192	191	0.00130548	gm12878	1	1	FALSE	FALSE
1	113216933	113243368	MOV10	+	231	225	0.00657895	gm12878	0.814903	1	FALSE	FALSE
1	113243752	113249560	RHOC	-	58	60	-0.00847458	gm12878	0.926704	1	FALSE	FALSE
1	113454468	113498818	SLC16A1	-	50	25	0.166667	gm12878	0.00522824	0.0416015	FALSE	FALSE
1	113615819	113674882	LRIG2	+	48	17	0.238462	gm12878	0.000152107	0.00194335	TRUE	TRUE
1	113933136	114228545	MAGI3	+	12	20	-0.125	gm12878	0.215327	0.604145	FALSE	FALSE
1	114239452	114302108	PHTF1	-	157	133	0.0413793	gm12878	0.176719	0.535652	FALSE	FALSE
1	114304453	114355098	RSBN1	-	198	205	-0.00868486	gm12878	0.765074	1	FALSE	FALSE
1	114356432	114414334	PTPN22	-	163	145	0.0292208	gm12878	0.332721	0.748077	FALSE	FALSE
1	114436815	114447421	AP4B1	-	12	11	0.0217391	gm12878	1	1	FALSE	FALSE
1	114471945	114514680	HIPK1	+	19	24	-0.0581395	gm12878	0.542384	0.914788	FALSE	FALSE
1	114935411	115053824	TRIM33	-	13	20	-0.106061	gm12878	0.296206	0.695289	FALSE	FALSE
1	115110177	115124236	BCAS2	-	10	15	-0.1	gm12878	0.424356	0.850021	FALSE	FALSE
1	115259536	115300605	CSDE1	-	579	733	-0.058689	gm12878	2.35206e-05	0.000361833	TRUE	FALSE
1	115312099	115323306	SIKE1	-	9	14	-0.108696	gm12878	0.404873	0.828905	FALSE	FALSE
1	116184590	116240842	VANGL1	+	22	27	-0.0510204	gm12878	0.568172	0.93731	FALSE	FALSE
1	116915865	116947396	ATP1A1	+	16	33	-0.173469	gm12878	0.0212941	0.128039	FALSE	FALSE
1	117057155	117113648	CD58	-	46	49	-0.0157895	gm12878	0.837556	1	FALSE	FALSE
1	117117019	117210377	IGSF3	-	38	28	0.0757576	gm12878	0.267812	0.658218	FALSE	FALSE
1	117452537	117532975	PTGFRN	+	0	27	-0.5	gm12878	1.49012e-08	3.44555e-07	TRUE	TRUE
1	117544381	117579174	CD101	+	18	20	-0.0263158	gm12878	0.871415	1	FALSE	FALSE
1	117602947	117650075	TTF2	+	636	678	-0.0159817	gm12878	0.258021	0.645595	FALSE	FALSE
1	117910070	118071494	MAN1A2	+	21	22	-0.0116279	gm12878	1	1	FALSE	FALSE
1	118406106	118472244	GDAP2	-	14	15	-0.0172414	gm12878	1	1	FALSE	FALSE
1	119425669	119530966	TBX15	-	117	110	0.0154185	gm12878	0.690549	1	FALSE	FALSE
1	119573838	119683276	WARS2	-	324	281	0.0355372	gm12878	0.0876375	0.3499	FALSE	FALSE
1	120161999	120190889	ZNF697	-	34	39	-0.0342466	gm12878	0.639973	0.991664	FALSE	FALSE
1	120254556	120286838	PHGDH	+	11	16	-0.0925926	gm12878	0.442068	0.872028	FALSE	FALSE
1	120454175	120612276	NOTCH2	-	77	186	-0.207224	gm12878	1.40745e-11	4.31274e-10	TRUE	TRUE
1	121107153	121134735	SRGAP2C	+	57	19	0.25	gm12878	1.48369e-05	0.000234912	TRUE	TRUE
1	144614958	144830407	NBPF9	+	526	398	0.0692641	gm12878	2.86126e-05	0.000430789	TRUE	FALSE
1	144851423	144932032	PDE4DIP	-	135	137	-0.00367647	gm12878	0.951666	1	FALSE	FALSE
1	145209112	145286270	NOTCH2NLA	+	204	73	0.236462	gm12878	1.65745e-15	6.39618e-14	TRUE	TRUE
1	145293370	145370291	NBPF10	+	89	47	0.154412	gm12878	0.000398566	0.00463165	TRUE	FALSE
1	145590665	145610668	POLR3C	-	30	20	0.1	gm12878	0.202639	0.58006	FALSE	FALSE
1	145611017	145696218	RNF115	+	98	122	-0.0545455	gm12878	0.120786	0.423435	FALSE	FALSE
1	146395341	146467744	NBPF14	+	45	57	-0.0588235	gm12878	0.276014	0.669935	FALSE	FALSE
1	146626684	146644049	PRKAB2	-	210	358	-0.130282	gm12878	5.56283e-10	1.4905e-08	TRUE	FALSE
1	146644325	146767443	CHD1L	+	803	720	0.0272489	gm12878	0.0355904	0.185533	FALSE	FALSE
1	148250248	148346791	NBPF26	-	13	15	-0.0357143	gm12878	0.850554	1	FALSE	FALSE
1	148555983	148596263	NBPF15	+	23	47	-0.171429	gm12878	0.00558267	0.0438356	FALSE	FALSE
1	149754244	149783925	H2BC18	-	203	252	-0.0538462	gm12878	0.0243251	0.141048	FALSE	FALSE
1	149856008	149858232	H2BC21	-	19	26	-0.0777778	gm12878	0.371298	0.793734	FALSE	FALSE
1	149895208	149899695	SF3B4	-	54	50	0.0192308	gm12878	0.768792	1	FALSE	FALSE
1	149909704	149982675	OTUD7B	-	47	70	-0.0982906	gm12878	0.0415008	0.207632	FALSE	FALSE
1	150039438	150117507	VPS45	+	117	112	0.010917	gm12878	0.791597	1	FALSE	FALSE
1	150121835	150132260	PLEKHO1	+	27	29	-0.0178571	gm12878	0.893853	1	FALSE	FALSE
1	150190716	150207026	ANP32E	-	27	38	-0.0846154	gm12878	0.214539	0.603582	FALSE	FALSE
1	150237803	150241416	APH1A	-	32	41	-0.0616438	gm12878	0.349182	0.767983	FALSE	FALSE
1	150266261	150281414	MRPS21	+	105	79	0.0706522	gm12878	0.0650326	0.282479	FALSE	FALSE
1	150293916	150325704	PRPF3	+	29	37	-0.0606061	gm12878	0.389052	0.808791	FALSE	FALSE
1	150336622	150449042	RPRD2	+	241	258	-0.0170341	gm12878	0.473868	0.875115	FALSE	FALSE
1	150459894	150480078	TARS2	+	49	52	-0.0148515	gm12878	0.842382	1	FALSE	FALSE
1	150547033	150552086	MCL1	-	62	50	0.0535714	gm12878	0.298593	0.699149	FALSE	FALSE
1	150593721	150601615	ENSA	-	18	20	-0.0263158	gm12878	0.871415	1	FALSE	FALSE
1	150618705	150669630	GOLPH3L	-	87	105	-0.046875	gm12878	0.219772	0.609208	FALSE	FALSE
1	150702663	150738254	CTSS	-	197	190	0.00904393	gm12878	0.760414	1	FALSE	FALSE
1	150782188	150849075	ARNT	-	72	64	0.0294118	gm12878	0.548502	0.918804	FALSE	FALSE
1	150898738	150937213	SETDB1	+	20	31	-0.107843	gm12878	0.16078	0.50247	FALSE	FALSE
1	150937661	150947311	CERS2	-	34	30	0.03125	gm12878	0.707981	1	FALSE	FALSE
1	151023460	151032098	CDC42SE1	-	53	88	-0.124113	gm12878	0.00403063	0.0334859	FALSE	FALSE
1	151043236	151098018	GABPB2	+	20	10	0.166667	gm12878	0.0987371	0.377174	FALSE	FALSE
1	151129124	151142772	TNFAIP8L2-SCNM1	+	11	13	-0.0416667	gm12878	0.83882	1	FALSE	FALSE
1	151171027	151222007	PIP5K1A	+	29	23	0.0576923	gm12878	0.488456	0.875115	FALSE	FALSE
1	151253997	151264652	ZNF687	+	19	22	-0.0365854	gm12878	0.755229	1	FALSE	FALSE
1	151313115	151319332	RFX5	-	25	14	0.141026	gm12878	0.108129	0.403034	FALSE	FALSE
1	151843341	151881987	THEM4	-	11	13	-0.0416667	gm12878	0.83882	1	FALSE	FALSE
1	153302595	153321317	PGLYRP4	-	220	233	-0.0143488	gm12878	0.572932	0.942139	FALSE	FALSE
1	153606541	153618782	CHTOP	+	12	8	0.1	gm12878	0.503445	0.877787	FALSE	FALSE
1	153700525	153747284	INTS3	+	19	19	0	gm12878	1	1	FALSE	FALSE
1	153777200	153895448	GATAD2B	-	165	158	0.0108359	gm12878	0.738552	1	FALSE	FALSE
1	153901976	153917732	DENND4B	-	100	92	0.0208333	gm12878	0.613547	0.97682	FALSE	FALSE
1	153920150	153931088	CRTC2	-	114	103	0.0253456	gm12878	0.497327	0.875115	FALSE	FALSE
1	153931585	153936013	SLC39A1	-	45	53	-0.0408163	gm12878	0.479692	0.875115	FALSE	FALSE
1	153940377	153946835	CREB3L4	+	5	17	-0.272727	gm12878	0.0169005	0.105752	FALSE	FALSE
1	153946744	153950150	JTB	-	18	12	0.1	gm12878	0.361595	0.782947	FALSE	FALSE
1	153963237	153964631	RPS27	+	37	27	0.078125	gm12878	0.260435	0.649767	FALSE	FALSE
1	154127783	154150680	TPM3	-	40	27	0.0970149	gm12878	0.142071	0.463538	FALSE	FALSE
1	154179195	154193066	C1orf43	-	76	86	-0.0308642	gm12878	0.479615	0.875115	FALSE	FALSE
1	154192647	154235980	UBAP2L	+	280	294	-0.0121951	gm12878	0.587437	0.95351	FALSE	FALSE
1	154245104	154248351	HAX1	+	21	15	0.0833333	gm12878	0.405032	0.828905	FALSE	FALSE
1	154377818	154410561	IL6R	+	16	14	0.0333333	gm12878	0.855536	1	FALSE	FALSE
1	154521052	154531138	UBE2Q1	-	88	91	-0.00837989	gm12878	0.881223	1	FALSE	FALSE
1	154554532	154578729	ADAR	-	315	330	-0.0116279	gm12878	0.581497	0.948087	FALSE	FALSE
1	154669930	154832352	KCNN3	-	498	562	-0.0301887	gm12878	0.0529354	0.250645	FALSE	FALSE
1	154934773	154943223	SHC1	-	17	34	-0.166667	gm12878	0.0240929	0.140061	FALSE	FALSE
1	154975124	154990999	ZBTB7B	+	62	66	-0.015625	gm12878	0.791007	1	FALSE	FALSE
1	155036215	155042029	EFNA4	+	13	13	0	gm12878	1	1	FALSE	FALSE
1	155141883	155145780	KRTCAP2	-	20	17	0.0405405	gm12878	0.742829	1	FALSE	FALSE
1	155178485	155183614	MTX1	+	17	17	0	gm12878	1	1	FALSE	FALSE
1	155225771	155232151	SCAMP3	-	22	38	-0.133333	gm12878	0.0518939	0.247684	FALSE	FALSE
1	155232658	155243295	CLK2	-	11	13	-0.0416667	gm12878	0.83882	1	FALSE	FALSE
1	155278656	155290456	FDPS	+	77	95	-0.0523256	gm12878	0.194747	0.563174	FALSE	FALSE
1	155305058	155532594	ASH1L	-	114	122	-0.0169492	gm12878	0.648726	0.999031	FALSE	FALSE
1	155629232	155658447	YY1AP1	-	87	56	0.108392	gm12878	0.0118499	0.0816495	FALSE	FALSE
1	155658881	155708801	DAP3	+	72	60	0.0454545	gm12878	0.33838	0.756438	FALSE	FALSE
1	155719449	155827005	GON4L	-	48	55	-0.0339806	gm12878	0.554601	0.924499	FALSE	FALSE
1	155829357	155854990	SYT11	+	56	34	0.122222	gm12878	0.0263017	0.149896	FALSE	FALSE
1	155867598	155880709	RIT1	-	60	50	0.0454545	gm12878	0.390927	0.811259	FALSE	FALSE
1	155882835	155904204	KHDC4	-	45	41	0.0232558	gm12878	0.746534	1	FALSE	FALSE
1	155916644	155947966	ARHGEF2	-	97	115	-0.0424528	gm12878	0.242916	0.632383	FALSE	FALSE
1	155978838	155990742	SSR2	-	32	50	-0.109756	gm12878	0.0598083	0.272903	FALSE	FALSE
1	156005089	156023589	UBQLN4	-	15	12	0.0555556	gm12878	0.701108	1	FALSE	FALSE
1	156052363	156107657	LMNA	+	25	21	0.0434783	gm12878	0.658738	1	FALSE	FALSE
1	156119734	156147535	SEMA4A	+	46	35	0.0679012	gm12878	0.266412	0.657347	FALSE	FALSE
1	156163894	156182587	SLC25A44	+	35	40	-0.0333333	gm12878	0.644464	0.996984	FALSE	FALSE
1	156182778	156209868	PMF1	+	13	19	-0.09375	gm12878	0.377086	0.796359	FALSE	FALSE
1	156182778	156213123	PMF1-BGLAP	+	13	19	-0.09375	gm12878	0.377086	0.796359	FALSE	FALSE
1	156219014	156252616	SMG5	-	35	28	0.0555556	gm12878	0.449963	0.875115	FALSE	FALSE
1	156433518	156460479	MEF2D	-	17	11	0.107143	gm12878	0.344928	0.761888	FALSE	FALSE
1	156707094	156710880	MRPL24	-	15	13	0.0357143	gm12878	0.850554	1	FALSE	FALSE
1	156711898	156722024	HDGF	-	110	96	0.0339806	gm12878	0.365103	0.78858	FALSE	FALSE
1	156904631	157015534	ARHGEF11	-	238	265	-0.026839	gm12878	0.246314	0.632383	FALSE	FALSE
1	157090982	157108187	ETV3	-	10	15	-0.1	gm12878	0.424356	0.850021	FALSE	FALSE
1	157483166	157522305	FCRL5	-	50	50	0	gm12878	1	1	FALSE	FALSE
1	158901341	158946849	PYHIN1	+	13	7	0.15	gm12878	0.263176	0.653002	FALSE	FALSE
1	158969765	159024941	IFI16	+	4457	4198	0.0149624	gm12878	0.00554721	0.0437089	FALSE	FALSE
1	159032273	159046556	AIM2	-	68	95	-0.0828221	gm12878	0.0413724	0.207351	FALSE	FALSE
1	159887900	159893524	TAGLN2	-	13	7	0.15	gm12878	0.263176	0.653002	FALSE	FALSE
1	160061128	160068618	IGSF8	-	19	32	-0.127451	gm12878	0.0919145	0.362441	FALSE	FALSE
1	160175173	160185162	PEA15	+	17	24	-0.0853659	gm12878	0.348889	0.767936	FALSE	FALSE
1	160185509	160232339	DCAF8	-	26	30	-0.0357143	gm12878	0.68888	1	FALSE	FALSE
1	160246596	160254923	PEX19	-	10	12	-0.0454545	gm12878	0.831812	1	FALSE	FALSE
1	160258383	160313040	COPA	-	10	16	-0.115385	gm12878	0.32694	0.740823	FALSE	FALSE
1	160313172	160328739	NCSTN	+	109	114	-0.0112108	gm12878	0.788879	1	FALSE	FALSE
1	160370353	160398460	VANGL2	+	15	11	0.0769231	gm12878	0.557197	0.925959	FALSE	FALSE
1	160577889	160617101	SLAMF1	-	723	737	-0.00479452	gm12878	0.7337	1	FALSE	FALSE
1	160648535	160681612	CD48	-	2633	2727	-0.00876866	gm12878	0.203979	0.583307	FALSE	FALSE
1	160708846	160724611	SLAMF7	+	312	348	-0.0272727	gm12878	0.173034	0.529784	FALSE	FALSE
1	160765963	160772536	LY9	+	32	43	-0.0733333	gm12878	0.248046	0.632383	FALSE	FALSE
1	160799949	160832677	CD244	-	50	116	-0.198795	gm12878	3.21083e-07	6.56507e-06	TRUE	TRUE
1	160965000	160990942	F11R	-	21	16	0.0675676	gm12878	0.511376	0.883168	FALSE	FALSE
1	161016735	161039681	ARHGAP30	-	10	16	-0.115385	gm12878	0.32694	0.740823	FALSE	FALSE
1	161070350	161087827	PFDN2	-	24	12	0.166667	gm12878	0.0652453	0.282479	FALSE	FALSE
1	161087894	161090984	NIT1	+	20	11	0.145161	gm12878	0.149613	0.477065	FALSE	FALSE
1	161090763	161102236	DEDD	-	8	12	-0.1	gm12878	0.503445	0.877787	FALSE	FALSE
1	161129289	161135513	USP21	+	43	48	-0.0274725	gm12878	0.675222	1	FALSE	FALSE
1	161141099	161147297	B4GALT3	-	14	22	-0.111111	gm12878	0.242985	0.632383	FALSE	FALSE
1	161167206	161184185	NDUFS2	+	26	15	0.134146	gm12878	0.117275	0.422713	FALSE	FALSE
1	161284170	161332996	SDHC	+	44	54	-0.0510204	gm12878	0.363354	0.785423	FALSE	FALSE
1	161475246	161489619	FCGR2A	+	20	1	0.452381	gm12878	2.09808e-05	0.000325419	TRUE	TRUE
1	161617032	161648444	FCGR2B	+	36	56	-0.108696	gm12878	0.0470116	0.228624	FALSE	FALSE
1	161677018	161684142	FCRLA	+	149	104	0.0889328	gm12878	0.00556476	0.0438167	FALSE	FALSE
1	161719575	161727028	DUSP12	+	41	43	-0.0119048	gm12878	0.913202	1	FALSE	FALSE
1	161736109	161933860	ATF6	+	258	285	-0.0248619	gm12878	0.264504	0.655305	FALSE	FALSE
1	162466963	162499419	UHMK1	+	20	30	-0.1	gm12878	0.202639	0.58006	FALSE	FALSE
1	162600652	162757195	DDR2	+	52	29	0.141975	gm12878	0.0139995	0.0927957	FALSE	FALSE
1	162760491	162767932	HSD17B7	+	17	5	0.272727	gm12878	0.0169005	0.105752	FALSE	FALSE
1	163112088	163172706	RGS5	-	18	9	0.166667	gm12878	0.122078	0.423435	FALSE	FALSE
1	165600470	165625373	MGST3	+	31	35	-0.030303	gm12878	0.712231	1	FALSE	FALSE
1	165631448	165667900	ALDH9A1	-	255	247	0.00796813	gm12878	0.754753	1	FALSE	FALSE
1	165693527	165738159	TMCO1	-	56	65	-0.0371901	gm12878	0.467207	0.875115	FALSE	FALSE
1	165796850	165880855	UCK2	+	637	700	-0.0235602	gm12878	0.0899222	0.35613	FALSE	FALSE
1	166025154	166136238	FAM78B	-	398	630	-0.11284	gm12878	4.656e-13	1.55756e-11	TRUE	FALSE
1	167190121	167396582	POU2F1	+	34	28	0.0483871	gm12878	0.525773	0.897063	FALSE	FALSE
1	167599468	167677933	RCSD1	+	552	643	-0.0380753	gm12878	0.00919931	0.065955	FALSE	FALSE
1	167691218	167761156	MPZL1	+	147	138	0.0157895	gm12878	0.635663	0.986458	FALSE	FALSE
1	167885912	167906307	MPC2	-	21	29	-0.08	gm12878	0.322236	0.735769	FALSE	FALSE
1	167905476	168045074	DCAF6	+	403	420	-0.0103281	gm12878	0.577059	0.947134	FALSE	FALSE
1	168195241	168222259	SFT2D2	+	355	476	-0.0728039	gm12878	3.05105e-05	0.000453433	TRUE	FALSE
1	168250114	168283664	TBX19	+	35	58	-0.123656	gm12878	0.0220186	0.130965	FALSE	FALSE
1	168510005	168513235	XCL2	-	69	84	-0.0490196	gm12878	0.257634	0.644911	FALSE	FALSE
1	168545842	168551307	XCL1	+	766	380	0.168412	gm12878	1.59617e-30	9.86221e-29	TRUE	TRUE
1	169075927	169101957	ATP1B1	+	231	160	0.0907928	gm12878	0.00038691	0.00450082	TRUE	FALSE
1	169101768	169337035	NME7	-	179	160	0.0280236	gm12878	0.328265	0.743082	FALSE	FALSE
1	169337432	169346621	BLZF1	+	166	144	0.0354839	gm12878	0.232926	0.630373	FALSE	FALSE
1	169433146	169455182	SLC19A2	-	42	45	-0.0172414	gm12878	0.830373	1	FALSE	FALSE
1	169481188	169555719	F5	-	53	90	-0.129371	gm12878	0.00248679	0.0224765	FALSE	FALSE
1	169890469	170038058	KIFAP3	-	977	815	0.0452009	gm12878	0.000141429	0.00182134	TRUE	FALSE
1	170501306	170514932	GORAB	+	63	77	-0.05	gm12878	0.271842	0.663924	FALSE	FALSE
1	170633271	170708562	PRRX1	+	181	49	0.286957	gm12878	5.54505e-19	2.51799e-17	TRUE	TRUE
1	171454668	171562650	PRRC2C	+	284	401	-0.0854015	gm12878	8.90063e-06	0.000146705	TRUE	FALSE
1	171750799	171766856	EEF1AKNMT	+	214	241	-0.0296703	gm12878	0.222842	0.614653	FALSE	FALSE
1	172410596	172413209	PIGC	-	44	50	-0.0319149	gm12878	0.606296	0.970893	FALSE	FALSE
1	172501488	172580973	SUCO	+	465	513	-0.0245399	gm12878	0.132825	0.442632	FALSE	FALSE
1	173152869	173174671	TNFSF4	-	17	27	-0.113636	gm12878	0.174171	0.53265	FALSE	FALSE
1	173684119	173755830	KLHL20	+	69	54	0.0609756	gm12878	0.206647	0.589891	FALSE	FALSE
1	173768687	173794021	CENPL	-	35	48	-0.0783133	gm12878	0.18746	0.550232	FALSE	FALSE
1	173793810	173821156	DARS2	+	12	18	-0.1	gm12878	0.361595	0.782947	FALSE	FALSE
1	173837219	173872685	ZBTB37	+	117	96	0.0492958	gm12878	0.170423	0.523633	FALSE	FALSE
1	173900221	173962210	RC3H1	-	3	17	-0.35	gm12878	0.00257683	0.0230873	FALSE	FALSE
1	174128657	174517699	RABGAP1L	+	218	448	-0.172673	gm12878	3.13686e-19	1.43018e-17	TRUE	TRUE
1	174968570	174981163	CACYBP	+	57	68	-0.044	gm12878	0.371161	0.793734	FALSE	FALSE
1	174982093	174992561	MRPS14	-	39	35	0.027027	gm12878	0.727547	1	FALSE	FALSE
1	175126121	175161912	KIAA0040	-	466	563	-0.0471331	gm12878	0.00274772	0.0244057	FALSE	FALSE
1	175913966	176176422	COP1	-	131	108	0.0481172	gm12878	0.154571	0.488058	FALSE	FALSE
1	178063238	178447985	RASAL2	+	30	27	0.0263158	gm12878	0.791366	1	FALSE	FALSE
1	178994938	179045702	FAM20B	+	124	129	-0.00988142	gm12878	0.801505	1	FALSE	FALSE
1	179051204	179065131	TOR3A	+	112	117	-0.010917	gm12878	0.791597	1	FALSE	FALSE
1	179262931	179327815	SOAT1	+	667	524	0.0600336	gm12878	3.80098e-05	0.000554961	TRUE	FALSE
1	179335105	179523870	AXDND1	+	71	19	0.288889	gm12878	3.12718e-08	7.04364e-07	TRUE	TRUE
1	179809110	179846938	TOR1AIP2	-	46	43	0.0168539	gm12878	0.832258	1	FALSE	FALSE
1	179851419	179889211	TOR1AIP1	+	302	328	-0.0206349	gm12878	0.319239	0.730252	FALSE	FALSE
1	179923944	180084010	CEP350	+	453	555	-0.0505952	gm12878	0.00145452	0.0143635	FALSE	FALSE
1	180124003	180167169	QSOX1	+	340	278	0.0501618	gm12878	0.014071	0.0932047	FALSE	FALSE
1	180257364	180471712	ACBD6	-	859	843	0.00470035	gm12878	0.716176	1	FALSE	FALSE
1	180601157	180808006	XPR1	+	84	101	-0.0459459	gm12878	0.239378	0.632383	FALSE	FALSE
1	180941860	180992006	STX6	-	154	128	0.0460993	gm12878	0.136418	0.448917	FALSE	FALSE
1	181002522	181031074	MR1	+	131	149	-0.0321429	gm12878	0.309652	0.713518	FALSE	FALSE
1	181057835	181062036	IER5	+	209	230	-0.023918	gm12878	0.339815	0.759346	FALSE	FALSE
1	181452652	181777219	CACNA1E	+	990	1753	-0.139081	gm12878	1.44767e-48	1.3308e-46	TRUE	FALSE
1	182542768	182558391	RNASEL	-	46	53	-0.0353535	gm12878	0.546713	0.918804	FALSE	FALSE
1	182567757	182573524	RGS16	-	221	161	0.078534	gm12878	0.00249382	0.022522	FALSE	FALSE
1	182758907	182799519	NPL	+	22	0	0.5	gm12878	4.76837e-07	9.47557e-06	TRUE	TRUE
1	182808481	182857117	DHX9	+	41	36	0.0324675	gm12878	0.648791	0.999031	FALSE	FALSE
1	182992554	183114727	LAMC1	+	1160	1845	-0.113977	gm12878	4.97431e-36	3.62868e-34	TRUE	FALSE
1	183441633	183523326	SMG7	+	66	65	0.00381679	gm12878	1	1	FALSE	FALSE
1	183605243	183897666	RGL1	+	519	628	-0.0475153	gm12878	0.00141762	0.0140605	FALSE	FALSE
1	183898795	184006862	COLGALT2	-	16	6	0.227273	gm12878	0.0524788	0.249214	FALSE	FALSE
1	184659370	184723992	EDEM3	-	358	203	0.138146	gm12878	6.03469e-11	1.76316e-09	TRUE	FALSE
1	184760165	184943640	NIBAN1	-	340	228	0.0985915	gm12878	2.9858e-06	5.3334e-05	TRUE	FALSE
1	185014689	185071735	RNF2	+	49	74	-0.101626	gm12878	0.0300469	0.16597	FALSE	FALSE
1	185087232	185126085	TRMT1L	-	138	171	-0.0533981	gm12878	0.0685225	0.292592	FALSE	FALSE
1	185126191	185260913	SWT1	+	75	67	0.028169	gm12878	0.557071	0.925959	FALSE	FALSE
1	185265519	185286375	IVNS1ABP	-	273	239	0.0332031	gm12878	0.144655	0.468387	FALSE	FALSE
1	186280783	186344385	TPR	-	45	25	0.142857	gm12878	0.0224629	0.132423	FALSE	FALSE
1	192544902	192549154	RGS1	+	604	585	0.00798991	gm12878	0.60168	0.969822	FALSE	FALSE
1	192605276	192629441	RGS13	+	30	25	0.0454545	gm12878	0.590053	0.955973	FALSE	FALSE
1	192981383	193028490	UCHL5	-	115	109	0.0133929	gm12878	0.738406	1	FALSE	FALSE
1	193028741	193060349	RO60	+	43	45	-0.0113636	gm12878	0.915187	1	FALSE	FALSE
1	193065594	193075244	GLRX2	-	9	23	-0.21875	gm12878	0.0200616	0.121637	FALSE	FALSE
1	193091160	193223945	CDC73	+	802	782	0.00631313	gm12878	0.633096	0.984516	FALSE	FALSE
1	197053256	197115799	ASPM	-	403	396	0.00438048	gm12878	0.831917	1	FALSE	FALSE
1	197122811	197170423	ZBTB41	-	235	269	-0.0337302	gm12878	0.141503	0.462954	FALSE	FALSE
1	197170633	197447585	CRB1	+	30	42	-0.0833333	gm12878	0.194505	0.562617	FALSE	FALSE
1	197473877	197744610	DENND1B	-	441	536	-0.0486182	gm12878	0.00261767	0.0233423	FALSE	FALSE
1	198126127	198291550	NEK7	+	1731	1826	-0.0133539	gm12878	0.114988	0.418186	FALSE	FALSE
1	198608169	198664300	PTPRC	+	30	41	-0.0774648	gm12878	0.235098	0.632383	FALSE	FALSE
1	200520624	200587966	KIF14	-	63	68	-0.019084	gm12878	0.726876	1	FALSE	FALSE
1	200609932	200639035	DDX59	-	25	30	-0.0454545	gm12878	0.590053	0.955973	FALSE	FALSE
1	200708699	200829832	CAMSAP2	+	146	155	-0.0149502	gm12878	0.644791	0.997353	FALSE	FALSE
1	200860658	200884870	INAVA	+	56	64	-0.0333333	gm12878	0.522991	0.895031	FALSE	FALSE
1	200938517	200992842	KIF21B	-	171	243	-0.0869565	gm12878	0.000469828	0.00538777	TRUE	FALSE
1	201103899	201123602	TMEM9	-	118	150	-0.0597015	gm12878	0.058072	0.267245	FALSE	FALSE
1	201433405	201438316	PHLDA3	-	13	11	0.0416667	gm12878	0.83882	1	FALSE	FALSE
1	201452657	201465701	CSRP1	-	74	93	-0.0568862	gm12878	0.163459	0.508593	FALSE	FALSE
1	201798284	201853419	IPO9	+	130	116	0.0284553	gm12878	0.40724	0.832369	FALSE	FALSE
1	201924630	201939792	TIMM17A	+	62	51	0.0486726	gm12878	0.346893	0.76548	FALSE	FALSE
1	201951775	201975271	RNPEP	+	103	186	-0.143599	gm12878	1.20121e-06	2.25615e-05	TRUE	FALSE
1	201979714	201986311	ELF3	+	25	29	-0.037037	gm12878	0.683489	1	FALSE	FALSE
1	202102531	202113865	ARL8A	-	24	17	0.0853659	gm12878	0.348889	0.767936	FALSE	FALSE
1	202116140	202128582	PTPN7	-	58	68	-0.0396825	gm12878	0.422791	0.850021	FALSE	FALSE
1	202693622	202777549	KDM5B	-	246	455	-0.149073	gm12878	2.4797e-15	9.47229e-14	TRUE	FALSE
1	202976501	202993976	TMEM183A	+	46	52	-0.0306122	gm12878	0.613734	0.976843	FALSE	FALSE
1	202995618	203047864	PPFIA4	+	241	243	-0.00206612	gm12878	0.963751	1	FALSE	FALSE
1	203274646	203278730	BTG2	+	216	269	-0.0546392	gm12878	0.0181247	0.11217	FALSE	FALSE
1	203595959	203702757	ATP2B4	+	0	22	-0.5	gm12878	4.76837e-07	9.47557e-06	TRUE	TRUE
1	203764750	203823252	ZC3H11A	+	462	488	-0.0136842	gm12878	0.417318	0.846692	FALSE	FALSE
1	203766650	203770202	ZBED6	+	137	188	-0.0784615	gm12878	0.00546441	0.0431769	FALSE	FALSE
1	204372508	204380945	PPP1R15B	-	19	35	-0.148148	gm12878	0.0402236	0.202677	FALSE	FALSE
1	204391760	204463933	PIK3C2B	-	59	65	-0.0241935	gm12878	0.653598	1	FALSE	FALSE
1	204485533	204527248	MDM4	+	229	195	0.0400943	gm12878	0.108909	0.403034	FALSE	FALSE
1	205271190	205290873	NUAK2	-	31	34	-0.0230769	gm12878	0.804317	1	FALSE	FALSE
1	205473796	205501918	CDK18	+	25	35	-0.0833333	gm12878	0.245061	0.632383	FALSE	FALSE
1	205577070	205601139	ELK4	-	156	139	0.0288136	gm12878	0.351585	0.771616	FALSE	FALSE
1	205626978	205649637	SLC45A3	-	77	62	0.0539568	gm12878	0.234932	0.632383	FALSE	FALSE
1	205681949	205719310	NUCKS1	-	35	23	0.103448	gm12878	0.148006	0.473494	FALSE	FALSE
1	206516197	206629505	SRGAP2	+	13	24	-0.148649	gm12878	0.0988717	0.377174	FALSE	FALSE
1	206643818	206670222	IKBKE	+	263	240	0.0228628	gm12878	0.32663	0.740823	FALSE	FALSE
1	206680863	206762780	RASSF5	+	88	89	-0.00282486	gm12878	1	1	FALSE	FALSE
1	206940946	206944534	IL10	-	8	13	-0.119048	gm12878	0.38331	0.804247	FALSE	FALSE
1	206944117	207016323	IL19	+	196	154	0.06	gm12878	0.0282689	0.158707	FALSE	FALSE
1	207076661	207095286	FCMR	-	211	282	-0.0720081	gm12878	0.00159161	0.0154874	FALSE	FALSE
1	207217193	207224553	YOD1	-	25	18	0.0813953	gm12878	0.360378	0.781959	FALSE	FALSE
1	207495022	207514111	CD55	+	79	89	-0.0297619	gm12878	0.487567	0.875115	FALSE	FALSE
1	207925382	207968861	CD46	+	152	175	-0.0351682	gm12878	0.223699	0.61608	FALSE	FALSE
1	209788214	209824719	LAMB3	-	18	3	0.357143	gm12878	0.00148964	0.0146086	FALSE	FALSE
1	210501595	210849632	HHAT	+	2950	2684	0.0236067	gm12878	0.000413821	0.00479413	TRUE	FALSE
1	211499976	211548288	TRAF5	+	19	12	0.112903	gm12878	0.281042	0.6777	FALSE	FALSE
1	211744909	211752503	SLC30A1	-	46	46	0	gm12878	1	1	FALSE	FALSE
1	211831597	211848963	NEK2	-	40	50	-0.0555556	gm12878	0.342833	0.760771	FALSE	FALSE
1	211916798	212003495	LPGAT1	-	602	441	0.0771812	gm12878	6.9181e-07	1.33259e-05	TRUE	FALSE
1	212113744	212208899	INTS7	-	247	262	-0.0147348	gm12878	0.534944	0.9082	FALSE	FALSE
1	212209089	212278355	DTL	+	397	342	0.0372124	gm12878	0.0469132	0.228624	FALSE	FALSE
1	212458751	212535195	PPP2R5A	+	211	185	0.0328283	gm12878	0.208953	0.595121	FALSE	FALSE
1	212537269	212588228	PACC1	-	139	120	0.0366795	gm12878	0.26333	0.653239	FALSE	FALSE
1	212738748	212794117	ATF3	+	41	29	0.0857143	gm12878	0.188216	0.55048	FALSE	FALSE
1	212859758	212873182	BATF3	-	45	34	0.0696203	gm12878	0.260426	0.649767	FALSE	FALSE
1	212899494	212965119	NSL1	-	174	179	-0.00708215	gm12878	0.831444	1	FALSE	FALSE
1	212965235	212990172	TATDN3	+	14	44	-0.258621	gm12878	0.000100497	0.00133981	TRUE	TRUE
1	213031616	213072705	FLVCR1	+	199	185	0.0182292	gm12878	0.507124	0.879301	FALSE	FALSE
1	213123882	213164927	VASH2	+	83	99	-0.043956	gm12878	0.266142	0.657347	FALSE	FALSE
1	213224582	213448117	RPS6KC1	+	36	37	-0.00684932	gm12878	1	1	FALSE	FALSE
1	214454501	214510474	SMYD2	+	108	121	-0.0283843	gm12878	0.427852	0.854268	FALSE	FALSE
1	214522042	214724945	PTPN14	-	138	222	-0.116667	gm12878	1.11688e-05	0.000180151	TRUE	FALSE
1	214776537	214837914	CENPF	+	267	257	0.00954198	gm12878	0.694235	1	FALSE	FALSE
1	215740646	215795149	KCTD3	+	38	37	0.00666667	gm12878	1	1	FALSE	FALSE
1	215796232	216596790	USH2A	-	97	32	0.251938	gm12878	8.49888e-09	2.02309e-07	TRUE	TRUE
1	217600333	217804432	GPATCH2	-	247	227	0.021097	gm12878	0.382847	0.804247	FALSE	FALSE
1	218458634	218511325	RRP15	+	32	23	0.0818182	gm12878	0.28061	0.677526	FALSE	FALSE
1	220141941	220219847	EPRS1	-	117	116	0.00214592	gm12878	1	1	FALSE	FALSE
1	220321634	220445795	RAB3GAP2	-	18	15	0.0454545	gm12878	0.728332	1	FALSE	FALSE
1	221874765	221915431	DUSP10	-	790	930	-0.0406977	gm12878	0.000798676	0.00849542	TRUE	FALSE
1	222731243	222763275	TAF1A	-	33	85	-0.220339	gm12878	1.84304e-06	3.35576e-05	TRUE	TRUE
1	222791438	222841349	MIA3	+	24	20	0.0454545	gm12878	0.651588	1	FALSE	FALSE
1	222885905	222908529	BROX	+	15	17	-0.03125	gm12878	0.86005	1	FALSE	FALSE
1	223282745	223316590	TLR5	-	31	35	-0.030303	gm12878	0.712231	1	FALSE	FALSE
1	223714978	223853403	CAPN8	-	26	64	-0.211111	gm12878	7.65707e-05	0.00104563	TRUE	TRUE
1	223889298	223963720	CAPN2	+	8	44	-0.346154	gm12878	4.03932e-07	8.19975e-06	TRUE	TRUE
1	223967594	224033649	TP53BP2	-	109	97	0.0291262	gm12878	0.443512	0.87375	FALSE	FALSE
1	224370941	224381143	DEGS1	+	138	104	0.0702479	gm12878	0.0336792	0.178282	FALSE	FALSE
1	224415046	224517874	NVL	-	24	12	0.166667	gm12878	0.0652453	0.282479	FALSE	FALSE
1	224544580	224567154	CNIH4	+	111	95	0.038835	gm12878	0.29596	0.695289	FALSE	FALSE
1	224572847	224622499	WDR26	-	455	414	0.0235903	gm12878	0.174776	0.53425	FALSE	FALSE
1	224622550	224928256	CNIH3	+	73	68	0.0177305	gm12878	0.736356	1	FALSE	FALSE
1	225589203	225615740	LBR	-	10	20	-0.166667	gm12878	0.0987371	0.377174	FALSE	FALSE
1	225965527	225978166	SRP9	+	81	80	0.00310559	gm12878	1	1	FALSE	FALSE
1	226033236	226070080	TMEM63A	-	368	427	-0.0371069	gm12878	0.0396145	0.200515	FALSE	FALSE
1	226107577	226111950	PYCR2	-	13	17	-0.0666667	gm12878	0.584665	0.949965	FALSE	FALSE
1	226332379	226374442	ACBD3	-	92	110	-0.0445545	gm12878	0.231569	0.628506	FALSE	FALSE
1	226418849	226497204	LIN9	-	31	28	0.0254237	gm12878	0.794844	1	FALSE	FALSE
1	226548391	226595794	PARP1	-	21	23	-0.0227273	gm12878	0.880396	1	FALSE	FALSE
1	226819390	226926983	ITPKB	-	581	543	0.0169039	gm12878	0.269751	0.660906	FALSE	FALSE
1	227058316	227083799	PSEN2	+	47	44	0.0164835	gm12878	0.834081	1	FALSE	FALSE
1	227127994	227175245	COQ8A	+	28	33	-0.0409836	gm12878	0.608921	0.971644	FALSE	FALSE
1	227177558	227506193	CDC42BPA	-	13	62	-0.326667	gm12878	8.39601e-09	2.00282e-07	TRUE	TRUE
1	227751256	227850162	ZNF678	+	37	31	0.0441176	gm12878	0.544612	0.917998	FALSE	FALSE
1	227918891	227923003	JMJD4	-	30	34	-0.03125	gm12878	0.707981	1	FALSE	FALSE
1	228270408	228286913	ARF1	+	131	146	-0.0270758	gm12878	0.40029	0.824273	FALSE	FALSE
1	228327784	228336656	GUK1	+	147	118	0.054717	gm12878	0.0852349	0.342299	FALSE	FALSE
1	228337630	228347527	GJC2	+	9	12	-0.0714286	gm12878	0.663624	1	FALSE	FALSE
1	228395744	228548951	OBSCN	+	10	25	-0.214286	gm12878	0.0166738	0.105148	FALSE	FALSE
1	229406857	229441641	RAB4A	+	26	30	-0.0357143	gm12878	0.68888	1	FALSE	FALSE
1	229456761	229478794	CCSAP	-	17	12	0.0862069	gm12878	0.458258	0.875115	FALSE	FALSE
1	229576005	229644088	NUP133	-	13	14	-0.0185185	gm12878	1	1	FALSE	FALSE
1	229728880	229761869	TAF5L	-	151	172	-0.0325077	gm12878	0.265753	0.656945	FALSE	FALSE
1	229761993	229795947	URB2	+	137	136	0.0018315	gm12878	1	1	FALSE	FALSE
1	230193535	230417868	GALNT2	+	655	678	-0.00862716	gm12878	0.546811	0.918804	FALSE	FALSE
1	230778226	230829728	COG2	+	334	290	0.0352564	gm12878	0.0851004	0.341944	FALSE	FALSE
1	231041988	231114607	TTC13	-	218	212	0.00697674	gm12878	0.809495	1	FALSE	FALSE
1	231114839	231136479	ARV1	+	141	139	0.00357143	gm12878	0.95236	1	FALSE	FALSE
1	231359510	231376921	C1orf131	-	37	48	-0.0647059	gm12878	0.277999	0.673669	FALSE	FALSE
1	231376957	231413719	GNPAT	+	161	140	0.0348837	gm12878	0.248958	0.632383	FALSE	FALSE
1	231474038	231490769	SPRTN	+	46	43	0.0168539	gm12878	0.832258	1	FALSE	FALSE
1	231499501	231558033	EGLN1	-	900	980	-0.0212766	gm12878	0.0684267	0.292404	FALSE	FALSE
1	231664414	231702270	TSNAX	+	32	32	0	gm12878	1	1	FALSE	FALSE
1	233086356	233119628	NTPCR	+	413	300	0.0792426	gm12878	2.63819e-05	0.000399866	TRUE	FALSE
1	233119180	233431471	PCNX2	-	200	216	-0.0192308	gm12878	0.462116	0.875115	FALSE	FALSE
1	233749851	233808260	KCNK1	+	171	184	-0.0183099	gm12878	0.524252	0.895697	FALSE	FALSE
1	234040421	234460257	SLC35F3	+	26	6	0.3125	gm12878	0.000535053	0.0059883	TRUE	FALSE
1	234509201	234520826	COA6	+	140	144	-0.00704225	gm12878	0.858749	1	FALSE	FALSE
1	234527058	234614925	TARBP1	-	209	231	-0.025	gm12878	0.316761	0.725612	FALSE	FALSE
1	234740014	234745271	IRF2BP2	-	217	172	0.0578406	gm12878	0.0255623	0.146643	FALSE	FALSE
1	235272655	235292152	TOMM20	-	373	333	0.0283286	gm12878	0.142108	0.463538	FALSE	FALSE
1	235294497	235324565	RBM34	-	233	192	0.0482353	gm12878	0.0522171	0.249016	FALSE	FALSE
1	235330216	235490802	ARID4B	-	979	952	0.0069912	gm12878	0.55408	0.924176	FALSE	FALSE
1	235490530	235507847	GGPS1	+	15	20	-0.0714286	gm12878	0.49956	0.875115	FALSE	FALSE
1	235530741	235615756	TBCE	+	120	107	0.0286344	gm12878	0.425823	0.85259	FALSE	FALSE
1	235610504	235667752	B3GALNT2	-	129	140	-0.0204461	gm12878	0.542133	0.914788	FALSE	FALSE
1	235824330	236047008	LYST	-	1056	984	0.0176471	gm12878	0.115936	0.419754	FALSE	FALSE
1	236139129	236228390	NID1	-	245	176	0.0819477	gm12878	0.000897829	0.00943471	TRUE	FALSE
1	236305838	236372207	GPR137B	+	516	592	-0.034296	gm12878	0.0242057	0.1405	FALSE	FALSE
1	236378400	236445258	ERO1B	-	587	667	-0.0318979	gm12878	0.0256493	0.146947	FALSE	FALSE
1	236557585	236648230	EDARADD	+	1	22	-0.456522	gm12878	5.72205e-06	9.8029e-05	TRUE	TRUE
1	236712304	236767816	HEATR1	-	30	18	0.125	gm12878	0.111403	0.407648	FALSE	FALSE
1	236958580	237067281	MTR	+	14	9	0.108696	gm12878	0.404873	0.828905	FALSE	FALSE
1	242011505	242053241	EXO1	+	37	23	0.116667	gm12878	0.092461	0.362754	FALSE	FALSE
1	243287729	243418583	CEP170	-	803	709	0.0310847	gm12878	0.016742	0.105402	FALSE	FALSE
1	243419342	243663393	SDCCAG8	+	372	409	-0.0236876	gm12878	0.197651	0.570113	FALSE	FALSE
1	244571795	244615211	ADSS2	-	255	257	-0.00195312	gm12878	0.964755	1	FALSE	FALSE
1	244624574	244803806	CATSPERE	+	46	25	0.147887	gm12878	0.0169947	0.106224	FALSE	FALSE
1	244816427	244872335	DESI2	+	34	32	0.0151515	gm12878	0.902159	1	FALSE	FALSE
1	244998607	245008365	COX20	+	185	171	0.0196629	gm12878	0.490878	0.875115	FALSE	FALSE
1	245013598	245027845	HNRNPU	-	122	112	0.0213675	gm12878	0.556391	0.925959	FALSE	FALSE
1	245318286	245872734	KIF26B	+	15	9	0.125	gm12878	0.307456	0.710051	FALSE	FALSE
1	245912648	246151853	SMYD3	-	973	1133	-0.0379867	gm12878	0.000527811	0.00592648	TRUE	FALSE
1	246703862	246729563	TFB2M	-	83	117	-0.085	gm12878	0.0193969	0.118296	FALSE	FALSE
1	246729757	246811529	CNST	+	130	170	-0.0666667	gm12878	0.024182	0.140434	FALSE	FALSE
1	247002399	247094660	AHCTF1	-	332	343	-0.00814815	gm12878	0.700341	1	FALSE	FALSE
1	247197938	247242113	ZNF670	-	61	69	-0.0307692	gm12878	0.53942	0.912647	FALSE	FALSE
1	247263263	247267658	ZNF669	-	10	11	-0.0238095	gm12878	1	1	FALSE	FALSE
1	247460716	247495169	ZNF496	-	18	13	0.0806452	gm12878	0.47313	0.875115	FALSE	FALSE
1	248599659	248607617	OR2T7	+	32	93	-0.244	gm12878	4.36433e-08	9.67599e-07	TRUE	TRUE
1	248636651	248637608	OR2T3	+	531	2412	-0.319572	gm12878	1.22915e-284	9.92713e-282	TRUE	TRUE
1	248651889	248654414	OR2T5	+	145	426	-0.24606	gm12878	4.87504e-33	3.24247e-31	TRUE	TRUE
1	248720212	248726073	OR2T29	-	529	623	-0.0407986	gm12878	0.00611907	0.0474543	FALSE	FALSE
1	248737101	248738058	OR2T34	-	127	2	0.484496	gm12878	2.46442e-35	1.74158e-33	TRUE	TRUE
1	249104644	249119565	SH3BP5L	-	14	8	0.136364	gm12878	0.286279	0.684424	FALSE	FALSE
10	176027	300574	ZMYND11	+	279	289	-0.00880282	gm12878	0.70574	1	FALSE	FALSE
10	852853	977645	LARP4B	-	20	25	-0.0555556	gm12878	0.551484	0.920525	FALSE	FALSE
10	1034373	1065872	GTPBP4	+	254	259	-0.00487329	gm12878	0.859841	1	FALSE	FALSE
10	1085091	1094826	IDI1	-	65	62	0.011811	gm12878	0.859228	1	FALSE	FALSE
10	1102324	1178312	WDR37	+	89	133	-0.0990991	gm12878	0.00380347	0.0321711	FALSE	FALSE
10	1223252	1779719	ADARB2	-	5655	5361	0.0133442	gm12878	0.00524223	0.0416835	FALSE	FALSE
10	3109739	3178994	PFKP	+	1706	1773	-0.0096292	gm12878	0.263152	0.653002	FALSE	FALSE
10	3179918	3214908	PITRM1	-	169	223	-0.0688776	gm12878	0.00735264	0.0551783	FALSE	FALSE
10	3818187	3827401	KLF6	-	366	330	0.0258621	gm12878	0.184577	0.545252	FALSE	FALSE
10	5005606	5025475	AKR1C1	+	44	3	0.43617	gm12878	2.46473e-10	6.76425e-09	TRUE	TRUE
10	5454519	5501019	NET1	+	15	10	0.1	gm12878	0.424356	0.850021	FALSE	FALSE
10	5726800	5805703	TASOR2	+	732	683	0.0173145	gm12878	0.201926	0.579046	FALSE	FALSE
10	5807185	5855397	GDI2	-	445	498	-0.0281018	gm12878	0.0903351	0.35739	FALSE	FALSE
10	5903578	5931856	ANKRD16	-	19	19	0	gm12878	1	1	FALSE	FALSE
10	5931534	5979556	FBH1	+	162	193	-0.043662	gm12878	0.111203	0.407576	FALSE	FALSE
10	6130996	6159410	RBM17	+	27	13	0.175	gm12878	0.0384773	0.197894	FALSE	FALSE
10	6186883	6277495	PFKFB3	+	589	661	-0.0288	gm12878	0.0445807	0.219341	FALSE	FALSE
10	6436058	6622238	PRKCQ	-	151	52	0.243842	gm12878	2.19446e-12	7.08934e-11	TRUE	TRUE
10	7200585	7450732	SFMBT2	-	1613	1279	0.0577455	gm12878	5.68603e-10	1.5199e-08	TRUE	FALSE
10	7792924	7829956	KIN	-	119	125	-0.0122951	gm12878	0.748973	1	FALSE	FALSE
10	7860467	8058594	TAF3	+	18	20	-0.0263158	gm12878	0.871415	1	FALSE	FALSE
10	10504512	11378674	CELF2	+	2701	1743	0.107786	gm12878	4.35764e-47	3.79014e-45	TRUE	FALSE
10	11495944	11574426	USP6NL	-	232	246	-0.0146444	gm12878	0.552152	0.921367	FALSE	FALSE
10	11962020	12084808	UPF2	-	210	192	0.0223881	gm12878	0.396531	0.817425	FALSE	FALSE
10	12110952	12165220	DHTKD1	+	139	145	-0.0105634	gm12878	0.76676	1	FALSE	FALSE
10	12171639	12207403	SEC61A2	+	112	114	-0.00442478	gm12878	0.946984	1	FALSE	FALSE
10	12207328	12237890	NUDT5	-	92	90	0.00549451	gm12878	0.940938	1	FALSE	FALSE
10	12238186	12292588	CDC123	+	171	151	0.0310559	gm12878	0.289663	0.684964	FALSE	FALSE
10	12391545	12868463	CAMK1D	+	284	433	-0.103905	gm12878	2.91541e-08	6.61938e-07	TRUE	FALSE
10	13203557	13253110	MCM10	+	103	71	0.091954	gm12878	0.0185103	0.113872	FALSE	FALSE
10	13359427	13390293	SEPHS1	-	92	101	-0.0233161	gm12878	0.564828	0.934658	FALSE	FALSE
10	13628964	13672859	PRPF18	+	145	139	0.0105634	gm12878	0.76676	1	FALSE	FALSE
10	13685705	13749567	FRMD4A	-	63	37	0.13	gm12878	0.012033	0.0827859	FALSE	FALSE
10	14560555	14574713	FAM107B	-	53	37	0.0888889	gm12878	0.113344	0.413681	FALSE	FALSE
10	14880304	14888998	LOC100421372	+	34	37	-0.0211268	gm12878	0.812589	1	FALSE	FALSE
10	14880304	14913740	HSPA14	+	74	88	-0.0432099	gm12878	0.307067	0.710051	FALSE	FALSE
10	14920864	14946314	SUV39H2	+	174	184	-0.0139665	gm12878	0.634375	0.985691	FALSE	FALSE
10	14939357	14996095	DCLRE1C	-	199	188	0.0142119	gm12878	0.61128	0.974446	FALSE	FALSE
10	15820172	15902506	MINDY3	-	21	19	0.025	gm12878	0.874629	1	FALSE	FALSE
10	16479008	16555744	PTER	+	146	127	0.0347985	gm12878	0.275947	0.669935	FALSE	FALSE
10	16632609	16859423	RSU1	-	401	337	0.0433604	gm12878	0.0203295	0.12312	FALSE	FALSE
10	16865964	17171810	CUBN	-	27	11	0.210526	gm12878	0.013853	0.092247	FALSE	FALSE
10	17179334	17243671	TRDMT1	-	98	67	0.0939394	gm12878	0.019242	0.117478	FALSE	FALSE
10	17270239	17279592	VIM	+	13	10	0.0652174	gm12878	0.677639	1	FALSE	FALSE
10	17686149	17758823	STAM	+	216	245	-0.0314534	gm12878	0.192147	0.558179	FALSE	FALSE
10	18429352	18832486	CACNB2	+	186	126	0.0961538	gm12878	0.000809877	0.00859838	TRUE	FALSE
10	18834489	18940516	NSUN6	-	37	34	0.0211268	gm12878	0.812589	1	FALSE	FALSE
10	19337729	20023407	MALRD1	+	1627	2424	-0.0983708	gm12878	4.13185e-36	3.03369e-34	TRUE	FALSE
10	20105360	20578785	PLXDC2	+	217	534	-0.211052	gm12878	1.11042e-31	7.09354e-30	TRUE	TRUE
10	21068901	21186240	NEBL	-	23	7	0.266667	gm12878	0.00522288	0.0416015	FALSE	FALSE
10	22045476	22292659	DNAJC1	-	301	309	-0.00655738	gm12878	0.776881	1	FALSE	FALSE
10	22605316	22620413	COMMD3-BMI1	+	13	18	-0.0806452	gm12878	0.47313	0.875115	FALSE	FALSE
10	22823782	23003037	PIP4K2A	-	1715	1916	-0.0276783	gm12878	0.000900699	0.00945609	TRUE	FALSE
10	23983655	24836772	KIAA1217	+	22	52	-0.202703	gm12878	0.000642807	0.00700889	TRUE	FALSE
10	24872542	24911772	ARHGAP21	-	312	234	0.0714286	gm12878	0.00096585	0.01002	FALSE	FALSE
10	25137542	25241535	PRTFDC1	-	20	2	0.409091	gm12878	0.000121117	0.00158137	TRUE	TRUE
10	26727269	26856732	APBB1IP	+	1558	1083	0.0899281	gm12878	2.28258e-20	1.08899e-18	TRUE	FALSE
10	26986629	27035727	PDSS1	+	129	115	0.0286885	gm12878	0.405324	0.829067	FALSE	FALSE
10	27035524	27149887	ABI1	-	373	406	-0.021181	gm12878	0.251565	0.634495	FALSE	FALSE
10	27293044	27389423	ANKRD26	-	122	146	-0.0447761	gm12878	0.15991	0.500583	FALSE	FALSE
10	27399039	27443313	YME1L1	-	474	575	-0.0481411	gm12878	0.00200401	0.0187422	FALSE	FALSE
10	27444280	27476882	MASTL	+	137	153	-0.0275862	gm12878	0.378441	0.798476	FALSE	FALSE
10	27471766	27529808	ACBD5	-	209	199	0.0122549	gm12878	0.655963	1	FALSE	FALSE
10	27793232	27831168	RAB18	+	88	96	-0.0217391	gm12878	0.605943	0.970893	FALSE	FALSE
10	28821707	28912041	WAC	+	675	723	-0.0171674	gm12878	0.208728	0.594632	FALSE	FALSE
10	30598729	30638207	MTPAP	-	95	79	0.045977	gm12878	0.255412	0.640483	FALSE	FALSE
10	31133560	31288449	ZNF438	-	257	220	0.0387841	gm12878	0.0991842	0.37811	FALSE	FALSE
10	31607345	31818732	ZEB1	+	264	304	-0.0352113	gm12878	0.101671	0.386028	FALSE	FALSE
10	32094325	32197854	ARHGAP12	-	189	178	0.0149864	gm12878	0.601734	0.969822	FALSE	FALSE
10	32297942	32345353	KIF5B	-	427	423	0.00235294	gm12878	0.918051	1	FALSE	FALSE
10	32556678	32636086	EPC1	-	23	26	-0.0306122	gm12878	0.77545	1	FALSE	FALSE
10	32735067	32863489	CCDC7	+	535	572	-0.0167118	gm12878	0.279245	0.675818	FALSE	FALSE
10	33189245	33224486	ITGB1	-	35	25	0.0833333	gm12878	0.245061	0.632383	FALSE	FALSE
10	33466420	33623595	NRP1	-	421	192	0.186786	gm12878	1.17033e-20	5.67938e-19	TRUE	TRUE
10	34398488	35104224	PARD3	-	2923	2854	0.00597196	gm12878	0.370971	0.793734	FALSE	FALSE
10	35297478	35363211	CUL2	-	10	15	-0.1	gm12878	0.424356	0.850021	FALSE	FALSE
10	35535952	35861595	CCNY	+	10	15	-0.1	gm12878	0.424356	0.850021	FALSE	FALSE
10	37414525	37521495	ANKRD30A	+	11	12	-0.0217391	gm12878	1	1	FALSE	FALSE
10	38062495	38146538	ZNF248	-	175	183	-0.0111732	gm12878	0.711467	1	FALSE	FALSE
10	38238500	38265575	ZNF25	-	76	79	-0.00967742	gm12878	0.872441	1	FALSE	FALSE
10	38299577	38348995	ZNF33A	+	208	208	0	gm12878	1	1	FALSE	FALSE
10	38383264	38404621	ZNF37A	+	881	1052	-0.0442318	gm12878	0.000109298	0.00144373	TRUE	FALSE
10	43084556	43134018	ZNF33B	-	52	68	-0.0666667	gm12878	0.170645	0.524032	FALSE	FALSE
10	43278242	43330385	BMS1	+	211	244	-0.0362637	gm12878	0.133478	0.444154	FALSE	FALSE
10	43633892	43680750	CSGALNACT2	+	22	32	-0.0925926	gm12878	0.220328	0.609501	FALSE	FALSE
10	43881065	43892218	HNRNPF	-	137	122	0.0289575	gm12878	0.384383	0.80605	FALSE	FALSE
10	44139309	44144247	ZNF32	-	17	13	0.0666667	gm12878	0.584665	0.949965	FALSE	FALSE
10	45455249	45491339	RASSF4	+	722	690	0.0113314	gm12878	0.409391	0.836009	FALSE	FALSE
10	45471575	45474257	DEPP1	-	12	13	-0.02	gm12878	1	1	FALSE	FALSE
10	45496370	45500774	ZNF22	+	20	16	0.0555556	gm12878	0.617719	0.979244	FALSE	FALSE
10	45950032	46030819	MARCHF8	-	100	79	0.0586592	gm12878	0.134724	0.447117	FALSE	FALSE
10	46110947	46168220	ZFAND4	-	17	16	0.0151515	gm12878	1	1	FALSE	FALSE
10	46222490	46288412	WASHC2C	+	91	73	0.054878	gm12878	0.184182	0.545169	FALSE	FALSE
10	49364601	49459800	FRMPD2	-	196	244	-0.0545455	gm12878	0.0249388	0.143649	FALSE	FALSE
10	49514719	49647403	MAPK8	+	1432	1470	-0.00654721	gm12878	0.492193	0.875115	FALSE	FALSE
10	49892917	49944287	WDFY4	+	579	622	-0.0179017	gm12878	0.225524	0.619676	FALSE	FALSE
10	50642926	50747167	ERCC6	-	107	109	-0.00462963	gm12878	0.945774	1	FALSE	FALSE
10	50942686	50970045	OGDHL	-	36	118	-0.266234	gm12878	2.21218e-11	6.70593e-10	TRUE	TRUE
10	51026324	51371371	PARG	-	42	52	-0.0531915	gm12878	0.353328	0.77394	FALSE	FALSE
10	51371398	51734610	TIMM23B	+	164	162	0.00306748	gm12878	0.955843	1	FALSE	FALSE
10	51565198	51590734	NCOA4	+	105	98	0.0172414	gm12878	0.673774	1	FALSE	FALSE
10	51592079	51623350	TIMM23	-	57	40	0.0876289	gm12878	0.103769	0.392551	FALSE	FALSE
10	51827713	51893269	WASHC2A	+	34	35	-0.00724638	gm12878	1	1	FALSE	FALSE
10	52065359	52383716	SGMS1	-	213	318	-0.0988701	gm12878	5.97906e-06	0.000101815	TRUE	FALSE
10	52499695	52519015	ASAH2B	+	76	66	0.0352113	gm12878	0.450208	0.875115	FALSE	FALSE
10	52750647	54058110	PRKG1	+	19	10	0.155172	gm12878	0.136046	0.448084	FALSE	FALSE
10	55562530	56560991	PCDH15	-	9	26	-0.242857	gm12878	0.00598812	0.0465665	FALSE	FALSE
10	58116987	58121020	ZWINT	-	88	126	-0.088785	gm12878	0.0112563	0.0785651	FALSE	FALSE
10	59951277	60027654	IPMK	-	13	16	-0.0517241	gm12878	0.711071	1	FALSE	FALSE
10	60094765	60130508	UBE2D1	+	66	67	-0.0037594	gm12878	1	1	FALSE	FALSE
10	60272631	60591195	BICC1	+	16	5	0.261905	gm12878	0.0266037	0.151084	FALSE	FALSE
10	61548504	61666314	CCDC6	-	1232	1373	-0.0270633	gm12878	0.00607764	0.0471654	FALSE	FALSE
10	62538088	62546827	CDK1	+	154	148	0.00993377	gm12878	0.773619	1	FALSE	FALSE
10	63661457	63856703	ARID5B	+	308	248	0.0539568	gm12878	0.012275	0.0840664	FALSE	FALSE
10	64893087	64914784	NRBF2	+	25	22	0.0319149	gm12878	0.770867	1	FALSE	FALSE
10	64926984	65029003	JMJD1C	-	331	343	-0.00890208	gm12878	0.671813	1	FALSE	FALSE
10	65281160	65384888	REEP3	+	120	108	0.0263158	gm12878	0.466389	0.875115	FALSE	FALSE
10	67672280	69425418	CTNNA3	-	724	1775	-0.210284	gm12878	5.48829e-101	1.19339e-98	TRUE	TRUE
10	69681661	69835040	HERC4	-	41	28	0.0942029	gm12878	0.148032	0.473494	FALSE	FALSE
10	70173820	70231730	DNA2	-	27	22	0.0510204	gm12878	0.568172	0.93731	FALSE	FALSE
10	70320093	70454244	TET1	+	22	22	0	gm12878	1	1	FALSE	FALSE
10	70480995	70552134	CCAR1	+	208	183	0.0319693	gm12878	0.224804	0.618005	FALSE	FALSE
10	70661070	70706603	DDX50	+	44	34	0.0641026	gm12878	0.308168	0.710679	FALSE	FALSE
10	70715925	70744824	DDX21	+	97	79	0.0511364	gm12878	0.199909	0.574428	FALSE	FALSE
10	70748558	70776738	KIFBP	+	11	17	-0.107143	gm12878	0.344928	0.761888	FALSE	FALSE
10	70847358	70864561	SRGN	+	193	256	-0.0701559	gm12878	0.00338858	0.0291811	FALSE	FALSE
10	71029755	71161638	HK1	+	60	51	0.0405405	gm12878	0.447806	0.875115	FALSE	FALSE
10	71872026	71892581	AIFM2	-	81	96	-0.0423729	gm12878	0.292637	0.689631	FALSE	FALSE
10	71962590	71993185	PPA1	-	247	222	0.0266525	gm12878	0.267749	0.658218	FALSE	FALSE
10	72163900	72188374	EIF4EBP2	+	47	54	-0.0346535	gm12878	0.550709	0.920525	FALSE	FALSE
10	72238522	72328206	PALD1	+	120	126	-0.0121951	gm12878	0.749961	1	FALSE	FALSE
10	72575703	72640941	SGPL1	+	60	47	0.0607477	gm12878	0.245891	0.632383	FALSE	FALSE
10	72642036	72648322	PCBD1	-	19	26	-0.0777778	gm12878	0.371298	0.793734	FALSE	FALSE
10	73079015	73123142	SLC29A3	+	95	87	0.021978	gm12878	0.603971	0.970893	FALSE	FALSE
10	73507312	73533277	VSIR	-	32	18	0.14	gm12878	0.0649086	0.282479	FALSE	FALSE
10	73576054	73611008	PSAP	-	213	203	0.0120192	gm12878	0.659076	1	FALSE	FALSE
10	73724152	73773316	CHST3	+	0	32	-0.5	gm12878	4.65661e-10	1.25363e-08	TRUE	TRUE
10	74033681	74035794	DDIT4	+	193	230	-0.0437352	gm12878	0.07993	0.326974	FALSE	FALSE
10	74092620	74114677	DNAJB12	-	164	133	0.0521886	gm12878	0.0815487	0.331085	FALSE	FALSE
10	74127097	74283744	MICU1	-	7	13	-0.15	gm12878	0.263176	0.653002	FALSE	FALSE
10	74766974	74856624	P4HA1	-	15	26	-0.134146	gm12878	0.117275	0.422713	FALSE	FALSE
10	75008606	75012402	MRPS16	-	39	51	-0.0666667	gm12878	0.246106	0.632383	FALSE	FALSE
10	75504129	75531919	SEC24C	+	45	54	-0.0454545	gm12878	0.421523	0.850021	FALSE	FALSE
10	75532033	75535977	FUT11	+	25	16	0.109756	gm12878	0.211024	0.595915	FALSE	FALSE
10	75545363	75561551	ZSWIM8	+	9	11	-0.05	gm12878	0.823803	1	FALSE	FALSE
10	75561673	75571356	NDST2	-	24	35	-0.0932203	gm12878	0.192526	0.558179	FALSE	FALSE
10	75572258	75634313	CAMK2G	-	74	74	0	gm12878	1	1	FALSE	FALSE
10	75757873	75879927	VCL	+	16	32	-0.166667	gm12878	0.0293049	0.162986	FALSE	FALSE
10	75910978	76469048	ADK	+	163	188	-0.0356125	gm12878	0.200117	0.57454	FALSE	FALSE
10	76585012	76792382	KAT6B	+	58	48	0.0471698	gm12878	0.382126	0.804247	FALSE	FALSE
10	76871413	76941881	SAMD8	+	81	100	-0.0524862	gm12878	0.180762	0.538002	FALSE	FALSE
10	76969927	76991206	VDAC2	+	63	98	-0.108696	gm12878	0.00718207	0.0541816	FALSE	FALSE
10	77191381	78319926	LRMDA	+	43	19	0.193548	gm12878	0.00315606	0.0275991	FALSE	FALSE
10	78629359	79110519	KCNMA1	-	1290	214	0.357713	gm12878	2.04581e-187	8.56739e-185	TRUE	TRUE
10	79550548	79686513	DLG5	-	145	147	-0.00342466	gm12878	0.953347	1	FALSE	FALSE
10	79734906	79789273	POLR3A	-	45	48	-0.016129	gm12878	0.835846	1	FALSE	FALSE
10	79793620	79800455	RPS24	+	82	87	-0.0147929	gm12878	0.758422	1	FALSE	FALSE
10	80828722	81076276	ZMIZ1	+	207	151	0.0782123	gm12878	0.00359211	0.0306767	FALSE	FALSE
10	81107224	81115090	PPIF	+	345	320	0.018797	gm12878	0.352027	0.772438	FALSE	FALSE
10	81586494	81610634	NUTM2E	+	12	15	-0.0555556	gm12878	0.701108	1	FALSE	FALSE
10	81910644	81964247	ANXA11	-	118	126	-0.0163934	gm12878	0.654149	1	FALSE	FALSE
10	82214065	82282387	TSPAN14	+	307	313	-0.00483871	gm12878	0.840871	1	FALSE	FALSE
10	85899264	85913324	GHITM	+	131	140	-0.0166052	gm12878	0.627073	0.980184	FALSE	FALSE
10	85954292	85978450	CDHR1	+	6	42	-0.375	gm12878	1.00875e-07	2.16021e-06	TRUE	TRUE
10	86088344	86133757	CCSER2	+	14	8	0.136364	gm12878	0.286279	0.684424	FALSE	FALSE
10	87359308	88126552	GRID1	-	101	115	-0.0324074	gm12878	0.376447	0.796052	FALSE	FALSE
10	88195012	88281549	WAPL	-	15	17	-0.03125	gm12878	0.86005	1	FALSE	FALSE
10	88516375	88687726	BMPR1A	+	419	315	0.0708447	gm12878	0.000140295	0.00180879	TRUE	FALSE
10	88809958	88853844	GLUD1	-	64	44	0.0925926	gm12878	0.0670104	0.288094	FALSE	FALSE
10	88854962	88951222	SHLD2	+	140	122	0.0343511	gm12878	0.293582	0.691281	FALSE	FALSE
10	89264649	89313218	MINPP1	+	78	55	0.0864662	gm12878	0.0560279	0.259954	FALSE	FALSE
10	89511268	89577983	ATAD1	-	579	637	-0.0238487	gm12878	0.102096	0.387254	FALSE	FALSE
10	89623381	89731687	PTEN	+	639	583	0.0229133	gm12878	0.1156	0.418938	FALSE	FALSE
10	90033618	90343075	RNLS	-	13	12	0.02	gm12878	1	1	FALSE	FALSE
10	90640001	90683244	STAMBPL1	+	532	548	-0.00740741	gm12878	0.648097	0.998778	FALSE	FALSE
10	90694830	90712530	ACTA2	-	20	12	0.125	gm12878	0.215327	0.604145	FALSE	FALSE
10	90750554	90776816	FAS	+	753	747	0.002	gm12878	0.897285	1	FALSE	FALSE
10	90973328	91011532	LIPA	-	86	72	0.0443038	gm12878	0.301016	0.702165	FALSE	FALSE
10	91061802	91069028	IFIT2	+	24	29	-0.0471698	gm12878	0.583132	0.949384	FALSE	FALSE
10	91174324	91180754	IFIT5	+	17	23	-0.075	gm12878	0.429591	0.85653	FALSE	FALSE
10	91339251	91403673	PANK1	-	213	309	-0.091954	gm12878	3.05964e-05	0.000454007	TRUE	FALSE
10	91461346	91534691	KIF20B	+	227	240	-0.0139186	gm12878	0.578741	0.947737	FALSE	FALSE
10	92500579	92617796	HTR7	-	10	33	-0.267442	gm12878	0.000606107	0.00669262	TRUE	FALSE
10	92922749	93044094	PCGF5	+	302	281	0.0180103	gm12878	0.407513	0.83245	FALSE	FALSE
10	93558182	93625232	TNKS2	+	352	429	-0.0492958	gm12878	0.00650147	0.0498388	FALSE	FALSE
10	93683526	93791194	BTAF1	+	585	620	-0.0145228	gm12878	0.327356	0.741468	FALSE	FALSE
10	93806448	94003036	CPEB3	-	120	117	0.00632911	gm12878	0.89667	1	FALSE	FALSE
10	94050923	94113721	MARCHF5	+	166	157	0.0139319	gm12878	0.656291	1	FALSE	FALSE
10	94211440	94257521	IDE	-	31	30	0.00819672	gm12878	1	1	FALSE	FALSE
10	94352886	94415152	KIF11	+	140	123	0.0323194	gm12878	0.323843	0.737284	FALSE	FALSE
10	94586587	94819247	EXOC6	+	22	19	0.0365854	gm12878	0.755229	1	FALSE	FALSE
10	95256368	95288849	CEP55	+	161	160	0.00155763	gm12878	1	1	FALSE	FALSE
10	95427639	95462349	FRA10AC1	-	342	289	0.0419968	gm12878	0.03836	0.197692	FALSE	FALSE
10	96092982	96122696	NOC3L	-	68	62	0.0230769	gm12878	0.66117	1	FALSE	FALSE
10	96162297	96296089	TBC1D12	+	118	109	0.0198238	gm12878	0.595531	0.962779	FALSE	FALSE
10	96305544	96361856	HELLS	+	373	390	-0.0111402	gm12878	0.562456	0.931823	FALSE	FALSE
10	96997328	97050760	PDLIM1	-	555	555	0	gm12878	1	1	FALSE	FALSE
10	97365697	97416468	ALDH18A1	-	409	399	0.00618812	gm12878	0.751555	1	FALSE	FALSE
10	97423157	97453684	TCTN3	-	129	100	0.0633188	gm12878	0.0640359	0.280249	FALSE	FALSE
10	97471520	97637023	ENTPD1	+	7325	5355	0.0776814	gm12878	9.88048e-69	1.34601e-66	TRUE	FALSE
10	97667731	97699755	CC2D2B	+	66	70	-0.0147059	gm12878	0.797102	1	FALSE	FALSE
10	97803339	97820627	CCNJ	+	21	24	-0.0333333	gm12878	0.765992	1	FALSE	FALSE
10	97889471	97923515	ZNF518A	+	558	510	0.0224719	gm12878	0.15035	0.47901	FALSE	FALSE
10	97948926	98031326	BLNK	-	1047	1081	-0.00798872	gm12878	0.474392	0.875115	FALSE	FALSE
10	98277866	98346769	TM9SF3	-	1042	898	0.0371134	gm12878	0.00116227	0.0117337	FALSE	FALSE
10	98353071	98480271	PIK3AP1	-	1661	1479	0.0289809	gm12878	0.00123404	0.0123481	FALSE	FALSE
10	98592054	98724193	LCOR	+	19	24	-0.0581395	gm12878	0.542384	0.914788	FALSE	FALSE
10	98981935	99030414	ARHGAP19	-	78	73	0.0165563	gm12878	0.744914	1	FALSE	FALSE
10	99116113	99161097	RRP12	-	47	51	-0.0204082	gm12878	0.762036	1	FALSE	FALSE
10	99185947	99193201	PGAM1	+	45	51	-0.03125	gm12878	0.610068	0.9732	FALSE	FALSE
10	99195665	99205763	EXOSC1	-	12	9	0.0714286	gm12878	0.663624	1	FALSE	FALSE
10	99205931	99217127	ZDHHC16	+	30	35	-0.0384615	gm12878	0.620145	0.979244	FALSE	FALSE
10	99218080	99258179	MMS19	-	179	160	0.0280236	gm12878	0.328265	0.743082	FALSE	FALSE
10	99400442	99436191	PI4K2A	+	30	46	-0.105263	gm12878	0.0846461	0.340724	FALSE	FALSE
10	99496884	99517938	ZFYVE27	+	312	329	-0.0132605	gm12878	0.527444	0.898841	FALSE	FALSE
10	99894413	100004654	R3HCC1L	+	577	572	0.00217581	gm12878	0.90607	1	FALSE	FALSE
10	100175954	100206692	HPS1	-	365	352	0.00906555	gm12878	0.654076	1	FALSE	FALSE
10	101370278	101380196	SLC25A28	-	30	33	-0.0238095	gm12878	0.801306	1	FALSE	FALSE
10	101419265	101470998	ENTPD7	+	12	11	0.0217391	gm12878	1	1	FALSE	FALSE
10	101454049	101491884	COX15	-	29	24	0.0471698	gm12878	0.583132	0.949384	FALSE	FALSE
10	101491990	101515891	CUTC	+	23	22	0.0111111	gm12878	1	1	FALSE	FALSE
10	101635327	101673849	DNMBP	-	64	76	-0.0428571	gm12878	0.352584	0.773059	FALSE	FALSE
10	101948056	101989353	CHUK	-	37	34	0.0211268	gm12878	0.812589	1	FALSE	FALSE
10	101992054	102027395	CWF19L1	-	30	54	-0.142857	gm12878	0.0116345	0.0806565	FALSE	FALSE
10	102033034	102046121	BLOC1S2	-	13	22	-0.128571	gm12878	0.175465	0.534911	FALSE	FALSE
10	102672719	102673643	SLF2	+	54	36	0.1	gm12878	0.0725495	0.304047	FALSE	FALSE
10	102737576	102747254	MRPL43	-	51	51	0	gm12878	1	1	FALSE	FALSE
10	102756827	102767590	LZTS2	+	49	63	-0.0625	gm12878	0.219131	0.607879	FALSE	FALSE
10	103113921	103317070	BTRC	+	371	375	-0.00268097	gm12878	0.912548	1	FALSE	FALSE
10	103370422	103454927	FBXW4	-	22	30	-0.0769231	gm12878	0.33175	0.747887	FALSE	FALSE
10	103541081	103543170	NPM3	-	14	14	0	gm12878	1	1	FALSE	FALSE
10	103544206	103578201	OGA	-	63	43	0.0943396	gm12878	0.0644636	0.28186	FALSE	FALSE
10	103585730	103599628	KCNIP2	-	20	12	0.125	gm12878	0.215327	0.604145	FALSE	FALSE
10	103605355	103815930	ARMH3	-	91	115	-0.0582524	gm12878	0.108824	0.403034	FALSE	FALSE
10	103892796	103910090	PPRC1	+	13	16	-0.0517241	gm12878	0.711071	1	FALSE	FALSE
10	104005288	104142653	GBF1	+	61	77	-0.057971	gm12878	0.201473	0.57804	FALSE	FALSE
10	104238985	104262469	ACTR1A	-	19	27	-0.0869565	gm12878	0.301996	0.702165	FALSE	FALSE
10	104404235	104418075	TRIM8	+	37	27	0.078125	gm12878	0.260435	0.649767	FALSE	FALSE
10	104474392	104503249	SFXN2	+	41	36	0.0324675	gm12878	0.648791	0.999031	FALSE	FALSE
10	104503704	104576019	WBP1L	+	109	117	-0.0176991	gm12878	0.641575	0.994011	FALSE	FALSE
10	104678050	104687375	CNNM2	+	18	30	-0.125	gm12878	0.111403	0.407648	FALSE	FALSE
10	104847773	104913578	NT5C2	-	218	227	-0.0101124	gm12878	0.704558	1	FALSE	FALSE
10	105062552	105110897	PCGF6	-	30	17	0.138298	gm12878	0.0789407	0.323609	FALSE	FALSE
10	105148806	105156232	ATP5MD	-	53	52	0.0047619	gm12878	1	1	FALSE	FALSE
10	105156382	105206051	PDCD11	+	171	149	0.034375	gm12878	0.240375	0.632383	FALSE	FALSE
10	105206542	105212127	CALHM2	-	22	19	0.0365854	gm12878	0.755229	1	FALSE	FALSE
10	105212996	105218657	CALHM1	-	13	24	-0.148649	gm12878	0.0988717	0.377174	FALSE	FALSE
10	105353783	105437973	SH3PXD2A	-	147	199	-0.0751445	gm12878	0.00603059	0.0468645	FALSE	FALSE
10	105726897	105788991	SLK	+	12	13	-0.02	gm12878	1	1	FALSE	FALSE
10	106069457	106088750	ITPRIP	-	25	29	-0.037037	gm12878	0.683489	1	FALSE	FALSE
10	108333420	108924464	SORCS1	-	2598	127	0.453394	gm12878	0	0	TRUE	TRUE
10	111624523	111683004	XPNPEP1	-	260	210	0.0531915	gm12878	0.0237064	0.138312	FALSE	FALSE
10	111756130	111895323	ADD3	+	197	188	0.0116883	gm12878	0.683535	1	FALSE	FALSE
10	111967362	112047123	MXI1	+	47	43	0.0222222	gm12878	0.752033	1	FALSE	FALSE
10	112050487	112064678	SMNDC1	-	53	56	-0.0137615	gm12878	0.848195	1	FALSE	FALSE
10	112257664	112271291	DUSP5	+	55	49	0.0288462	gm12878	0.624144	0.979244	FALSE	FALSE
10	112631685	112659764	PDCD4	+	37	43	-0.0375	gm12878	0.576431	0.94624	FALSE	FALSE
10	112679127	112773423	SHOC2	+	62	67	-0.0193798	gm12878	0.724854	1	FALSE	FALSE
10	113909622	113943523	GPAM	-	229	152	0.10105	gm12878	9.39011e-05	0.00126247	TRUE	FALSE
10	114133873	114188134	ACSL5	+	99	111	-0.0285714	gm12878	0.447887	0.875115	FALSE	FALSE
10	114184169	114207330	ZDHHC6	-	179	194	-0.0201072	gm12878	0.468566	0.875115	FALSE	FALSE
10	114206972	114497557	VTI1A	+	159	165	-0.00925926	gm12878	0.781234	1	FALSE	FALSE
10	115438952	115490664	CASP7	+	254	254	0	gm12878	1	1	FALSE	FALSE
10	115594483	115613841	DCLRE1A	-	8	13	-0.119048	gm12878	0.38331	0.804247	FALSE	FALSE
10	115614419	115676953	NHLRC2	+	139	128	0.0205993	gm12878	0.540624	0.914386	FALSE	FALSE
10	115880620	115933962	CCDC186	-	32	32	0	gm12878	1	1	FALSE	FALSE
10	116190868	116392156	ABLIM1	-	72	57	0.0581395	gm12878	0.217561	0.607269	FALSE	FALSE
10	116581538	116624476	FAM160B1	+	102	90	0.03125	gm12878	0.427355	0.853577	FALSE	FALSE
10	116697953	116737435	TRUB1	+	125	127	-0.00396825	gm12878	0.949788	1	FALSE	FALSE
10	119036784	119134951	PDZD8	-	1045	1016	0.00703542	gm12878	0.537401	0.910866	FALSE	FALSE
10	119764426	119806452	RAB11FIP2	-	250	264	-0.0136187	gm12878	0.566413	0.936449	FALSE	FALSE
10	120057436	120101836	FAM204A	-	128	122	0.012	gm12878	0.751902	1	FALSE	FALSE
10	120793181	120840329	EIF3A	-	67	50	0.0726496	gm12878	0.138753	0.455276	FALSE	FALSE
10	120900278	120925226	SFXN4	-	127	98	0.0644444	gm12878	0.0617076	0.275727	FALSE	FALSE
10	120927231	120938324	PRDX3	-	47	47	0	gm12878	1	1	FALSE	FALSE
10	120967082	121219257	GRK5	+	20	13	0.106061	gm12878	0.296206	0.695289	FALSE	FALSE
10	121259328	121296098	RGS10	-	19	19	0	gm12878	1	1	FALSE	FALSE
10	121332976	121356476	TIAL1	-	146	126	0.0367647	gm12878	0.249256	0.632383	FALSE	FALSE
10	121410891	121437331	BAG3	+	32	36	-0.0294118	gm12878	0.716301	1	FALSE	FALSE
10	121485561	121551718	INPP5F	+	167	147	0.0318471	gm12878	0.283597	0.681712	FALSE	FALSE
10	121588951	121632355	MCMBP	-	35	20	0.136364	gm12878	0.0580641	0.267245	FALSE	FALSE
10	121652241	121704169	SEC23IP	+	42	47	-0.0280899	gm12878	0.671809	1	FALSE	FALSE
10	122216738	122351577	PLPP4	+	138	60	0.19697	gm12878	2.97733e-08	6.7395e-07	TRUE	TRUE
10	122610873	122669036	WDR11	+	1398	1091	0.0616714	gm12878	8.19675e-10	2.17051e-08	TRUE	FALSE
10	123499938	123687546	ATE1	-	329	305	0.0189274	gm12878	0.361018	0.782947	FALSE	FALSE
10	123716605	123734732	NSMCE4A	-	57	55	0.00892857	gm12878	0.924775	1	FALSE	FALSE
10	124134223	124202116	PLEKHA1	+	101	94	0.0179487	gm12878	0.667546	1	FALSE	FALSE
10	124608593	124639097	FAM24B	-	8	29	-0.283784	gm12878	0.000752897	0.00807686	TRUE	FALSE
10	124739916	124749906	PSTK	+	38	24	0.112903	gm12878	0.0979544	0.376341	FALSE	FALSE
10	124750321	124768203	IKZF5	-	97	103	-0.015	gm12878	0.723771	1	FALSE	FALSE
10	124768521	124817806	ACADSB	+	123	102	0.0466667	gm12878	0.182297	0.541717	FALSE	FALSE
10	125505154	125651323	CPXM2	-	118	83	0.0870647	gm12878	0.0162637	0.103079	FALSE	FALSE
10	126150391	126187084	LHPP	+	56	38	0.0957447	gm12878	0.0789755	0.323609	FALSE	FALSE
10	126307860	126432947	FAM53B	-	394	418	-0.0147783	gm12878	0.419602	0.849359	FALSE	FALSE
10	126446402	126480456	EEF1AKMT2	-	177	147	0.0462963	gm12878	0.107011	0.401128	FALSE	FALSE
10	126490387	126525236	ABRAXAS2	+	27	18	0.1	gm12878	0.232693	0.630044	FALSE	FALSE
10	126630691	126676758	ZRANB1	+	111	93	0.0441176	gm12878	0.233874	0.632383	FALSE	FALSE
10	127408277	127452708	EDRF1	+	48	50	-0.0102041	gm12878	0.919607	1	FALSE	FALSE
10	127477154	127511827	UROS	-	174	162	0.0178571	gm12878	0.548504	0.918804	FALSE	FALSE
10	127512114	127525120	BCCIP	+	55	22	0.214286	gm12878	0.000216804	0.00268794	TRUE	TRUE
10	127524905	127569861	DHX32	-	52	40	0.0652174	gm12878	0.251322	0.634048	FALSE	FALSE
10	129705366	129884119	PTPRE	+	108	97	0.0268293	gm12878	0.485	0.875115	FALSE	FALSE
10	129894922	129924687	MKI67	-	1062	1114	-0.0119485	gm12878	0.274257	0.668036	FALSE	FALSE
10	131862159	131909094	C10orf143	-	90	81	0.0263158	gm12878	0.540812	0.914386	FALSE	FALSE
10	131934654	131977936	GLRX3	+	311	316	-0.00398724	gm12878	0.873099	1	FALSE	FALSE
10	133747954	133773338	PPP2R2D	+	51	71	-0.0819672	gm12878	0.0849806	0.341584	FALSE	FALSE
10	133781186	133795517	BNIP3	-	115	82	0.0837563	gm12878	0.0223722	0.132423	FALSE	FALSE
10	134351290	134596984	INPP5A	+	67	62	0.0193798	gm12878	0.724854	1	FALSE	FALSE
10	135092138	135122376	TUBGCP2	-	10	13	-0.0652174	gm12878	0.677639	1	FALSE	FALSE
10	135207660	135236024	MTG1	+	226	209	0.0195402	gm12878	0.443034	0.873171	FALSE	FALSE
11	202923	207399	BET1L	-	124	144	-0.0373134	gm12878	0.24575	0.632383	FALSE	FALSE
11	207707	215113	RIC8A	+	88	74	0.0432099	gm12878	0.307067	0.710051	FALSE	FALSE
11	215029	236342	SIRT3	-	78	77	0.00322581	gm12878	1	1	FALSE	FALSE
11	236975	252984	PSMD13	+	143	121	0.0416667	gm12878	0.196103	0.566226	FALSE	FALSE
11	289125	296107	PGGHG	+	30	15	0.166667	gm12878	0.0356978	0.185752	FALSE	FALSE
11	417937	442011	ANO9	-	66	90	-0.0769231	gm12878	0.0652068	0.282479	FALSE	FALSE
11	576469	612222	PHRF1	+	9	13	-0.0909091	gm12878	0.523467	0.895031	FALSE	FALSE
11	612554	615950	IRF7	-	17	9	0.153846	gm12878	0.168638	0.519718	FALSE	FALSE
11	644219	695754	DEAF1	-	57	45	0.0588235	gm12878	0.276014	0.669935	FALSE	FALSE
11	695638	704129	TMEM80	+	35	36	-0.00704225	gm12878	1	1	FALSE	FALSE
11	747463	765012	TALDO1	+	20	17	0.0405405	gm12878	0.742829	1	FALSE	FALSE
11	767221	777487	GATD1	-	83	78	0.015528	gm12878	0.752689	1	FALSE	FALSE
11	799183	805231	PIDD1	-	114	84	0.0757576	gm12878	0.0390391	0.198686	FALSE	FALSE
11	809966	812876	RPLP2	+	299	208	0.0897436	gm12878	6.14967e-05	0.000858448	TRUE	FALSE
11	818913	825573	PNPLA2	+	38	52	-0.0777778	gm12878	0.170242	0.523221	FALSE	FALSE
11	827918	831986	CRACR2B	+	64	66	-0.00769231	gm12878	0.930155	1	FALSE	FALSE
11	832951	838831	CD151	+	61	63	-0.00806452	gm12878	0.928492	1	FALSE	FALSE
11	839720	842529	POLR2L	-	48	35	0.0783133	gm12878	0.18746	0.550232	FALSE	FALSE
11	842851	867111	TSPAN4	+	44	28	0.111111	gm12878	0.0763692	0.316418	FALSE	FALSE
11	867858	910810	CHID1	-	63	44	0.088785	gm12878	0.081353	0.330758	FALSE	FALSE
11	925869	1012240	AP2A2	+	31	36	-0.0373134	gm12878	0.625407	0.979244	FALSE	FALSE
11	1295600	1324020	TOLLIP	-	46	39	0.0411765	gm12878	0.515426	0.88705	FALSE	FALSE
11	1490677	1502114	MOB2	-	20	33	-0.122642	gm12878	0.0983706	0.377174	FALSE	FALSE
11	1575280	1593501	DUSP8	-	35	75	-0.181818	gm12878	0.000172384	0.00218026	TRUE	FALSE
11	1773984	1785157	CTSD	-	8	12	-0.1	gm12878	0.503445	0.877787	FALSE	FALSE
11	1874313	1913493	LSP1	+	203	223	-0.0234742	gm12878	0.357298	0.780521	FALSE	FALSE
11	1968561	1977830	MRPL23	+	118	130	-0.0241935	gm12878	0.48494	0.875115	FALSE	FALSE
11	2397409	2418627	CD81	+	13	22	-0.128571	gm12878	0.175465	0.534911	FALSE	FALSE
11	2421979	2425106	TSSC4	+	24	8	0.25	gm12878	0.00700037	0.0531229	FALSE	FALSE
11	2466237	2870335	KCNQ1	+	16	7	0.195652	gm12878	0.0931396	0.363775	FALSE	FALSE	Imprinted
11	2920920	2946476	SLC22A18	+	108	127	-0.0404255	gm12878	0.240256	0.632383	FALSE	FALSE	Imprinted
11	2965666	3012333	NAP1L4	-	17	34	-0.166667	gm12878	0.0240929	0.140061	FALSE	FALSE
11	3022158	3062214	CARS1	-	20	22	-0.0238095	gm12878	0.877614	1	FALSE	FALSE
11	3379156	3400376	ZNF195	-	858	882	-0.00689655	gm12878	0.581384	0.94804	FALSE	FALSE
11	3696248	3818784	NUP98	-	98	108	-0.0242718	gm12878	0.530722	0.902795	FALSE	FALSE
11	3848207	3862189	RHOG	-	139	137	0.00362319	gm12878	0.952016	1	FALSE	FALSE
11	3875833	4097328	STIM1	+	575	632	-0.0236123	gm12878	0.106948	0.401128	FALSE	FALSE
11	4115914	4160155	RRM1	+	117	147	-0.0568182	gm12878	0.0740894	0.309582	FALSE	FALSE
11	4619901	4629461	TRIM68	-	25	30	-0.0454545	gm12878	0.590053	0.955973	FALSE	FALSE
11	5344527	5345582	OR51B2	-	13	8	0.119048	gm12878	0.38331	0.804247	FALSE	FALSE
11	5363743	5526882	OR51B5	-	144	125	0.035316	gm12878	0.272402	0.664441	FALSE	FALSE
11	5565790	5569769	OR52H1	-	15	27	-0.142857	gm12878	0.0884295	0.352192	FALSE	FALSE
11	5617866	5665628	TRIM6-TRIM34	+	29	35	-0.046875	gm12878	0.532309	0.905085	FALSE	FALSE
11	5641173	5665628	TRIM34	+	29	33	-0.0322581	gm12878	0.703537	1	FALSE	FALSE
11	5684424	5706304	TRIM5	-	633	825	-0.0658436	gm12878	5.47032e-07	1.07197e-05	TRUE	FALSE
11	5711019	5732093	TRIM22	+	2068	1947	0.0150685	gm12878	0.0582355	0.267888	FALSE	FALSE
11	5775472	5777188	OR52N4	+	13	16	-0.0517241	gm12878	0.711071	1	FALSE	FALSE
11	6232574	6255866	FAM160A2	-	358	294	0.0490798	gm12878	0.0135537	0.0908964	FALSE	FALSE
11	6497748	6502561	ARFIP2	-	53	34	0.109195	gm12878	0.0530031	0.250756	FALSE	FALSE
11	6502730	6505911	TIMM10B	+	104	105	-0.00239234	gm12878	1	1	FALSE	FALSE
11	6518509	6542090	DNHD1	+	273	289	-0.0142349	gm12878	0.526942	0.898122	FALSE	FALSE
11	6616301	6624846	RRP8	-	175	187	-0.0165746	gm12878	0.563225	0.932687	FALSE	FALSE
11	6625003	6632101	ILK	+	102	109	-0.0165877	gm12878	0.679665	1	FALSE	FALSE
11	6627523	6633447	TAF10	-	151	132	0.0335689	gm12878	0.284604	0.683812	FALSE	FALSE
11	6633998	6640653	TPP1	-	90	53	0.129371	gm12878	0.00248679	0.0224765	FALSE	FALSE
11	6947656	6979278	ZNF215	+	80	34	0.201754	gm12878	1.95964e-05	0.000304781	TRUE	TRUE
11	7535229	7674987	PPFIBP2	+	645	595	0.0201613	gm12878	0.164045	0.5099	FALSE	FALSE
11	7686325	7694122	CYB5R2	-	2	84	-0.476744	gm12878	9.67284e-23	4.88263e-21	TRUE	TRUE
11	8127602	8190572	RIC3	-	101	90	0.0287958	gm12878	0.469421	0.875115	FALSE	FALSE
11	8413416	8615523	STK33	-	1404	1683	-0.0451895	gm12878	5.53465e-07	1.0827e-05	TRUE	FALSE
11	8633586	8680433	TRIM66	-	382	243	0.1112	gm12878	2.98897e-08	6.74576e-07	TRUE	FALSE
11	8704338	8711419	RPL27A	+	293	291	0.00171233	gm12878	0.966997	1	FALSE	FALSE
11	8932735	8941626	AKIP1	+	36	31	0.0373134	gm12878	0.625407	0.979244	FALSE	FALSE
11	8968748	8985989	TMEM9B	-	49	63	-0.0625	gm12878	0.219131	0.607879	FALSE	FALSE
11	9160371	9286897	DENND5A	-	296	302	-0.00501672	gm12878	0.838011	1	FALSE	FALSE
11	9302200	9336140	TMEM41B	-	71	47	0.101695	gm12878	0.0337882	0.178692	FALSE	FALSE
11	9406198	9469674	IPO7	+	779	844	-0.0200246	gm12878	0.112118	0.409998	FALSE	FALSE
11	9482558	9550071	ZNF143	+	61	94	-0.106452	gm12878	0.00993267	0.070413	FALSE	FALSE
11	9595216	9611532	WEE1	+	214	171	0.0558442	gm12878	0.0321787	0.171787	FALSE	FALSE
11	9685623	9774540	SWAP70	+	624	32	0.45122	gm12878	1.71844e-143	5.39732e-141	TRUE	TRUE
11	9800214	10315766	SBF2	-	18	230	-0.427419	gm12878	5.01146e-48	4.46178e-46	TRUE	TRUE
11	10471934	10529126	AMPD3	+	184	208	-0.0306122	gm12878	0.245333	0.632383	FALSE	FALSE
11	10533219	10562734	RNF141	-	76	83	-0.0220126	gm12878	0.634334	0.985691	FALSE	FALSE
11	10772792	10801293	CTR9	+	26	31	-0.0438596	gm12878	0.596642	0.962784	FALSE	FALSE
11	10818592	10829543	EIF4G2	-	641	432	0.0973905	gm12878	1.89634e-10	5.33381e-09	TRUE	FALSE
11	10874252	10879600	ZBED5	-	135	106	0.060166	gm12878	0.0710672	0.300056	FALSE	FALSE
11	11292423	11643552	GALNT18	-	2286	1819	0.0568819	gm12878	3.31446e-13	1.11207e-11	TRUE	FALSE
11	11863518	11983434	USP47	+	796	778	0.00571792	gm12878	0.668304	1	FALSE	FALSE
11	13298198	13408813	ARNTL	+	279	238	0.0396518	gm12878	0.078443	0.322116	FALSE	FALSE
11	13409554	13461802	BTBD10	-	53	52	0.0047619	gm12878	1	1	FALSE	FALSE
11	13690214	13753893	FAR1	+	371	346	0.0174338	gm12878	0.370106	0.793734	FALSE	FALSE
11	14299465	14380031	RRAS2	-	29	17	0.130435	gm12878	0.103805	0.392551	FALSE	FALSE
11	14479057	14521357	COPB1	-	14	26	-0.15	gm12878	0.0806905	0.328855	FALSE	FALSE
11	16760193	16779887	C11orf58	+	176	165	0.016129	gm12878	0.588207	0.954212	FALSE	FALSE
11	16798843	17035961	PLEKHA7	-	18	7	0.22	gm12878	0.0432853	0.214379	FALSE	FALSE
11	17095934	17099214	RPS13	-	36	24	0.1	gm12878	0.155002	0.4886	FALSE	FALSE
11	17108121	17229533	PIK3C2A	-	169	150	0.0297806	gm12878	0.313546	0.719461	FALSE	FALSE
11	17298285	17353758	NUCB2	+	19	65	-0.27381	gm12878	4.74849e-07	9.47557e-06	TRUE	TRUE
11	17809594	18034594	SERGEF	-	611	633	-0.00884244	gm12878	0.551593	0.92057	FALSE	FALSE
11	18101838	18127629	SAAL1	-	202	241	-0.0440181	gm12878	0.0708866	0.29952	FALSE	FALSE
11	18300216	18343721	HPS5	-	28	55	-0.162651	gm12878	0.00403921	0.0335326	FALSE	FALSE
11	18344113	18388592	GTF2H1	+	28	20	0.0833333	gm12878	0.312327	0.71749	FALSE	FALSE
11	18416109	18429762	LDHA	+	1100	987	0.0270724	gm12878	0.0142013	0.0938479	FALSE	FALSE
11	18501857	18548489	TSG101	-	99	115	-0.0373832	gm12878	0.305176	0.708402	FALSE	FALSE
11	18551155	18601065	UEVLD	-	71	57	0.0546875	gm12878	0.25044	0.632787	FALSE	FALSE
11	18627949	18655889	SPTY2D1	-	14	17	-0.0483871	gm12878	0.7201	1	FALSE	FALSE
11	19138714	19197962	ZDHHC13	+	27	36	-0.0714286	gm12878	0.313503	0.719461	FALSE	FALSE
11	19245609	19262492	E2F8	-	72	53	0.076	gm12878	0.107031	0.401128	FALSE	FALSE
11	19366782	20143147	NAV2	+	301	253	0.0433213	gm12878	0.0457451	0.224205	FALSE	FALSE
11	20385259	20389201	HTATIP2	+	5	36	-0.378049	gm12878	7.84157e-07	1.49519e-05	TRUE	TRUE
11	20409261	20530884	PRMT3	+	47	30	0.11039	gm12878	0.0675493	0.289685	FALSE	FALSE
11	22214630	22304903	ANO5	+	20	36	-0.142857	gm12878	0.0440465	0.217292	FALSE	FALSE
11	22688156	22834601	GAS2	+	1415	2348	-0.12397	gm12878	1.17024e-52	1.16069e-50	TRUE	FALSE
11	22840472	22851347	SVIP	-	81	71	0.0328947	gm12878	0.465509	0.875115	FALSE	FALSE
11	26210354	26684836	ANO3	+	66	492	-0.38172	gm12878	1.55454e-81	2.47567e-79	TRUE	TRUE
11	27062361	27149356	BBOX1	+	39	6	0.366667	gm12878	5.41777e-07	1.06352e-05	TRUE	TRUE
11	27515964	27528316	LIN7C	-	87	116	-0.0714286	gm12878	0.0491215	0.236229	FALSE	FALSE
11	28042165	28129703	KIF18A	-	54	61	-0.0304348	gm12878	0.576012	0.946102	FALSE	FALSE
11	28129934	28355054	METTL15	+	140	127	0.0243446	gm12878	0.462777	0.875115	FALSE	FALSE
11	30344650	30359770	ARL14EP	+	323	261	0.0530822	gm12878	0.0115324	0.0800468	FALSE	FALSE
11	31391406	31454382	DNAJC24	+	170	110	0.107143	gm12878	0.000402992	0.00467826	TRUE	FALSE
11	31453947	31531169	IMMP1L	-	220	289	-0.06778	gm12878	0.00254397	0.0229201	FALSE	FALSE
11	31531313	31811872	ELP4	+	338	312	0.02	gm12878	0.326802	0.740823	FALSE	FALSE
11	32112619	32127268	RCN1	+	156	131	0.043554	gm12878	0.156457	0.492363	FALSE	FALSE
11	32914356	33001816	QSER1	+	4	22	-0.346154	gm12878	0.000533521	0.00598465	TRUE	FALSE
11	33061117	33095096	TCP11L1	+	324	356	-0.0235294	gm12878	0.234496	0.632383	FALSE	FALSE
11	33106129	33183026	CSTF3	-	282	272	0.00902527	gm12878	0.702221	1	FALSE	FALSE
11	33278217	33378569	HIPK3	+	64	46	0.0818182	gm12878	0.104613	0.395077	FALSE	FALSE
11	33397653	33695648	KIAA1549L	+	85	78	0.0214724	gm12878	0.638522	0.989822	FALSE	FALSE
11	33724555	33744273	CD59	-	79	87	-0.0240964	gm12878	0.587054	0.953024	FALSE	FALSE
11	33762489	33796066	FBXO3	-	237	262	-0.0250501	gm12878	0.282637	0.680386	FALSE	FALSE
11	34172533	34379557	ABTB2	-	14	16	-0.0333333	gm12878	0.855536	1	FALSE	FALSE
11	34460480	34493607	CAT	+	84	77	0.0217391	gm12878	0.636446	0.987146	FALSE	FALSE
11	34903841	34937926	APIP	-	19	22	-0.0365854	gm12878	0.755229	1	FALSE	FALSE
11	34937676	35017675	PDHX	+	30	23	0.0660377	gm12878	0.410103	0.836405	FALSE	FALSE
11	35160717	35244866	CD44	+	482	303	0.114013	gm12878	1.76921e-10	5.00111e-09	TRUE	FALSE
11	35684322	35839557	TRIM44	+	20	16	0.0555556	gm12878	0.617719	0.979244	FALSE	FALSE
11	35965611	36253686	LDLRAD3	+	62	41	0.101942	gm12878	0.0482337	0.233667	FALSE	FALSE
11	36317837	36486754	PRR5L	+	44	14	0.258621	gm12878	0.000100497	0.00133981	TRUE	TRUE
11	36505318	36531822	TRAF6	-	15	10	0.1	gm12878	0.424356	0.850021	FALSE	FALSE
11	40135758	41481202	LRRC4C	-	11230	1438	0.386486	gm12878	5e-324	5.08e-321	TRUE	TRUE
11	43333545	43366079	API5	+	63	71	-0.0298507	gm12878	0.545534	0.918804	FALSE	FALSE
11	43380469	43468068	TTC17	+	295	311	-0.0132013	gm12878	0.542339	0.914788	FALSE	FALSE
11	43702287	43878165	HSD17B12	+	879	1103	-0.0565086	gm12878	5.32767e-07	1.04948e-05	TRUE	FALSE
11	43902380	43941824	ALKBH3	+	192	200	-0.0102041	gm12878	0.723723	1	FALSE	FALSE
11	44087819	44105787	ACCS	+	7	333	-0.479412	gm12878	8.93155e-89	1.65556e-86	TRUE	TRUE
11	44117227	44273512	EXT2	+	225	285	-0.0588235	gm12878	0.00892112	0.0640451	FALSE	FALSE
11	44587212	44641908	CD82	+	562	518	0.0203704	gm12878	0.190697	0.554581	FALSE	FALSE
11	45115709	45246639	PRDM11	+	18	30	-0.125	gm12878	0.111403	0.407648	FALSE	FALSE
11	45825622	45834567	SLC35C1	+	10	10	0	gm12878	1	1	FALSE	FALSE
11	45868668	45904795	CRY2	+	54	47	0.0346535	gm12878	0.550709	0.920525	FALSE	FALSE
11	45950869	46142370	PHF21A	-	205	211	-0.00721154	gm12878	0.80638	1	FALSE	FALSE
11	46354475	46402101	DGKZ	+	15	16	-0.016129	gm12878	1	1	FALSE	FALSE
11	46417961	46612914	AMBRA1	-	21	11	0.15625	gm12878	0.110184	0.404712	FALSE	FALSE
11	46764597	46867831	CKAP5	-	43	48	-0.0274725	gm12878	0.675222	1	FALSE	FALSE
11	47236524	47260768	DDB2	+	41	35	0.0394737	gm12878	0.566573	0.936449	FALSE	FALSE
11	47440325	47447990	PSMC3	-	11	9	0.05	gm12878	0.823803	1	FALSE	FALSE
11	47600625	47606114	NDUFS3	+	3	20	-0.369565	gm12878	0.000488281	0.00554317	TRUE	FALSE
11	57174426	57194594	SLC43A3	-	27	21	0.0625	gm12878	0.470879	0.875115	FALSE	FALSE
11	57252006	57282382	SLC43A1	-	16	17	-0.0151515	gm12878	1	1	FALSE	FALSE
11	57319134	57335145	UBE2L6	-	60	59	0.00420168	gm12878	1	1	FALSE	FALSE
11	57435585	57468654	ZDHHC5	+	182	162	0.0290698	gm12878	0.305636	0.708402	FALSE	FALSE
11	57480064	57508445	TMX2	+	109	126	-0.0361702	gm12878	0.296598	0.696064	FALSE	FALSE
11	57529273	57587012	CTNND1	+	150	104	0.0905512	gm12878	0.0046536	0.0376114	FALSE	FALSE
11	57791352	57949088	OR9Q1	+	41	27	0.102941	gm12878	0.114254	0.416599	FALSE	FALSE
11	58294343	58343329	LPXN	-	1353	1162	0.0379722	gm12878	0.000150447	0.0019265	TRUE	FALSE
11	58346535	58389023	ZFP91	+	528	405	0.0659164	gm12878	6.3485e-05	0.000885111	TRUE	FALSE
11	58390137	58393206	CNTF	+	36	36	0	gm12878	1	1	FALSE	FALSE
11	58874709	58894885	FAM111B	+	58	56	0.00877193	gm12878	0.925435	1	FALSE	FALSE
11	58938902	58976061	DTX4	+	452	454	-0.00110375	gm12878	0.973499	1	FALSE	FALSE
11	59341870	59383247	OSBP	-	14	6	0.2	gm12878	0.115318	0.418186	FALSE	FALSE
11	59404188	59436510	PATL1	-	21	17	0.0526316	gm12878	0.627103	0.980184	FALSE	FALSE
11	60223319	60238225	MS4A1	+	198	156	0.059322	gm12878	0.0291792	0.162687	FALSE	FALSE
11	60524339	60544206	MS4A15	+	18	33	-0.147059	gm12878	0.0488739	0.236161	FALSE	FALSE
11	60609585	60618554	CCDC86	+	71	53	0.0725806	gm12878	0.12651	0.427127	FALSE	FALSE
11	60658018	60674057	PRPF19	-	256	306	-0.044484	gm12878	0.0386452	0.198168	FALSE	FALSE
11	60681629	60690915	TMEM109	+	24	24	0	gm12878	1	1	FALSE	FALSE
11	60704555	60719648	SLC15A3	-	146	236	-0.117801	gm12878	4.79331e-06	8.28716e-05	TRUE	FALSE
11	61129845	61136981	TMEM138	+	14	24	-0.131579	gm12878	0.143307	0.465596	FALSE	FALSE
11	61160058	61166318	TMEM216	+	14	23	-0.121622	gm12878	0.187742	0.550232	FALSE	FALSE
11	61170200	61197447	CPSF7	-	52	55	-0.0140187	gm12878	0.846802	1	FALSE	FALSE
11	61197595	61214205	SDHAF2	+	198	167	0.0424658	gm12878	0.11623	0.420682	FALSE	FALSE
11	61520107	61555990	MYRF	+	190	189	0.00131926	gm12878	1	1	FALSE	FALSE
11	61556420	61560071	TMEM258	-	9	13	-0.0909091	gm12878	0.523467	0.895031	FALSE	FALSE
11	61567098	61584475	FADS1	-	15	15	0	gm12878	1	1	FALSE	FALSE
11	61583674	61634826	FADS2	+	774	853	-0.0242778	gm12878	0.0531102	0.251142	FALSE	FALSE
11	62104919	62160884	ASRGL1	+	23	28	-0.0490196	gm12878	0.575849	0.946102	FALSE	FALSE
11	62201015	62314278	AHNAK	-	13	17	-0.0666667	gm12878	0.584665	0.949965	FALSE	FALSE
11	62327067	62341363	EEF1G	-	158	106	0.0984848	gm12878	0.00164548	0.015984	FALSE	FALSE
11	62360685	62368722	MTA2	-	132	101	0.0665236	gm12878	0.0491386	0.236229	FALSE	FALSE
11	62369689	62380247	EML3	-	97	103	-0.015	gm12878	0.723771	1	FALSE	FALSE
11	62392300	62407690	GANAB	-	31	31	0	gm12878	1	1	FALSE	FALSE
11	62430288	62432682	C11orf98	-	8	12	-0.1	gm12878	0.503445	0.877787	FALSE	FALSE
11	62430288	62439255	LBHD1	-	94	113	-0.0458937	gm12878	0.2108	0.59573	FALSE	FALSE
11	62432783	62435580	CSKMT	+	41	62	-0.101942	gm12878	0.0482337	0.233667	FALSE	FALSE
11	62439144	62441158	UQCC3	+	16	13	0.0517241	gm12878	0.711071	1	FALSE	FALSE
11	62480101	62494929	HNRNPUL2	-	67	62	0.0193798	gm12878	0.724854	1	FALSE	FALSE
11	62495648	62506108	TTC9C	+	39	36	0.02	gm12878	0.817554	1	FALSE	FALSE
11	62623580	62656332	SLC3A2	+	70	65	0.0185185	gm12878	0.730789	1	FALSE	FALSE
11	63766029	63933585	MACROD1	-	12	9	0.0714286	gm12878	0.663624	1	FALSE	FALSE
11	63952743	63972015	STIP1	+	12	23	-0.157143	gm12878	0.0895311	0.354829	FALSE	FALSE
11	63973391	63991363	FERMT3	+	79	106	-0.072973	gm12878	0.0556387	0.258913	FALSE	FALSE
11	63993729	63997488	NUDT22	+	18	36	-0.166667	gm12878	0.0198343	0.120638	FALSE	FALSE
11	64002055	64006736	VEGFB	+	16	21	-0.0675676	gm12878	0.511376	0.883168	FALSE	FALSE
11	64019001	64035395	PLCB3	+	12	14	-0.0384615	gm12878	0.845019	1	FALSE	FALSE
11	64037299	64052176	BAD	-	13	9	0.0909091	gm12878	0.523467	0.895031	FALSE	FALSE
11	64038002	64056966	GPR137	+	15	19	-0.0588235	gm12878	0.607591	0.970893	FALSE	FALSE
11	64107675	64125006	CCDC88B	+	70	56	0.0555556	gm12878	0.246706	0.632383	FALSE	FALSE
11	64126633	64139687	RPS6KA4	+	68	56	0.0483871	gm12878	0.323248	0.737284	FALSE	FALSE
11	64532077	64545233	SF1	-	111	124	-0.0276596	gm12878	0.433812	0.861756	FALSE	FALSE
11	64552389	64570686	MAP4K2	-	49	35	0.0833333	gm12878	0.155656	0.490253	FALSE	FALSE
11	64570985	64578023	MEN1	-	17	13	0.0666667	gm12878	0.584665	0.949965	FALSE	FALSE
11	64888101	64889606	FAU	-	76	71	0.0170068	gm12878	0.741592	1	FALSE	FALSE
11	64894750	64901990	SYVN1	-	28	38	-0.0757576	gm12878	0.267812	0.658218	FALSE	FALSE
11	64948843	64979477	CAPN1	+	35	48	-0.0783133	gm12878	0.18746	0.550232	FALSE	FALSE
11	65154107	65180996	FRMD8	+	125	91	0.0787037	gm12878	0.0245193	0.142029	FALSE	FALSE
11	65337947	65339359	ZNRD2	+	24	17	0.0853659	gm12878	0.348889	0.767936	FALSE	FALSE
11	65343523	65360121	EHBP1L1	+	226	243	-0.0181237	gm12878	0.460058	0.875115	FALSE	FALSE
11	65365227	65381692	MAP3K11	-	57	47	0.0480769	gm12878	0.377584	0.797114	FALSE	FALSE
11	65383246	65404910	PCNX3	+	121	122	-0.00205761	gm12878	1	1	FALSE	FALSE
11	65405571	65418383	SIPA1	+	197	195	0.00255102	gm12878	0.959726	1	FALSE	FALSE
11	65421071	65430387	RELA	-	101	75	0.0738636	gm12878	0.0591962	0.271534	FALSE	FALSE
11	65479722	65487075	KAT5	+	47	42	0.0280899	gm12878	0.671809	1	FALSE	FALSE
11	65541368	65548447	AP5B1	-	75	57	0.0681818	gm12878	0.138668	0.455129	FALSE	FALSE
11	65622143	65625651	CFL1	-	454	411	0.0248555	gm12878	0.153238	0.485341	FALSE	FALSE
11	65627903	65633910	MUS81	+	350	348	0.00143266	gm12878	0.96981	1	FALSE	FALSE
11	65633911	65640271	EFEMP2	-	20	22	-0.0238095	gm12878	0.877614	1	FALSE	FALSE
11	65819834	65836779	SF3B2	+	54	52	0.00943396	gm12878	0.922685	1	FALSE	FALSE
11	65837742	66012215	PACS1	+	104	115	-0.0251142	gm12878	0.499297	0.875115	FALSE	FALSE
11	66247904	66277128	DPP3	+	6	20	-0.269231	gm12878	0.00935531	0.0669412	FALSE	FALSE
11	66278105	66301069	BBS1	+	26	22	0.0416667	gm12878	0.665466	1	FALSE	FALSE
11	66886733	67025553	KDM2A	+	52	75	-0.0905512	gm12878	0.050487	0.241786	FALSE	FALSE
11	67056773	67069955	ANKRD13D	+	14	9	0.108696	gm12878	0.404873	0.828905	FALSE	FALSE
11	67195964	67202872	RPS6KB2	+	117	112	0.010917	gm12878	0.791597	1	FALSE	FALSE
11	67202980	67205153	PTPRCAP	-	31	45	-0.0921053	gm12878	0.135385	0.447864	FALSE	FALSE
11	67202980	67210947	CORO1B	-	61	88	-0.090604	gm12878	0.0328218	0.174643	FALSE	FALSE
11	67250496	67258574	AIP	+	29	29	0	gm12878	1	1	FALSE	FALSE
11	67351282	67354124	GSTP1	+	441	515	-0.0387029	gm12878	0.01818	0.112399	FALSE	FALSE
11	67374406	67380025	NDUFV1	+	53	47	0.03	gm12878	0.617299	0.979244	FALSE	FALSE
11	67395408	67397408	NUDT8	-	13	23	-0.138889	gm12878	0.132498	0.442274	FALSE	FALSE
11	67806491	67818362	TCIRG1	+	14	23	-0.121622	gm12878	0.187742	0.550232	FALSE	FALSE
11	68028805	68039441	C11orf24	-	33	28	0.0409836	gm12878	0.608921	0.971644	FALSE	FALSE
11	68080058	68216743	LRP5	+	73	127	-0.135	gm12878	0.000164185	0.00209059	TRUE	FALSE
11	68228219	68382802	PPP6R3	+	1006	1130	-0.0290262	gm12878	0.00776784	0.0571014	FALSE	FALSE
11	68658745	68671300	MRPL21	-	45	31	0.0921053	gm12878	0.135385	0.447864	FALSE	FALSE
11	68671358	68708069	IGHMBP2	+	108	97	0.0268293	gm12878	0.485	0.875115	FALSE	FALSE
11	68816399	68858065	TPCN2	+	692	678	0.00510949	gm12878	0.725435	1	FALSE	FALSE
11	68923402	68926819	SMIM38	+	77	51	0.101562	gm12878	0.0267352	0.151754	FALSE	FALSE
11	69455923	69469242	CCND1	+	12	11	0.0217391	gm12878	1	1	FALSE	FALSE
11	69480330	69490121	LTO1	-	16	26	-0.119048	gm12878	0.164149	0.5099	FALSE	FALSE
11	70049401	70053496	FADD	+	73	84	-0.0350318	gm12878	0.424912	0.850952	FALSE	FALSE
11	70116795	70224577	PPFIA1	+	186	180	0.00819672	gm12878	0.793862	1	FALSE	FALSE
11	70244634	70282681	CTTN	+	158	163	-0.00778816	gm12878	0.823378	1	FALSE	FALSE
11	71145456	71159439	DHCR7	-	14	8	0.136364	gm12878	0.286279	0.684424	FALSE	FALSE
11	71164248	71212862	NADSYN1	+	102	130	-0.0603448	gm12878	0.0760624	0.315379	FALSE	FALSE
11	71935810	71950191	INPPL1	+	71	72	-0.0034965	gm12878	1	1	FALSE	FALSE
11	72396113	72433385	ARAP1	-	444	315	0.0849802	gm12878	3.21292e-06	5.70307e-05	TRUE	FALSE
11	72465773	72505092	STARD10	-	15	15	0	gm12878	1	1	FALSE	FALSE
11	72525455	72540680	ATG16L2	+	61	68	-0.0271318	gm12878	0.597485	0.963457	FALSE	FALSE
11	72547789	72853363	FCHSD2	-	442	401	0.0243179	gm12878	0.168266	0.519407	FALSE	FALSE
11	73087443	73108519	RELT	+	8	13	-0.119048	gm12878	0.38331	0.804247	FALSE	FALSE
11	73111531	73309157	FAM168A	-	11	13	-0.0416667	gm12878	0.83882	1	FALSE	FALSE
11	73386682	73471140	RAB6A	-	166	145	0.0337621	gm12878	0.256718	0.642904	FALSE	FALSE
11	73498918	73576178	MRPL48	+	47	30	0.11039	gm12878	0.0675493	0.289685	FALSE	FALSE
11	73583711	73587891	COA4	-	97	65	0.0987654	gm12878	0.0146124	0.0959477	FALSE	FALSE
11	73587743	73642159	PAAF1	+	38	20	0.155172	gm12878	0.024746	0.142832	FALSE	FALSE
11	73685716	73693888	UCP2	-	71	61	0.0378788	gm12878	0.433537	0.861361	FALSE	FALSE
11	73723762	73882047	C2CD3	-	110	108	0.00458716	gm12878	0.946022	1	FALSE	FALSE
11	73882333	73965748	PPME1	+	82	110	-0.0729167	gm12878	0.0510648	0.244139	FALSE	FALSE
11	74303626	74354121	POLD3	+	217	226	-0.010158	gm12878	0.703923	1	FALSE	FALSE
11	74660310	74690078	SPCS2	+	16	11	0.0925926	gm12878	0.442068	0.872028	FALSE	FALSE
11	75273297	75283828	SERPINH1	+	187	172	0.0208914	gm12878	0.46002	0.875115	FALSE	FALSE
11	75479822	75512579	DGAT2	+	29	26	0.0272727	gm12878	0.787706	1	FALSE	FALSE
11	75526254	75777227	UVRAG	+	82	85	-0.00898204	gm12878	0.877067	1	FALSE	FALSE
11	76060999	76092176	THAP12	-	36	13	0.234694	gm12878	0.00140269	0.0139369	FALSE	FALSE
11	76156061	76264075	EMSY	+	182	162	0.0290698	gm12878	0.305636	0.708402	FALSE	FALSE
11	77033061	77123016	PAK1	-	766	796	-0.00960307	gm12878	0.463103	0.875115	FALSE	FALSE
11	77377273	77531880	RSF1	-	304	253	0.045781	gm12878	0.0340333	0.179736	FALSE	FALSE
11	77589765	77705714	INTS4	-	72	77	-0.0167785	gm12878	0.743269	1	FALSE	FALSE
11	77726760	77790908	NDUFC2-KCTD14	-	52	42	0.0531915	gm12878	0.353328	0.77394	FALSE	FALSE
11	77779342	77790908	NDUFC2	-	48	39	0.0517241	gm12878	0.391191	0.811259	FALSE	FALSE
11	77811991	77850672	ALG8	-	180	135	0.0714286	gm12878	0.0130458	0.0879075	FALSE	FALSE
11	77882294	77899672	KCTD21	-	8	16	-0.166667	gm12878	0.15159	0.481197	FALSE	FALSE
11	77899964	77926278	USP35	+	8	15	-0.152174	gm12878	0.21004	0.595129	FALSE	FALSE
11	78147013	78285909	NARS2	-	23	16	0.0897436	gm12878	0.336784	0.75466	FALSE	FALSE
11	82533977	82611472	PRCP	-	20	14	0.0882353	gm12878	0.391528	0.811259	FALSE	FALSE
11	82612777	82645701	DDIAS	+	18	25	-0.0813953	gm12878	0.360378	0.781959	FALSE	FALSE
11	82868172	82898493	PCF11	+	86	114	-0.07	gm12878	0.0559657	0.259879	FALSE	FALSE
11	82970133	82997021	CCDC90B	-	239	300	-0.0565863	gm12878	0.00969107	0.0690466	FALSE	FALSE
11	85668217	85780126	PICALM	-	1717	1726	-0.001307	gm12878	0.891556	1	FALSE	FALSE
11	85955794	85989852	EED	+	281	299	-0.0155172	gm12878	0.48029	0.875115	FALSE	FALSE
11	86013281	86056985	HIKESHI	+	175	193	-0.0244565	gm12878	0.375541	0.794284	FALSE	FALSE
11	86748975	87039866	TMEM135	+	176	139	0.0587302	gm12878	0.0423517	0.211235	FALSE	FALSE
11	88026759	88070904	CTSC	-	1590	1601	-0.0017236	gm12878	0.859492	1	FALSE	FALSE
11	89933596	89956217	CHORDC1	-	354	412	-0.037859	gm12878	0.0393774	0.199749	FALSE	FALSE
11	93211637	93276557	SMCO4	-	820	857	-0.0110316	gm12878	0.379355	0.800255	FALSE	FALSE
11	93394847	93463524	CEP295	+	203	191	0.0152284	gm12878	0.579517	0.947737	FALSE	FALSE
11	93468732	93474661	TAF1D	-	76	100	-0.0681818	gm12878	0.0826803	0.334667	FALSE	FALSE
11	93474837	93497915	C11orf54	+	45	57	-0.0588235	gm12878	0.276014	0.669935	FALSE	FALSE
11	93517447	93548129	MED17	+	158	159	-0.00157729	gm12878	1	1	FALSE	FALSE
11	93862006	93915134	PANX1	+	199	182	0.0223097	gm12878	0.412418	0.839462	FALSE	FALSE
11	94300533	94354587	PIWIL4	+	89	78	0.0329341	gm12878	0.439129	0.869872	FALSE	FALSE
11	94695784	94706720	CWC15	-	33	39	-0.0416667	gm12878	0.555998	0.925959	FALSE	FALSE
11	94823009	94865809	ENDOD1	+	110	130	-0.0416667	gm12878	0.219951	0.609501	FALSE	FALSE
11	94898676	94964366	SESN3	-	95	105	-0.025	gm12878	0.524622	0.896092	FALSE	FALSE
11	95502116	95522946	FAM76B	-	330	366	-0.0258621	gm12878	0.184577	0.545252	FALSE	FALSE
11	95523661	95565857	CEP57	+	481	422	0.0326689	gm12878	0.0535319	0.252156	FALSE	FALSE
11	95566043	95657271	MTMR2	-	319	334	-0.0114855	gm12878	0.58382	0.949957	FALSE	FALSE
11	95709761	96076359	MAML2	-	3702	3518	0.0127424	gm12878	0.0312577	0.16822	FALSE	FALSE
11	96085936	96123076	CCDC82	-	247	249	-0.00201613	gm12878	0.964192	1	FALSE	FALSE
11	96123176	96126725	JRKL	+	25	22	0.0319149	gm12878	0.770867	1	FALSE	FALSE
11	100558018	100864672	ARHGAP42	+	134	184	-0.0786164	gm12878	0.0059135	0.0461043	FALSE	FALSE
11	102188214	102210134	BIRC3	+	536	402	0.0714286	gm12878	1.36421e-05	0.000217255	TRUE	FALSE
11	102217912	102249401	BIRC2	+	384	301	0.0605839	gm12878	0.00171014	0.016527	FALSE	FALSE
11	102267062	102323496	TMEM123	-	156	130	0.0454545	gm12878	0.139196	0.456465	FALSE	FALSE
11	102447562	102496063	MMP20	-	83	7	0.422222	gm12878	1.31519e-17	5.54882e-16	TRUE	TRUE
11	102921414	102962889	DCUN1D5	-	17	13	0.0666667	gm12878	0.584665	0.949965	FALSE	FALSE
11	102980154	103350591	DYNC2H1	+	51	753	-0.436567	gm12878	3.77652e-161	1.25592e-158	TRUE	TRUE
11	104813592	104839301	CASP4	-	129	111	0.0375	gm12878	0.272457	0.664441	FALSE	FALSE
11	105878625	105892967	MSANTD4	-	72	59	0.0496183	gm12878	0.294406	0.692501	FALSE	FALSE
11	105921824	105948074	KBTBD3	-	48	45	0.016129	gm12878	0.835846	1	FALSE	FALSE
11	105948388	105969422	AASDHPPT	+	61	54	0.0304348	gm12878	0.576012	0.946102	FALSE	FALSE
11	107197070	107328572	CWF19L2	-	559	505	0.0253759	gm12878	0.104157	0.393616	FALSE	FALSE
11	107879623	107978488	CUL5	+	106	117	-0.0246637	gm12878	0.50317	0.877787	FALSE	FALSE
11	107987431	108018330	ACAT1	+	17	11	0.107143	gm12878	0.344928	0.761888	FALSE	FALSE
11	108027941	108093365	NPAT	-	604	546	0.0252174	gm12878	0.0927511	0.363765	FALSE	FALSE
11	108093793	108100093	ATM	+	342	268	0.0606557	gm12878	0.00308816	0.0272158	FALSE	FALSE
11	108179245	108338256	C11orf65	-	70	48	0.0932203	gm12878	0.0527483	0.249864	FALSE	FALSE
11	108342842	108369111	POGLUT3	-	43	61	-0.0865385	gm12878	0.0950437	0.369553	FALSE	FALSE
11	108535795	108811654	DDX10	+	1188	1488	-0.0560538	gm12878	7.21407e-09	1.73552e-07	TRUE	FALSE
11	111473172	111601579	SIK2	+	344	393	-0.0332429	gm12878	0.0769726	0.317639	FALSE	FALSE
11	111597636	111637113	PPP2R1B	-	90	104	-0.0360825	gm12878	0.35067	0.770356	FALSE	FALSE
11	111652918	111742004	ALG9	-	81	89	-0.0235294	gm12878	0.591485	0.957605	FALSE	FALSE
11	111744779	111749889	FDXACB1	-	12	9	0.0714286	gm12878	0.663624	1	FALSE	FALSE
11	111750264	111756699	C11orf1	+	16	23	-0.0897436	gm12878	0.336784	0.75466	FALSE	FALSE
11	111896131	111935128	DLAT	+	66	65	0.00381679	gm12878	1	1	FALSE	FALSE
11	111945022	111955874	NKAPD1	+	29	26	0.0272727	gm12878	0.787706	1	FALSE	FALSE
11	111957596	111966518	SDHD	+	44	49	-0.0268817	gm12878	0.678532	1	FALSE	FALSE
11	113185304	113237109	TTC12	+	273	193	0.0858369	gm12878	0.000244647	0.00296169	TRUE	FALSE
11	113603908	113644414	ZW10	-	91	61	0.0986842	gm12878	0.0183674	0.113301	FALSE	FALSE
11	113668596	113746294	USP28	-	50	68	-0.0762712	gm12878	0.117213	0.422713	FALSE	FALSE
11	114262164	114271233	C11orf71	-	35	27	0.0645161	gm12878	0.374152	0.793734	FALSE	FALSE
11	114271387	114281329	RBM7	+	97	100	-0.00761421	gm12878	0.886737	1	FALSE	FALSE
11	116618888	116643703	BUD13	-	104	92	0.0306122	gm12878	0.432111	0.859434	FALSE	FALSE
11	116644514	116658739	ZPR1	-	31	37	-0.0441176	gm12878	0.544612	0.917998	FALSE	FALSE
11	116714117	116969144	SIK3	-	91	78	0.0384615	gm12878	0.356004	0.778445	FALSE	FALSE
11	117049458	117068158	SIDT2	+	18	21	-0.0384615	gm12878	0.749259	1	FALSE	FALSE
11	117103386	117157170	RNF214	+	62	56	0.0254237	gm12878	0.645497	0.997899	FALSE	FALSE
11	117192493	117283982	CEP164	+	19	9	0.178571	gm12878	0.0871586	0.348234	FALSE	FALSE
11	117298487	117667931	DSCAML1	-	32	48	-0.1	gm12878	0.0929119	0.363765	FALSE	FALSE
11	117857108	117872198	IL10RA	+	400	282	0.0865103	gm12878	7.09846e-06	0.000119794	TRUE	FALSE
11	118230314	118269926	UBE4A	+	106	93	0.0326633	gm12878	0.395016	0.816087	FALSE	FALSE
11	118307206	118397547	KMT2A	+	111	98	0.0311005	gm12878	0.406566	0.831441	FALSE	FALSE
11	118401906	118406544	TMEM25	+	19	14	0.0757576	gm12878	0.48685	0.875115	FALSE	FALSE
11	118415257	118436646	IFT46	-	11	15	-0.0769231	gm12878	0.557197	0.925959	FALSE	FALSE
11	118443123	118473748	ARCN1	+	188	164	0.0340909	gm12878	0.22018	0.609501	FALSE	FALSE
11	118618471	118661651	DDX6	-	9	19	-0.178571	gm12878	0.0871586	0.348234	FALSE	FALSE
11	118964583	118966175	H2AX	-	24	17	0.0853659	gm12878	0.348889	0.767936	FALSE	FALSE
11	118967219	118972563	DPAGT1	-	56	48	0.0384615	gm12878	0.492645	0.875115	FALSE	FALSE
11	118977459	118989254	C2CD2L	+	52	53	-0.0047619	gm12878	1	1	FALSE	FALSE
11	118992289	119005765	HINFP	+	55	65	-0.0416667	gm12878	0.411423	0.83804	FALSE	FALSE
11	119205236	119208019	RNF26	+	67	56	0.0447154	gm12878	0.367297	0.792411	FALSE	FALSE
11	119508807	119599910	NECTIN1	-	25	32	-0.0614035	gm12878	0.427043	0.853557	FALSE	FALSE
11	120196007	120204395	TLCD5	+	19	14	0.0757576	gm12878	0.48685	0.875115	FALSE	FALSE
11	120207121	120360646	ARHGEF12	+	769	639	0.0461648	gm12878	0.000581565	0.0064342	TRUE	FALSE
11	120382456	120859615	GRIK4	+	400	364	0.0235602	gm12878	0.205392	0.586604	FALSE	FALSE
11	120894810	120961485	TBCEL	+	456	447	0.00498339	gm12878	0.790085	1	FALSE	FALSE
11	120894810	121062199	TBCEL-TECTA	+	467	456	0.00595883	gm12878	0.742059	1	FALSE	FALSE
11	121163479	121184119	SC5D	+	40	40	0	gm12878	1	1	FALSE	FALSE
11	121323022	121504472	SORL1	+	1770	1809	-0.00544845	gm12878	0.525311	0.896828	FALSE	FALSE
11	122526429	122685181	UBASH3B	+	34	34	0	gm12878	1	1	FALSE	FALSE
11	122709207	122743351	CRTAM	+	52	44	0.0416667	gm12878	0.475152	0.875115	FALSE	FALSE
11	122753466	122776618	JHY	+	33	6	0.346154	gm12878	1.42993e-05	0.000226763	TRUE	TRUE
11	122928196	122932844	HSPA8	-	426	326	0.0664894	gm12878	0.000300344	0.00356348	TRUE	FALSE
11	123229129	123498475	GRAMD1B	+	598	617	-0.00781893	gm12878	0.605595	0.970893	FALSE	FALSE
11	124492759	124505822	TBRG1	+	30	36	-0.0454545	gm12878	0.538583	0.911777	FALSE	FALSE
11	124824097	124911385	CCDC15	+	54	71	-0.068	gm12878	0.152121	0.482748	FALSE	FALSE
11	124933200	124960412	SLC37A2	+	125	99	0.0580357	gm12878	0.0946235	0.368426	FALSE	FALSE
11	124964284	124981522	TMEM218	-	206	269	-0.0663158	gm12878	0.00439512	0.0359073	FALSE	FALSE
11	125312776	125366161	FEZ1	-	37	25	0.0967742	gm12878	0.161881	0.504797	FALSE	FALSE
11	125439372	125454579	EI24	+	23	27	-0.04	gm12878	0.671811	1	FALSE	FALSE
11	125462746	125492986	STT3A	+	263	232	0.0313131	gm12878	0.17747	0.535652	FALSE	FALSE
11	125495030	125527042	CHEK1	+	159	167	-0.0122699	gm12878	0.698305	1	FALSE	FALSE
11	125753508	125770541	HYLS1	+	64	22	0.244186	gm12878	6.54423e-06	0.000110938	TRUE	TRUE
11	125763379	125773101	PUS3	-	23	25	-0.0208333	gm12878	0.885433	1	FALSE	FALSE
11	125826715	125932761	CDON	-	97	132	-0.0764192	gm12878	0.0244416	0.141651	FALSE	FALSE
11	126071990	126081545	RPUSD4	-	51	50	0.0049505	gm12878	1	1	FALSE	FALSE
11	126081618	126132882	FAM118B	+	16	18	-0.0294118	gm12878	0.864166	1	FALSE	FALSE
11	126132832	126138790	SRPRA	-	90	72	0.0555556	gm12878	0.18149	0.539602	FALSE	FALSE
11	126139048	126148021	FOXRED1	+	23	24	-0.0106383	gm12878	1	1	FALSE	FALSE
11	126152987	126163071	TIRAP	+	33	23	0.0892857	gm12878	0.228806	0.62445	FALSE	FALSE
11	126173954	126219900	DCPS	+	177	143	0.053125	gm12878	0.0649048	0.282479	FALSE	FALSE
11	128328659	128392205	ETS1	-	598	510	0.0397112	gm12878	0.0089277	0.0640517	FALSE	FALSE
11	128556429	128683162	FLI1	+	398	502	-0.0577778	gm12878	0.000588676	0.00650651	TRUE	FALSE
11	129733530	129762904	NFRKB	-	179	130	0.079288	gm12878	0.00623008	0.048183	FALSE	FALSE
11	129939788	130014700	APLP2	+	60	62	-0.00819672	gm12878	0.927911	1	FALSE	FALSE
11	130029676	130080257	ST14	+	8	14	-0.136364	gm12878	0.286279	0.684424	FALSE	FALSE
11	130096571	130184812	ZBTB44	-	100	107	-0.0169082	gm12878	0.67676	1	FALSE	FALSE
11	130736144	130786374	SNX19	-	1600	1189	0.0736823	gm12878	7.40337e-15	2.73562e-13	TRUE	FALSE
11	132284558	132813532	OPCML	-	45	80	-0.14	gm12878	0.00222649	0.0204674	FALSE	FALSE
11	133766332	133826863	IGSF9B	-	56	71	-0.0590551	gm12878	0.213965	0.602416	FALSE	FALSE
11	134020007	134093861	NCAPD3	-	31	53	-0.130952	gm12878	0.0213832	0.128192	FALSE	FALSE
11	134094564	134117682	VPS26B	+	16	21	-0.0675676	gm12878	0.511376	0.883168	FALSE	FALSE
11	134123461	134135749	ACAD8	+	39	42	-0.0185185	gm12878	0.824313	1	FALSE	FALSE
12	389222	498486	KDM5A	-	36	25	0.0901639	gm12878	0.200031	0.574487	FALSE	FALSE
12	498512	551808	CCDC77	+	18	28	-0.108696	gm12878	0.183925	0.544818	FALSE	FALSE
12	861744	1020618	WNK1	+	1140	1422	-0.0550351	gm12878	2.74466e-08	6.24424e-07	TRUE	FALSE
12	1020901	1058860	RAD52	-	43	49	-0.0326087	gm12878	0.602412	0.970296	FALSE	FALSE
12	1100388	1605097	ERC1	+	150	1102	-0.380192	gm12878	2.0798e-179	7.83876e-177	TRUE	TRUE
12	1675158	1703747	FBXL14	-	39	44	-0.0301205	gm12878	0.660884	1	FALSE	FALSE
12	1800235	1897840	ADIPOR2	+	18	16	0.0294118	gm12878	0.864166	1	FALSE	FALSE
12	2904135	2914589	FKBP4	+	50	49	0.00505051	gm12878	1	1	FALSE	FALSE
12	2921833	2934242	ITFG2	+	28	37	-0.0692308	gm12878	0.321084	0.733434	FALSE	FALSE
12	3000056	3050304	TULP3	+	85	56	0.102837	gm12878	0.0180561	0.111924	FALSE	FALSE
12	3186544	3395725	TSPAN9	+	25	15	0.125	gm12878	0.15386	0.486387	FALSE	FALSE
12	3724493	3862275	CRACR2A	-	513	586	-0.033212	gm12878	0.0298193	0.165035	FALSE	FALSE
12	3918026	3982565	PARP11	-	161	145	0.0261438	gm12878	0.391207	0.811259	FALSE	FALSE
12	4382927	4414519	CCND2	+	793	976	-0.0517241	gm12878	1.48547e-05	0.000234912	TRUE	FALSE
12	4430378	4469194	TIGAR	+	111	93	0.0441176	gm12878	0.233874	0.632383	FALSE	FALSE
12	4596900	4647635	C12orf4	-	32	25	0.0614035	gm12878	0.427043	0.853557	FALSE	FALSE
12	4648055	4669213	RAD51AP1	+	15	19	-0.0588235	gm12878	0.607591	0.970893	FALSE	FALSE
12	4671373	4724468	DYRK4	+	69	68	0.00364964	gm12878	1	1	FALSE	FALSE
12	4724683	4758217	AKAP3	-	15	7	0.181818	gm12878	0.133801	0.444312	FALSE	FALSE
12	4758279	4803483	NDUFA9	+	344	337	0.0051395	gm12878	0.818174	1	FALSE	FALSE
12	4918499	4960278	KCNA6	+	48	20	0.205882	gm12878	0.000914391	0.00955547	TRUE	FALSE
12	6419497	6437672	PLEKHG6	+	9	14	-0.108696	gm12878	0.404873	0.828905	FALSE	FALSE
12	6437936	6451242	TNFRSF1A	-	66	43	0.105505	gm12878	0.0346154	0.182181	FALSE	FALSE
12	6554120	6560879	CD27	+	31	19	0.12	gm12878	0.11892	0.423435	FALSE	FALSE
12	6561207	6571482	TAPBPL	+	290	312	-0.0182724	gm12878	0.392073	0.811936	FALSE	FALSE
12	6571402	6579843	VAMP1	-	195	283	-0.0920502	gm12878	6.61558e-05	0.000916696	TRUE	FALSE
12	6603267	6641121	NCAPD2	+	476	439	0.0202186	gm12878	0.23398	0.632383	FALSE	FALSE
12	6643682	6647537	GAPDH	+	2916	2831	0.00739516	gm12878	0.267839	0.658218	FALSE	FALSE
12	6648126	6665208	IFFO1	-	87	61	0.0878378	gm12878	0.0395184	0.200374	FALSE	FALSE
12	6679247	6715617	CHD4	-	31	26	0.0438596	gm12878	0.596642	0.962784	FALSE	FALSE
12	6775642	6798541	ZNF384	-	14	6	0.2	gm12878	0.115318	0.418186	FALSE	FALSE
12	6833211	6841031	COPS7A	+	8	18	-0.192308	gm12878	0.0755187	0.314046	FALSE	FALSE
12	6875528	6880118	PTMS	+	25	20	0.0555556	gm12878	0.551484	0.920525	FALSE	FALSE
12	7023743	7032860	ENO2	+	12	19	-0.112903	gm12878	0.281042	0.6777	FALSE	FALSE
12	7052595	7055165	C12orf57	+	25	25	0	gm12878	1	1	FALSE	FALSE
12	7055739	7070479	PTPN6	+	125	163	-0.0659722	gm12878	0.0290634	0.162281	FALSE	FALSE
12	7085346	7125780	LPCAT3	-	15	13	0.0357143	gm12878	0.850554	1	FALSE	FALSE
12	7282966	7311541	CLSTN3	+	39	47	-0.0465116	gm12878	0.450548	0.875115	FALSE	FALSE
12	7341248	7364055	PEX5	+	35	25	0.0833333	gm12878	0.245061	0.632383	FALSE	FALSE
12	8071825	8088783	SLC2A3	-	77	94	-0.0497076	gm12878	0.221011	0.610996	FALSE	FALSE
12	8185311	8208113	FOXJ2	+	10	12	-0.0454545	gm12878	0.831812	1	FALSE	FALSE
12	9092956	9102241	M6PR	-	12	18	-0.1	gm12878	0.361595	0.782947	FALSE	FALSE
12	9822308	9852149	CLEC2D	+	46	10	0.321429	gm12878	1.24545e-06	2.33538e-05	TRUE	TRUE
12	9868455	9885895	CLECL1	-	85	26	0.265766	gm12878	1.69863e-08	3.91968e-07	TRUE	TRUE
12	9905081	9913497	CD69	-	773	718	0.018444	gm12878	0.161948	0.504865	FALSE	FALSE
12	10004967	10021953	CLEC2B	-	120	116	0.00847458	gm12878	0.845223	1	FALSE	FALSE
12	10998447	11002074	PRR4	-	25	26	-0.00980392	gm12878	1	1	FALSE	FALSE
12	11033563	11324210	PRH1	-	15299	16452	-0.0181569	gm12878	1.00784e-10	2.90705e-09	TRUE	FALSE
12	11090008	11324210	PRH1-TAS2R14	-	14749	15771	-0.0167431	gm12878	5.07048e-09	1.24364e-07	TRUE	FALSE
12	11090852	11091806	TAS2R14	-	61	52	0.039823	gm12878	0.451853	0.875115	FALSE	FALSE
12	11138511	11139511	TAS2R50	-	53	45	0.0408163	gm12878	0.479692	0.875115	FALSE	FALSE
12	11148559	11150903	TAS2R20	-	40	38	0.0128205	gm12878	0.909946	1	FALSE	FALSE
12	11174217	11175219	TAS2R19	-	204	183	0.0271318	gm12878	0.309313	0.712884	FALSE	FALSE
12	11182985	11184006	TAS2R31	-	267	327	-0.0505051	gm12878	0.015416	0.0995335	FALSE	FALSE
12	11213963	11214893	TAS2R46	-	127	109	0.0381356	gm12878	0.268427	0.658335	FALSE	FALSE
12	11243885	11244912	TAS2R43	-	0	97	-0.5	gm12878	1.26218e-29	7.59119e-28	TRUE	TRUE
12	11285883	11286843	TAS2R30	-	71	73	-0.00694444	gm12878	0.933625	1	FALSE	FALSE
12	11323792	11328615	SMIM10L1	+	160	140	0.0333333	gm12878	0.27263	0.664646	FALSE	FALSE
12	11802607	12048311	ETV6	+	2741	3022	-0.0243797	gm12878	0.000225105	0.00277262	TRUE	FALSE
12	12510011	12624167	BORCS5	+	23	26	-0.0306122	gm12878	0.77545	1	FALSE	FALSE
12	12626215	12715797	DUSP16	-	28	29	-0.00877193	gm12878	1	1	FALSE	FALSE
12	12764809	12798042	CREBL2	+	33	45	-0.0769231	gm12878	0.212683	0.599254	FALSE	FALSE
12	12813823	12849117	GPR19	-	31	22	0.0849057	gm12878	0.271679	0.663902	FALSE	FALSE
12	12870301	12875303	CDKN1B	+	106	106	0	gm12878	1	1	FALSE	FALSE
12	12878850	12944400	APOLD1	+	62	124	-0.166667	gm12878	6.41017e-06	0.000108992	TRUE	FALSE
12	12966279	12982915	DDX47	+	77	72	0.0167785	gm12878	0.743269	1	FALSE	FALSE
12	14518615	14635588	ATF7IP	+	471	791	-0.126783	gm12878	1.74798e-19	8.03431e-18	TRUE	FALSE
12	14937515	14956412	WBP11	-	257	251	0.00590551	gm12878	0.824466	1	FALSE	FALSE
12	15066972	15082066	ERP27	-	74	81	-0.0225806	gm12878	0.629998	0.981453	FALSE	FALSE
12	15094948	15104040	ARHGDIB	-	259	268	-0.0085389	gm12878	0.727512	1	FALSE	FALSE
12	15260716	15374351	RERG	-	186	131	0.0867508	gm12878	0.00236934	0.0216049	FALSE	FALSE
12	15773067	15942322	EPS8	-	202	177	0.0329815	gm12878	0.217599	0.607269	FALSE	FALSE
12	16064265	16190315	DERA	+	692	853	-0.0521036	gm12878	4.62112e-05	0.000664771	TRUE	FALSE
12	16500048	16517344	MGST1	+	1	286	-0.496516	gm12878	2.3164e-84	3.96842e-82	TRUE	TRUE
12	16701305	16758313	LMO3	-	21	198	-0.40411	gm12878	2.71944e-37	2.06367e-35	TRUE	TRUE
12	19592425	19675161	AEBP2	+	201	160	0.0567867	gm12878	0.035123	0.183778	FALSE	FALSE
12	20963638	21069845	SLCO1B3	+	4	198	-0.480198	gm12878	2.13778e-53	2.19744e-51	TRUE	TRUE
12	20968607	21244156	SLCO1B3-SLCO1B7	+	21	598	-0.466074	gm12878	5.58601e-148	1.8046e-145	TRUE	TRUE
12	21168629	21243040	SLCO1B7	+	10	218	-0.45614	gm12878	4.15949e-52	4.08968e-50	TRUE	TRUE
12	21284127	21392730	SLCO1B1	+	1	25	-0.461538	gm12878	8.04663e-07	1.5317e-05	TRUE	TRUE
12	21590588	21624184	PYROXD1	+	1525	1685	-0.0249221	gm12878	0.00500255	0.0401447	FALSE	FALSE
12	21621843	21654569	RECQL	-	313	308	0.00402576	gm12878	0.872492	1	FALSE	FALSE
12	21654722	21671342	GOLT1B	+	252	211	0.0442765	gm12878	0.0629165	0.277132	FALSE	FALSE
12	21788275	21810776	LDHB	-	32	5	0.364865	gm12878	7.42753e-06	0.000124975	TRUE	TRUE
12	22199151	22218602	CMAS	+	51	53	-0.00961538	gm12878	0.921949	1	FALSE	FALSE
12	22601516	22697131	C2CD5	-	707	738	-0.0107266	gm12878	0.430005	0.856633	FALSE	FALSE
12	22778104	22798044	ETNK1	+	877	857	0.00576701	gm12878	0.648203	0.998805	FALSE	FALSE
12	24962957	25055156	BCAT1	-	80	43	0.150407	gm12878	0.00108443	0.010997	FALSE	FALSE
12	25146357	25150399	C12orf77	-	11	10	0.0238095	gm12878	1	1	FALSE	FALSE
12	25150508	25205391	LOC645177	+	284	241	0.0409524	gm12878	0.0666959	0.28696	FALSE	FALSE
12	25205161	25261269	IRAG2	+	1991	2099	-0.0132029	gm12878	0.0942954	0.367274	FALSE	FALSE
12	25348170	25358077	ETFRF1	+	38	28	0.0757576	gm12878	0.267812	0.658218	FALSE	FALSE
12	25358179	25403863	KRAS	-	228	572	-0.215	gm12878	6.65512e-35	4.67388e-33	TRUE	TRUE
12	26488284	26986127	ITPR2	-	14742	12889	0.0335312	gm12878	7.52195e-29	4.42972e-27	TRUE	FALSE
12	27058113	27090914	INTS13	-	299	294	0.00421585	gm12878	0.869544	1	FALSE	FALSE
12	27091402	27113684	FGFR1OP2	+	87	102	-0.0396825	gm12878	0.308505	0.711311	FALSE	FALSE
12	27124511	27167317	TM7SF3	-	116	90	0.0631068	gm12878	0.0812865	0.330733	FALSE	FALSE
12	27175490	27183606	MED21	+	47	61	-0.0648148	gm12878	0.210766	0.59573	FALSE	FALSE
12	27397218	27478892	STK38L	+	1522	2346	-0.106515	gm12878	2.88923e-40	2.253e-38	TRUE	FALSE
12	27485768	27578746	ARNTL2	+	595	595	0	gm12878	1	1	FALSE	FALSE
12	27599668	27655118	SMCO2	+	34	41	-0.0466667	gm12878	0.488683	0.875115	FALSE	FALSE
12	27677138	27848497	PPFIBP1	+	88	124	-0.0849057	gm12878	0.0160241	0.101846	FALSE	FALSE
12	27933165	27955973	KLHL42	+	68	104	-0.104651	gm12878	0.00743387	0.0555917	FALSE	FALSE
12	28343388	28703099	CCDC91	+	634	770	-0.048433	gm12878	0.000311608	0.00369324	TRUE	FALSE
12	29590956	29652626	OVCH1	-	10	14	-0.0833333	gm12878	0.541256	0.914386	FALSE	FALSE
12	29653745	29937692	TMTC1	-	893	1660	-0.150215	gm12878	1.08472e-52	1.0854e-50	TRUE	TRUE
12	30781921	30830178	IPO8	-	80	64	0.0555556	gm12878	0.211153	0.596131	FALSE	FALSE
12	30862486	30907885	CAPRIN2	-	91	65	0.0833333	gm12878	0.0449802	0.220838	FALSE	FALSE
12	31226793	31257733	DDX11	+	24	14	0.131579	gm12878	0.143307	0.465596	FALSE	FALSE
12	31433517	31479084	SINHCAF	-	45	59	-0.0673077	gm12878	0.202173	0.57946	FALSE	FALSE
12	32112348	32146041	RESF1	+	604	641	-0.0148594	gm12878	0.307596	0.710229	FALSE	FALSE
12	32832234	32898584	DNM1L	+	215	307	-0.0881226	gm12878	6.53753e-05	0.000908106	TRUE	FALSE
12	39046004	39299393	CPNE8	-	388	318	0.0495751	gm12878	0.00936005	0.0669412	FALSE	FALSE
12	39687029	39836922	KIF21A	-	80	66	0.0479452	gm12878	0.281937	0.678947	FALSE	FALSE
12	39943834	40013605	ABCD2	-	28	35	-0.0555556	gm12878	0.449963	0.875115	FALSE	FALSE
12	40148826	40499883	SLC2A13	-	18	26	-0.0909091	gm12878	0.291215	0.68687	FALSE	FALSE
12	40618798	40763087	LRRK2	+	2185	2420	-0.0255157	gm12878	0.000562774	0.00626925	TRUE	FALSE
12	40787195	40964559	MUC19	+	367	316	0.0373353	gm12878	0.0556433	0.258913	FALSE	FALSE
12	42475646	42538676	GXYLT1	-	297	316	-0.0154976	gm12878	0.467247	0.875115	FALSE	FALSE
12	42550905	42632050	YAF2	-	245	215	0.0326087	gm12878	0.176268	0.535652	FALSE	FALSE
12	42705887	42719896	ZCRB1	-	28	24	0.0384615	gm12878	0.677809	1	FALSE	FALSE
12	42719968	42794287	PPHLN1	+	784	867	-0.0251363	gm12878	0.0435494	0.215355	FALSE	FALSE
12	42850558	42877417	PRICKLE1	-	31	35	-0.030303	gm12878	0.712231	1	FALSE	FALSE
12	43747668	43946006	ADAMTS20	-	10	10	0	gm12878	1	1	FALSE	FALSE
12	44187525	44200120	TWF1	-	142	197	-0.0811209	gm12878	0.00329903	0.0286939	FALSE	FALSE
12	44229883	44783541	TMEM117	+	1875	1751	0.0170987	gm12878	0.0410736	0.206225	FALSE	FALSE
12	45609877	45826132	ANO6	+	407	373	0.0217949	gm12878	0.237349	0.632383	FALSE	FALSE
12	46123488	46287701	ARID2	+	318	361	-0.0316642	gm12878	0.106934	0.401128	FALSE	FALSE
12	46312913	46384357	SCAF11	-	285	264	0.0191257	gm12878	0.393358	0.813367	FALSE	FALSE
12	46576845	46660299	SLC38A1	-	1589	1402	0.0312604	gm12878	0.000668976	0.00725923	TRUE	FALSE
12	48055031	48099813	RPAP3	-	151	154	-0.00491803	gm12878	0.90885	1	FALSE	FALSE
12	48176504	48213686	HDAC7	-	127	85	0.0990566	gm12878	0.00474782	0.038318	FALSE	FALSE
12	48235319	48298777	VDR	-	71	51	0.0819672	gm12878	0.0849806	0.341584	FALSE	FALSE
12	48357378	48362661	TMEM106C	+	148	102	0.092	gm12878	0.00433272	0.0356033	FALSE	FALSE
12	48436679	48499638	SENP1	-	99	85	0.0380435	gm12878	0.337894	0.756099	FALSE	FALSE
12	48499135	48540187	PFKM	+	109	116	-0.0155556	gm12878	0.689249	1	FALSE	FALSE
12	48541571	48551298	ASB8	-	10	17	-0.12963	gm12878	0.247789	0.632383	FALSE	FALSE
12	48728369	48744702	ZNF641	-	141	138	0.00537634	gm12878	0.90472	1	FALSE	FALSE
12	49046993	49076021	KANSL2	-	50	75	-0.1	gm12878	0.0314093	0.168682	FALSE	FALSE
12	49082240	49110490	CCNT1	-	110	84	0.0670103	gm12878	0.0723969	0.303985	FALSE	FALSE
12	49223538	49245946	DDX23	-	44	81	-0.148	gm12878	0.0011925	0.0119857	FALSE	FALSE
12	49412760	49454577	KMT2D	-	14	6	0.2	gm12878	0.115318	0.418186	FALSE	FALSE
12	49761244	49921208	SPATS2	+	13	11	0.0416667	gm12878	0.83882	1	FALSE	FALSE
12	50382944	50419277	RACGAP1	-	77	93	-0.0470588	gm12878	0.249886	0.632383	FALSE	FALSE
12	50479124	50494490	SMARCD1	+	48	49	-0.00515464	gm12878	1	1	FALSE	FALSE
12	50506018	50514236	COX14	+	11	14	-0.06	gm12878	0.690038	1	FALSE	FALSE
12	50523071	50561152	CERS5	-	79	121	-0.105	gm12878	0.00363495	0.0309957	FALSE	FALSE
12	50569562	50595316	LIMA1	-	18	19	-0.0135135	gm12878	1	1	FALSE	FALSE
12	50898767	51142440	DIP2B	+	276	299	-0.02	gm12878	0.358911	0.780865	FALSE	FALSE
12	51157883	51214945	ATF1	+	107	75	0.0879121	gm12878	0.0213115	0.128039	FALSE	FALSE
12	51373566	51402998	SLC11A2	-	11	14	-0.06	gm12878	0.690038	1	FALSE	FALSE
12	51442109	51454207	LETMD1	+	171	140	0.0498392	gm12878	0.0887538	0.352728	FALSE	FALSE
12	51454987	51477379	CSRNP2	-	9	15	-0.125	gm12878	0.307456	0.710051	FALSE	FALSE
12	51487438	51566918	TFCP2	-	27	29	-0.0178571	gm12878	0.893853	1	FALSE	FALSE
12	51745035	51785190	GALNT6	-	29	12	0.207317	gm12878	0.0115078	0.0799745	FALSE	FALSE
12	51785229	51868361	SLC4A8	+	27	17	0.113636	gm12878	0.174171	0.53265	FALSE	FALSE
12	52416615	52453287	NR4A1	+	61	50	0.0495495	gm12878	0.342581	0.760771	FALSE	FALSE
12	52463761	52471279	ATG101	+	41	26	0.11194	gm12878	0.0864372	0.346208	FALSE	FALSE
12	52627026	52642705	KRT7	+	6	17	-0.23913	gm12878	0.0346897	0.182181	FALSE	FALSE
12	52668428	52702947	KRT86	+	39	22	0.139344	gm12878	0.039617	0.200515	FALSE	FALSE
12	53400239	53435999	EIF4B	+	45	39	0.0357143	gm12878	0.585647	0.951014	FALSE	FALSE
12	53458099	53473174	SPRYD3	-	11	12	-0.0217391	gm12878	1	1	FALSE	FALSE
12	53645369	53648190	MFSD5	+	20	19	0.0128205	gm12878	1	1	FALSE	FALSE
12	53662082	53687422	ESPL1	+	155	161	-0.00949367	gm12878	0.778554	1	FALSE	FALSE
12	53845885	53874946	PCBP2	+	28	22	0.06	gm12878	0.479888	0.875115	FALSE	FALSE
12	54574149	54582769	SMUG1	-	63	42	0.1	gm12878	0.0504422	0.241723	FALSE	FALSE
12	54789044	54813050	ITGA5	-	40	38	0.0128205	gm12878	0.909946	1	FALSE	FALSE
12	54891535	54942027	NCKAP1L	+	265	251	0.0135659	gm12878	0.567166	0.937154	FALSE	FALSE
12	54943384	54973023	PDE1B	+	54	73	-0.0748031	gm12878	0.10985	0.404451	FALSE	FALSE
12	55341798	55375715	TESPA1	-	15	19	-0.0588235	gm12878	0.607591	0.970893	FALSE	FALSE
12	56109817	56113491	BLOC1S1	+	16	18	-0.0294118	gm12878	0.864166	1	FALSE	FALSE
12	56151053	56211508	SARNP	-	78	56	0.0820896	gm12878	0.0692596	0.295293	FALSE	FALSE
12	56367732	56390467	RAB5B	+	63	48	0.0675676	gm12878	0.183657	0.544818	FALSE	FALSE
12	56498342	56507694	PA2G4	+	5	16	-0.261905	gm12878	0.0266037	0.151084	FALSE	FALSE
12	56735380	56753891	STAT2	-	10	10	0	gm12878	1	1	FALSE	FALSE
12	56810146	56843210	TIMELESS	-	23	32	-0.0818182	gm12878	0.28061	0.677526	FALSE	FALSE
12	56862361	56873492	SPRYD4	+	83	97	-0.0388889	gm12878	0.332579	0.747906	FALSE	FALSE
12	56989379	57024110	BAZ2A	-	56	53	0.0137615	gm12878	0.848195	1	FALSE	FALSE
12	57031958	57039768	ATP5F1B	-	71	110	-0.107735	gm12878	0.00460074	0.0372107	FALSE	FALSE
12	57057132	57082068	PTGES3	-	218	262	-0.0458333	gm12878	0.0495711	0.238004	FALSE	FALSE
12	57106210	57119083	NACA	-	125	53	0.202247	gm12878	6.89043e-08	1.50989e-06	TRUE	TRUE
12	57125363	57146107	PRIM1	-	30	24	0.0555556	gm12878	0.496617	0.875115	FALSE	FALSE
12	57449425	57472574	NEMP1	-	29	16	0.144444	gm12878	0.0724543	0.303985	FALSE	FALSE
12	57482896	57489259	NAB2	+	29	27	0.0178571	gm12878	0.893853	1	FALSE	FALSE
12	57489190	57504072	STAT6	-	165	167	-0.00301205	gm12878	0.956243	1	FALSE	FALSE
12	57623493	57628718	SHMT2	+	15	12	0.0555556	gm12878	0.701108	1	FALSE	FALSE
12	57647546	57735557	R3HDM2	-	54	51	0.0142857	gm12878	0.84537	1	FALSE	FALSE
12	57866051	57871650	ARHGAP9	-	48	60	-0.0555556	gm12878	0.289798	0.684964	FALSE	FALSE
12	57984974	57997201	PIP4K2C	+	8	13	-0.119048	gm12878	0.38331	0.804247	FALSE	FALSE
12	58087914	58115340	OS9	+	58	55	0.0132743	gm12878	0.85087	1	FALSE	FALSE
12	58117543	58135944	AGAP2	-	83	79	0.0123457	gm12878	0.813753	1	FALSE	FALSE
12	58138821	58144002	TSPAN31	+	25	21	0.0434783	gm12878	0.658738	1	FALSE	FALSE
12	58141509	58146093	CDK4	-	33	26	0.059322	gm12878	0.434993	0.862888	FALSE	FALSE
12	58162253	58165888	METTL1	-	8	15	-0.152174	gm12878	0.21004	0.595129	FALSE	FALSE
12	58176569	58191370	TSFM	+	32	51	-0.114458	gm12878	0.0475249	0.230826	FALSE	FALSE
12	58213709	58240512	CTDSP2	-	67	66	0.0037594	gm12878	1	1	FALSE	FALSE
12	58335349	58352931	ATP23	+	20	20	0	gm12878	1	1	FALSE	FALSE
12	59989809	60183622	SLC16A7	+	376	401	-0.0160875	gm12878	0.389254	0.808952	FALSE	FALSE
12	62102053	62586554	TAFA2	-	65	60	0.02	gm12878	0.720673	1	FALSE	FALSE
12	62860605	62994256	MON2	+	713	623	0.0336826	gm12878	0.0148638	0.097316	FALSE	FALSE
12	63952692	64062273	DPY19L2	-	5	22	-0.314815	gm12878	0.00151372	0.0147931	FALSE	FALSE
12	64580095	64616076	C12orf66	-	14	13	0.0185185	gm12878	1	1	FALSE	FALSE
12	65004274	65091344	RASSF3	+	105	89	0.0412371	gm12878	0.281477	0.67846	FALSE	FALSE
12	65107228	65153186	GNS	-	62	57	0.0210084	gm12878	0.714026	1	FALSE	FALSE
12	65153263	65274813	TBC1D30	+	14	9	0.108696	gm12878	0.404873	0.828905	FALSE	FALSE
12	65563362	65642135	LEMD3	+	273	311	-0.0325342	gm12878	0.125679	0.425466	FALSE	FALSE
12	66218239	66237303	HMGA2	+	4	17	-0.309524	gm12878	0.00719738	0.0541816	FALSE	FALSE
12	66510334	66524530	LLPH	-	22	12	0.147059	gm12878	0.121449	0.423435	FALSE	FALSE
12	66529625	66563776	TMBIM4	-	38	43	-0.0308642	gm12878	0.656992	1	FALSE	FALSE
12	66582993	66648402	IRAK3	+	381	1	0.497382	gm12878	7.77625e-113	1.91144e-110	TRUE	TRUE
12	66696272	66731979	HELB	+	213	276	-0.0644172	gm12878	0.005	0.0401447	FALSE	FALSE
12	67663137	67713733	CAND1	+	606	686	-0.0309598	gm12878	0.0279219	0.157463	FALSE	FALSE
12	68042524	68059186	DYRK2	+	34	90	-0.225806	gm12878	5.08833e-07	1.00936e-05	TRUE	TRUE
12	68688345	68726142	MDM1	-	70	107	-0.10452	gm12878	0.00664565	0.0508406	FALSE	FALSE
12	69004678	69065681	RAP1B	+	174	181	-0.00985915	gm12878	0.750197	1	FALSE	FALSE
12	69080757	69139589	NUP107	+	117	122	-0.0104603	gm12878	0.795902	1	FALSE	FALSE
12	69139955	69154171	SLC35E3	+	22	20	0.0238095	gm12878	0.877614	1	FALSE	FALSE
12	69201951	69239324	MDM2	+	1217	1065	0.0333041	gm12878	0.00156689	0.01526	FALSE	FALSE
12	69633348	69668138	CPSF6	+	566	522	0.0202206	gm12878	0.192336	0.558179	FALSE	FALSE
12	69753522	69784650	YEATS4	+	199	222	-0.0273159	gm12878	0.28361	0.681712	FALSE	FALSE
12	69864167	69973573	FRS2	+	476	451	0.0134844	gm12878	0.430558	0.857058	FALSE	FALSE
12	69979238	69995350	CCT2	+	202	207	-0.00611247	gm12878	0.843242	1	FALSE	FALSE
12	70132639	70216979	RAB3IP	+	509	325	0.110312	gm12878	1.99137e-10	5.55962e-09	TRUE	FALSE
12	70219006	70352877	MYRFL	+	253	31	0.390845	gm12878	1.83904e-44	1.55179e-42	TRUE	TRUE
12	70636797	70748773	CNOT2	+	10	27	-0.22973	gm12878	0.00763208	0.056699	FALSE	FALSE
12	70909649	71003804	PTPRB	-	27	7	0.294118	gm12878	0.000821395	0.00868804	TRUE	FALSE
12	71031852	71148539	PTPRR	-	17	8	0.18	gm12878	0.107752	0.402495	FALSE	FALSE
12	71833577	71980090	LGR5	+	18	57	-0.26	gm12878	7.24416e-06	0.000122071	TRUE	TRUE
12	72003378	72057628	ZFC3H1	-	300	242	0.0535055	gm12878	0.0142758	0.0941755	FALSE	FALSE
12	72058080	72074424	THAP2	+	29	47	-0.118421	gm12878	0.0504524	0.241723	FALSE	FALSE
12	72079861	72098827	TMEM19	+	26	21	0.0531915	gm12878	0.560065	0.928405	FALSE	FALSE
12	72148642	72194066	RAB21	+	18	9	0.166667	gm12878	0.122078	0.423435	FALSE	FALSE
12	72233538	72318093	TBC1D15	+	10	10	0	gm12878	1	1	FALSE	FALSE
12	74931614	74939210	ATXN7L3B	+	89	88	0.00282486	gm12878	1	1	FALSE	FALSE
12	75874534	75897643	GLIPR1	+	94	75	0.056213	gm12878	0.165979	0.514877	FALSE	FALSE
12	75884642	75905389	KRR1	-	464	530	-0.0331992	gm12878	0.0391851	0.199042	FALSE	FALSE
12	76419226	76425556	PHLDA1	-	29	30	-0.00847458	gm12878	1	1	FALSE	FALSE
12	76430364	76478465	NAP1L1	-	13	15	-0.0357143	gm12878	0.850554	1	FALSE	FALSE
12	76745576	76817065	OSBPL8	-	200	198	0.00251256	gm12878	0.960031	1	FALSE	FALSE
12	77157894	77247476	ZDHHC17	+	493	477	0.00824742	gm12878	0.630098	0.981474	FALSE	FALSE
12	77252488	77272799	CSRP2	-	7	15	-0.181818	gm12878	0.133801	0.444312	FALSE	FALSE
12	77415030	77459349	E2F7	-	420	329	0.0607477	gm12878	0.000994288	0.0101649	FALSE	FALSE
12	78224673	78606790	NAV3	+	10	21	-0.177419	gm12878	0.0707555	0.299078	FALSE	FALSE
12	79978658	80084361	PAWR	-	53	39	0.076087	gm12878	0.174984	0.534308	FALSE	FALSE
12	80167342	80328731	PPP1R12A	-	11	14	-0.06	gm12878	0.690038	1	FALSE	FALSE
12	80493316	80774660	OTOGL	+	86	77	0.0276074	gm12878	0.531045	0.903209	FALSE	FALSE
12	81186298	81331486	LIN7A	-	8	15	-0.152174	gm12878	0.21004	0.595129	FALSE	FALSE
12	82752307	82873018	METTL25	+	23	35	-0.103448	gm12878	0.148006	0.473494	FALSE	FALSE
12	83080684	83359747	TMTC2	+	159	147	0.0196078	gm12878	0.52953	0.901618	FALSE	FALSE
12	88442792	88535865	CEP290	-	83	82	0.0030303	gm12878	1	1	FALSE	FALSE
12	88536083	88593664	TMTC3	+	42	30	0.0833333	gm12878	0.194505	0.562617	FALSE	FALSE
12	89813494	89919207	POC1B	-	60	67	-0.0275591	gm12878	0.594615	0.961435	FALSE	FALSE
12	89981825	90102615	ATP2B1	-	677	719	-0.015043	gm12878	0.272487	0.664441	FALSE	FALSE
12	92534053	92539622	BTG1	-	646	478	0.0747331	gm12878	6.03614e-07	1.17278e-05	TRUE	FALSE
12	93164412	93323071	EEA1	-	678	748	-0.0245442	gm12878	0.0676301	0.289876	FALSE	FALSE
12	93771700	93801922	NUDT4	+	11	20	-0.145161	gm12878	0.149613	0.477065	FALSE	FALSE
12	93799459	93835723	UBE2N	-	211	225	-0.016055	gm12878	0.533604	0.906333	FALSE	FALSE
12	93861289	93909990	MRPL42	+	396	411	-0.00929368	gm12878	0.622165	0.979244	FALSE	FALSE
12	94071150	94132412	CRADD	+	76	78	-0.00649351	gm12878	0.935809	1	FALSE	FALSE
12	94542352	94701451	PLXNC1	+	1124	979	0.0344746	gm12878	0.00168257	0.016308	FALSE	FALSE
12	94700168	94853643	CEP83	-	66	51	0.0641026	gm12878	0.195349	0.564336	FALSE	FALSE
12	94960897	95009777	TMCC3	-	259	328	-0.0587734	gm12878	0.00496318	0.0398854	FALSE	FALSE
12	95365108	95397473	NDUFA12	-	180	172	0.0113636	gm12878	0.70913	1	FALSE	FALSE
12	95414004	95467394	NR2C1	-	45	57	-0.0588235	gm12878	0.276014	0.669935	FALSE	FALSE
12	95470524	95611243	FGD6	-	25	44	-0.137681	gm12878	0.0294935	0.163713	FALSE	FALSE
12	95611582	95696575	VEZT	+	310	306	0.00324675	gm12878	0.903804	1	FALSE	FALSE
12	95867927	95909615	METAP2	+	262	288	-0.0236364	gm12878	0.286412	0.684424	FALSE	FALSE
12	96252729	96260883	SNRPF	+	41	57	-0.0816327	gm12878	0.129293	0.43393	FALSE	FALSE
12	96672002	96794217	CDK17	-	19	27	-0.0869565	gm12878	0.301996	0.702165	FALSE	FALSE
12	96883354	97269333	CFAP54	+	97	93	0.0105263	gm12878	0.827779	1	FALSE	FALSE
12	97301034	97347558	NEDD1	+	20	19	0.0128205	gm12878	1	1	FALSE	FALSE
12	98909350	98929412	TMPO	+	291	231	0.0574713	gm12878	0.00974618	0.0693955	FALSE	FALSE
12	98987463	99000145	SLC25A3	+	14	8	0.136364	gm12878	0.286279	0.684424	FALSE	FALSE
12	100430849	100536652	UHRF1BP1L	-	11	10	0.0238095	gm12878	1	1	FALSE	FALSE
12	100660954	100735493	SCYL2	+	19	16	0.0428571	gm12878	0.735879	1	FALSE	FALSE
12	101673882	101780396	UTP20	+	177	160	0.0252226	gm12878	0.383469	0.804431	FALSE	FALSE
12	101786893	101801550	ARL1	-	99	99	0	gm12878	1	1	FALSE	FALSE
12	102091417	102122852	CHPT1	+	2	34	-0.444444	gm12878	1.94123e-08	4.46127e-07	TRUE	TRUE
12	102139276	102224737	GNPTAB	-	247	213	0.0369565	gm12878	0.123801	0.423435	FALSE	FALSE
12	102271357	102317390	DRAM1	+	340	422	-0.0538058	gm12878	0.00331647	0.0287593	FALSE	FALSE
12	102406617	102455769	WASHC3	-	94	96	-0.00526316	gm12878	0.942191	1	FALSE	FALSE
12	102466880	102513892	NUP37	-	106	92	0.0353535	gm12878	0.355585	0.778281	FALSE	FALSE
12	102789651	102872328	IGF1	-	61	48	0.059633	gm12878	0.250282	0.63253	FALSE	FALSE
12	103351451	103354291	ASCL1	+	22	8	0.233333	gm12878	0.0161248	0.102314	FALSE	FALSE
12	103473417	103895283	C12orf42	-	53	72	-0.076	gm12878	0.107031	0.401128	FALSE	FALSE
12	104166087	104235012	NT5DC3	-	101	127	-0.0570175	gm12878	0.0975759	0.375141	FALSE	FALSE
12	104324187	104341704	HSP90B1	+	212	124	0.130952	gm12878	1.82211e-06	3.323e-05	TRUE	FALSE
12	104343971	104350993	C12orf73	-	22	27	-0.0510204	gm12878	0.568172	0.93731	FALSE	FALSE
12	104359649	104382652	TDG	+	93	109	-0.039604	gm12878	0.291223	0.68687	FALSE	FALSE
12	104458308	104500302	HCFC2	+	19	25	-0.0681818	gm12878	0.451381	0.875115	FALSE	FALSE
12	104609556	104744085	TXNRD1	+	175	221	-0.0580808	gm12878	0.0236172	0.138005	FALSE	FALSE
12	104850725	105155792	CHST11	+	1426	1163	0.0507918	gm12878	2.55818e-07	5.2496e-06	TRUE	FALSE
12	105195578	105352068	SLC41A2	-	756	816	-0.019084	gm12878	0.136705	0.449731	FALSE	FALSE
12	105380093	105411403	C12orf45	+	239	285	-0.0438931	gm12878	0.0492142	0.236492	FALSE	FALSE
12	105501508	105562908	WASHC4	+	751	874	-0.0378462	gm12878	0.00246409	0.0223428	FALSE	FALSE
12	105567077	105626998	APPL2	-	174	122	0.0878378	gm12878	0.00296945	0.0263132	FALSE	FALSE
12	105724468	105765296	C12orf75	+	207	218	-0.0129412	gm12878	0.627678	0.98026	FALSE	FALSE
12	106696510	106723947	TCP11L2	+	50	45	0.0263158	gm12878	0.681743	1	FALSE	FALSE
12	106751525	106903976	POLR3B	+	160	137	0.0387205	gm12878	0.201675	0.578473	FALSE	FALSE
12	107168459	107283094	RIC8B	+	273	229	0.0438247	gm12878	0.0548528	0.256357	FALSE	FALSE
12	107349684	107367813	TMEM263	+	39	49	-0.0568182	gm12878	0.337399	0.75544	FALSE	FALSE
12	108079575	108106939	PWP1	+	125	167	-0.0719178	gm12878	0.016278	0.103112	FALSE	FALSE
12	108126647	108154914	PRDM4	-	220	187	0.0405405	gm12878	0.112587	0.411447	FALSE	FALSE
12	108681822	108714419	CMKLR1	-	45	70	-0.108696	gm12878	0.0247935	0.142885	FALSE	FALSE
12	108915990	108954949	SART3	-	654	812	-0.0538881	gm12878	4.05783e-05	0.000588984	TRUE	FALSE
12	108955238	108963160	ISCU	+	370	435	-0.0403727	gm12878	0.0240293	0.139979	FALSE	FALSE
12	109015670	109025857	SELPLG	-	17	5	0.272727	gm12878	0.0169005	0.105752	FALSE	FALSE
12	109038884	109096774	CORO1C	-	99	180	-0.145161	gm12878	1.42245e-06	2.64534e-05	TRUE	FALSE
12	109171966	109251359	SSH1	-	35	22	0.114035	gm12878	0.111161	0.407555	FALSE	FALSE
12	109460893	109525828	USP30	+	25	28	-0.0283019	gm12878	0.783846	1	FALSE	FALSE
12	109535401	109548797	UNG	+	18	19	-0.0135135	gm12878	1	1	FALSE	FALSE
12	109886459	109915105	KCTD10	-	529	485	0.0216963	gm12878	0.176871	0.535652	FALSE	FALSE
12	109915438	109928527	UBE3B	+	69	86	-0.0548387	gm12878	0.198584	0.572325	FALSE	FALSE
12	109991519	110011309	MMAB	-	133	143	-0.0181159	gm12878	0.58808	0.954212	FALSE	FALSE
12	110011598	110035930	MVK	+	213	184	0.0365239	gm12878	0.159853	0.500583	FALSE	FALSE
12	110288749	110318346	GLTP	-	19	24	-0.0581395	gm12878	0.542384	0.914788	FALSE	FALSE
12	110338078	110355874	TCHP	+	20	20	0	gm12878	1	1	FALSE	FALSE
12	110367608	110434173	GIT2	-	86	97	-0.0300546	gm12878	0.459867	0.875115	FALSE	FALSE
12	110437234	110477568	ANKRD13A	+	99	71	0.0823529	gm12878	0.0380637	0.196254	FALSE	FALSE
12	110478981	110505500	C12orf76	-	16	13	0.0517241	gm12878	0.711071	1	FALSE	FALSE
12	110562161	110606987	IFT81	+	14	9	0.108696	gm12878	0.404873	0.828905	FALSE	FALSE
12	110719051	110788898	ATP2A2	+	188	197	-0.0116883	gm12878	0.683535	1	FALSE	FALSE
12	110810704	110839754	ANAPC7	-	53	38	0.0824176	gm12878	0.141793	0.463102	FALSE	FALSE
12	110872627	110888142	ARPC3	-	30	40	-0.0714286	gm12878	0.281979	0.678947	FALSE	FALSE
12	110890290	110906062	GPN3	-	12	13	-0.02	gm12878	1	1	FALSE	FALSE
12	110906649	110928190	FAM216A	+	77	38	0.169565	gm12878	0.000350998	0.0041298	TRUE	FALSE
12	110928887	110939916	VPS29	-	45	37	0.0487805	gm12878	0.439705	0.870404	FALSE	FALSE
12	110971049	111021123	PPTC7	-	252	222	0.0316456	gm12878	0.182796	0.542914	FALSE	FALSE
12	111086490	111126920	HVCN1	-	366	372	-0.00406504	gm12878	0.853988	1	FALSE	FALSE
12	111157484	111180696	PPP1CC	-	189	168	0.0294118	gm12878	0.289809	0.684964	FALSE	FALSE
12	111843726	111889427	SH2B3	+	166	133	0.0551839	gm12878	0.0640457	0.280249	FALSE	FALSE
12	111890017	112037119	ATXN2	-	127	95	0.0720721	gm12878	0.0372331	0.192323	FALSE	FALSE
12	112464492	112546587	NAA25	-	16	10	0.115385	gm12878	0.32694	0.740823	FALSE	FALSE
12	112597998	112820235	HECTD4	-	28	31	-0.0254237	gm12878	0.794844	1	FALSE	FALSE
12	112842984	112849246	RPL6	-	21	24	-0.0333333	gm12878	0.765992	1	FALSE	FALSE
12	113659268	113736390	TPCN1	+	88	84	0.0116279	gm12878	0.819147	1	FALSE	FALSE
12	113736575	113772914	SLC8B1	-	35	39	-0.027027	gm12878	0.727547	1	FALSE	FALSE
12	113796391	113829434	PLBD2	+	17	18	-0.0142857	gm12878	1	1	FALSE	FALSE
12	116396380	116715498	MED13L	-	182	224	-0.0517241	gm12878	0.0417392	0.208548	FALSE	FALSE
12	117147975	117175874	SPRING1	-	31	29	0.0166667	gm12878	0.897422	1	FALSE	FALSE
12	117348754	117468953	FBXW8	+	12	17	-0.0862069	gm12878	0.458258	0.875115	FALSE	FALSE
12	117476727	117537221	TESC	-	96	90	0.016129	gm12878	0.714011	1	FALSE	FALSE
12	117579795	117628275	FBXO21	-	189	190	-0.00131926	gm12878	1	1	FALSE	FALSE
12	117890816	118406795	KSR2	-	611	423	0.0909091	gm12878	5.50995e-09	1.3427e-07	TRUE	FALSE
12	118573928	118583389	PEBP1	+	40	39	0.00632911	gm12878	1	1	FALSE	FALSE
12	118587605	118628340	TAOK3	-	46	38	0.047619	gm12878	0.445205	0.875115	FALSE	FALSE
12	118814359	118855838	SUDS3	+	233	258	-0.0254582	gm12878	0.278748	0.674904	FALSE	FALSE
12	120105937	120119424	PRKAB1	+	169	178	-0.0129683	gm12878	0.667648	1	FALSE	FALSE
12	120123595	120315124	CIT	-	143	160	-0.0280528	gm12878	0.358025	0.780865	FALSE	FALSE
12	120532902	120554557	RAB35	-	34	33	0.00746269	gm12878	1	1	FALSE	FALSE
12	120565005	120632518	GCN1	-	81	61	0.0704225	gm12878	0.110513	0.405575	FALSE	FALSE
12	120634501	120638914	RPLP0	-	372	462	-0.0539568	gm12878	0.00203932	0.019041	FALSE	FALSE
12	120875915	120878533	COX6A1	+	8	15	-0.152174	gm12878	0.21004	0.595129	FALSE	FALSE
12	120881766	120884187	TRIAP1	-	11	15	-0.0769231	gm12878	0.557197	0.925959	FALSE	FALSE
12	120884246	120901552	GATC	+	49	50	-0.00505051	gm12878	1	1	FALSE	FALSE
12	120899474	120907551	SRSF9	-	157	163	-0.009375	gm12878	0.779906	1	FALSE	FALSE
12	120907644	120936296	DYNLL1	+	16	12	0.0714286	gm12878	0.571588	0.941023	FALSE	FALSE
12	120941081	120966961	COQ5	-	50	34	0.0952381	gm12878	0.101136	0.384343	FALSE	FALSE
12	120972158	121015391	RNF10	+	51	66	-0.0641026	gm12878	0.195349	0.564336	FALSE	FALSE
12	121016566	121019205	POP5	-	36	47	-0.0662651	gm12878	0.272269	0.664441	FALSE	FALSE
12	121078421	121105127	CABP1	+	11	29	-0.225	gm12878	0.00642658	0.0493315	FALSE	FALSE
12	121124951	121139662	MLEC	+	275	259	0.0149813	gm12878	0.516303	0.888019	FALSE	FALSE
12	121148260	121161443	UNC119B	+	45	45	0	gm12878	1	1	FALSE	FALSE
12	121200312	121342161	SPPL3	-	365	315	0.0367647	gm12878	0.0601561	0.274047	FALSE	FALSE
12	121438288	121454290	C12orf43	-	56	31	0.143678	gm12878	0.00967322	0.0690064	FALSE	FALSE
12	121647931	121671909	P2RX4	+	135	187	-0.0807453	gm12878	0.00440819	0.0359362	FALSE	FALSE
12	121675494	121712388	CAMKK2	-	392	324	0.047486	gm12878	0.0122296	0.0839081	FALSE	FALSE
12	121746047	121790214	ANAPC5	-	28	19	0.0957447	gm12878	0.24296	0.632383	FALSE	FALSE
12	121866898	122018151	KDM2B	-	30	20	0.1	gm12878	0.202639	0.58006	FALSE	FALSE
12	122064454	122079946	ORAI1	+	15	14	0.0172414	gm12878	1	1	FALSE	FALSE
12	122150657	122219974	TMEM120B	+	60	48	0.0555556	gm12878	0.289798	0.684964	FALSE	FALSE
12	122215659	122231594	RHOF	-	11	14	-0.06	gm12878	0.690038	1	FALSE	FALSE
12	122326695	122356203	PSMD9	+	17	20	-0.0405405	gm12878	0.742829	1	FALSE	FALSE
12	122692208	122711115	DIABLO	-	40	18	0.189655	gm12878	0.00535486	0.0425192	FALSE	FALSE
12	122714110	122751041	VPS33A	-	13	21	-0.117647	gm12878	0.229481	0.62445	FALSE	FALSE
12	122756015	122907216	CLIP1	-	92	76	0.047619	gm12878	0.247082	0.632383	FALSE	FALSE
12	122956146	122985479	ZCCHC8	-	30	34	-0.03125	gm12878	0.707981	1	FALSE	FALSE
12	122988000	123011483	RSRC2	-	216	227	-0.0124153	gm12878	0.634755	0.986147	FALSE	FALSE
12	123011795	123110943	KNTC1	+	180	167	0.018732	gm12878	0.519509	0.892176	FALSE	FALSE
12	123349876	123380671	VPS37B	-	12	20	-0.125	gm12878	0.215327	0.604145	FALSE	FALSE
12	123459272	123464589	OGFOD2	+	67	48	0.0826087	gm12878	0.0928159	0.363765	FALSE	FALSE
12	123638761	123717688	MPHOSPH9	-	271	266	0.00465549	gm12878	0.862976	1	FALSE	FALSE
12	123717982	123742507	C12orf65	+	89	84	0.0144509	gm12878	0.761143	1	FALSE	FALSE
12	123773655	123849394	SBNO1	-	166	161	0.00764526	gm12878	0.824978	1	FALSE	FALSE
12	123868678	123893900	KMT5A	+	90	75	0.0454545	gm12878	0.275714	0.669935	FALSE	FALSE
12	123899585	123921231	RILPL2	-	71	49	0.0916667	gm12878	0.0547798	0.25616	FALSE	FALSE
12	124069098	124083129	TMED2	+	62	80	-0.0633803	gm12878	0.153444	0.485855	FALSE	FALSE
12	124086645	124105490	DDX55	+	94	67	0.0838509	gm12878	0.0401205	0.202248	FALSE	FALSE
12	124104952	124118233	EIF2B1	-	89	77	0.0361446	gm12878	0.393301	0.813367	FALSE	FALSE
12	124118375	124147151	GTF2H3	+	42	41	0.0060241	gm12878	1	1	FALSE	FALSE
12	124155659	124192946	TCTN2	+	24	14	0.131579	gm12878	0.143307	0.465596	FALSE	FALSE
12	124196899	124246302	ATP6V0A2	+	193	181	0.0160428	gm12878	0.569553	0.939177	FALSE	FALSE
12	124457761	124499974	ZNF664	+	16	10	0.115385	gm12878	0.32694	0.740823	FALSE	FALSE
12	124457761	124800570	ZNF664-RFLNA	+	18	15	0.0454545	gm12878	0.728332	1	FALSE	FALSE
12	124808960	125052158	NCOR2	-	523	451	0.036961	gm12878	0.0228579	0.133776	FALSE	FALSE
12	125261401	125348410	SCARB1	-	462	560	-0.0479452	gm12878	0.0023954	0.0218074	FALSE	FALSE
12	125431371	125473677	DHX37	-	153	155	-0.00324675	gm12878	0.954573	1	FALSE	FALSE
12	125478190	125515777	BRI3BP	+	327	306	0.0165877	gm12878	0.426678	0.853557	FALSE	FALSE
12	125549980	125627862	AACS	+	62	50	0.0535714	gm12878	0.298593	0.699149	FALSE	FALSE
12	125670931	126146915	TMEM132B	+	10	10	0	gm12878	1	1	FALSE	FALSE
12	129277738	129308503	SLC15A4	-	105	94	0.0276382	gm12878	0.478491	0.875115	FALSE	FALSE
12	129338022	129469513	GLT1D1	+	569	628	-0.0246449	gm12878	0.093616	0.365132	FALSE	FALSE
12	130880677	131118465	RIMBP2	-	35	22	0.114035	gm12878	0.111161	0.407555	FALSE	FALSE
12	131438451	131626014	ADGRD1	+	204	128	0.114458	gm12878	3.58148e-05	0.000525237	TRUE	FALSE
12	132195634	132284283	SFSWAP	+	243	207	0.04	gm12878	0.0988525	0.377174	FALSE	FALSE
12	132379166	132407695	ULK1	+	31	39	-0.0571429	gm12878	0.402963	0.828871	FALSE	FALSE
12	132413820	132430441	PUS1	+	42	34	0.0526316	gm12878	0.422191	0.850021	FALSE	FALSE
12	132434486	132565005	EP400	+	115	88	0.0665025	gm12878	0.0677608	0.290264	FALSE	FALSE
12	132621138	132628864	DDX51	-	125	117	0.0165289	gm12878	0.652817	1	FALSE	FALSE
12	132629001	132637013	NOC4L	+	25	15	0.125	gm12878	0.15386	0.486387	FALSE	FALSE
12	133200347	133263928	POLE	-	144	136	0.0142857	gm12878	0.675781	1	FALSE	FALSE
12	133287427	133295753	PGAM5	+	17	6	0.23913	gm12878	0.0346897	0.182181	FALSE	FALSE
12	133302088	133338418	ANKLE2	-	335	275	0.0491803	gm12878	0.0168309	0.105752	FALSE	FALSE
12	133345499	133404975	GOLGA3	-	8	14	-0.136364	gm12878	0.286279	0.684424	FALSE	FALSE
12	133408941	133464191	CHFR	-	21	6	0.277778	gm12878	0.00592461	0.0461043	FALSE	FALSE
12	133614094	133639885	ZNF84	+	18	16	0.0294118	gm12878	0.864166	1	FALSE	FALSE
12	133657508	133684014	ZNF140	+	26	6	0.3125	gm12878	0.000535053	0.0059883	TRUE	FALSE
12	133681364	133706860	ZNF891	-	20	4	0.333333	gm12878	0.00154388	0.0150618	FALSE	FALSE
12	133707212	133736051	ZNF10	+	28	17	0.122222	gm12878	0.135156	0.447763	FALSE	FALSE
12	133758080	133791418	ZNF268	+	78	89	-0.0329341	gm12878	0.439129	0.869872	FALSE	FALSE
13	20207798	20247581	MPHOSPH8	+	160	166	-0.00920245	gm12878	0.781889	1	FALSE	FALSE
13	20248891	20357085	PSPC1	-	1021	997	0.00594648	gm12878	0.608664	0.971644	FALSE	FALSE
13	20397621	20437789	ZMYM5	-	187	188	-0.00133333	gm12878	1	1	FALSE	FALSE
13	20531562	20663255	ZMYM2	+	150	165	-0.0238095	gm12878	0.430269	0.856826	FALSE	FALSE
13	20977807	21099996	CRYL1	-	180	106	0.129371	gm12878	1.42939e-05	0.000226763	TRUE	FALSE
13	21714652	21723224	SAP18	+	21	21	0	gm12878	1	1	FALSE	FALSE
13	21727733	21750691	SKA3	-	91	92	-0.00273224	gm12878	1	1	FALSE	FALSE
13	21750796	21753223	MRPL57	+	17	12	0.0862069	gm12878	0.458258	0.875115	FALSE	FALSE
13	21946709	22033442	ZDHHC20	-	210	247	-0.0404814	gm12878	0.0920709	0.362441	FALSE	FALSE
13	22066829	22178309	MICU2	-	437	451	-0.00788288	gm12878	0.662678	1	FALSE	FALSE
13	23902968	23949647	SACS	-	240	259	-0.0190381	gm12878	0.420391	0.850021	FALSE	FALSE
13	24144550	24250232	TNFRSF19	+	142	93	0.104255	gm12878	0.00168315	0.016308	FALSE	FALSE
13	24304327	24463539	MIPEP	-	340	349	-0.0065312	gm12878	0.760562	1	FALSE	FALSE
13	24553940	24881207	SPATA13	+	145	160	-0.0245902	gm12878	0.422808	0.850021	FALSE	FALSE
13	24995068	25086916	PARP4	-	1198	1396	-0.038165	gm12878	0.000108973	0.00144112	TRUE	FALSE
13	25875762	25916559	NUP58	+	157	145	0.0198675	gm12878	0.526816	0.898042	FALSE	FALSE
13	26706252	26796508	RNF6	-	165	157	0.0124224	gm12878	0.69653	1	FALSE	FALSE
13	26828265	26979375	CDK8	+	213	182	0.0392405	gm12878	0.131076	0.438375	FALSE	FALSE
13	27640292	27745948	USP12	-	607	614	-0.0028665	gm12878	0.863675	1	FALSE	FALSE
13	27825694	27830705	RPL21	+	179	173	0.00852273	gm12878	0.789899	1	FALSE	FALSE
13	27998755	28009960	GTF3A	+	138	104	0.0702479	gm12878	0.0336792	0.178282	FALSE	FALSE
13	28009779	28024701	MTIF3	-	26	21	0.0531915	gm12878	0.560065	0.928405	FALSE	FALSE
13	28120049	28194666	LNX2	-	426	487	-0.0334064	gm12878	0.0470062	0.228624	FALSE	FALSE
13	28712681	28869472	PAN3	+	362	350	0.00842697	gm12878	0.680191	1	FALSE	FALSE
13	28874482	29069265	FLT1	-	29	20	0.0918367	gm12878	0.25287	0.635801	FALSE	FALSE
13	29233266	29253096	POMP	+	59	41	0.09	gm12878	0.0886261	0.352619	FALSE	FALSE
13	29274216	29293107	SLC46A3	-	55	39	0.0851064	gm12878	0.121371	0.423435	FALSE	FALSE
13	29394099	30080084	MTUS2	+	29	11	0.225	gm12878	0.00642658	0.0493315	FALSE	FALSE
13	30083550	30169825	SLC7A1	-	563	584	-0.00915432	gm12878	0.554848	0.924775	FALSE	FALSE
13	30338507	30424754	UBL3	-	148	126	0.040146	gm12878	0.20448	0.584591	FALSE	FALSE
13	30776766	30881148	KATNAL1	-	184	101	0.145614	gm12878	1.00656e-06	1.9064e-05	TRUE	FALSE
13	31030840	31038464	HMGB1	-	44	45	-0.00561798	gm12878	1	1	FALSE	FALSE
13	31192056	31234903	USPL1	+	120	129	-0.0180723	gm12878	0.612258	0.975593	FALSE	FALSE
13	31709109	31736041	HSPH1	-	354	462	-0.0661765	gm12878	0.000176296	0.00222227	TRUE	FALSE
13	32605910	32873262	FRY	+	60	159	-0.226027	gm12878	1.59564e-11	4.86305e-10	TRUE	TRUE
13	32889644	32974405	BRCA2	+	280	262	0.0166052	gm12878	0.465293	0.875115	FALSE	FALSE
13	32974859	33002267	N4BP2L1	-	47	45	0.0108696	gm12878	0.917041	1	FALSE	FALSE
13	33006621	33112932	N4BP2L2	-	142	168	-0.0419355	gm12878	0.155523	0.489968	FALSE	FALSE
13	33160588	33352157	PDS5B	+	636	830	-0.0661664	gm12878	4.47086e-07	9.01105e-06	TRUE	FALSE
13	33677273	33760228	STARD13	-	151	157	-0.00974026	gm12878	0.775774	1	FALSE	FALSE
13	34392285	34411637	RFC3	+	96	133	-0.080786	gm12878	0.0171715	0.107033	FALSE	FALSE
13	35516406	36246873	NBEA	+	604	798	-0.0691869	gm12878	2.4387e-07	5.02265e-06	TRUE	FALSE
13	36742353	36788693	SOHLH2	-	9	28	-0.256757	gm12878	0.00256321	0.0230383	FALSE	FALSE
13	36742353	36871951	CCDC169-SOHLH2	-	226	184	0.0512195	gm12878	0.042752	0.212685	FALSE	FALSE
13	36796140	36871951	CCDC169	-	203	145	0.0833333	gm12878	0.00220099	0.0202825	FALSE	FALSE
13	36875774	36920531	SPART	-	101	99	0.005	gm12878	0.943652	1	FALSE	FALSE
13	37523874	37573477	ALG5	-	173	232	-0.0728395	gm12878	0.00389667	0.0325243	FALSE	FALSE
13	37574922	37583751	EXOSC8	+	81	70	0.0364238	gm12878	0.415855	0.845201	FALSE	FALSE
13	37583448	37633825	SUPT20H	-	295	249	0.0422794	gm12878	0.0535864	0.252178	FALSE	FALSE
13	38923987	38937140	UFM1	+	23	33	-0.0892857	gm12878	0.228806	0.62445	FALSE	FALSE
13	39584001	39612226	PROSER1	-	336	375	-0.0274262	gm12878	0.154075	0.486764	FALSE	FALSE
13	39612592	39624246	NHLRC3	+	68	43	0.112613	gm12878	0.022298	0.132279	FALSE	FALSE
13	39917028	40177330	LHFPL6	-	83	546	-0.368045	gm12878	1.80587e-84	3.14139e-82	TRUE	TRUE
13	40229798	40326765	COG6	+	852	1014	-0.0434084	gm12878	0.000192056	0.00240926	TRUE	FALSE
13	41129803	41240778	FOXO1	-	52	47	0.0252525	gm12878	0.687885	1	FALSE	FALSE
13	41303263	41345326	MRPS31	-	14	7	0.166667	gm12878	0.189247	0.551332	FALSE	FALSE
13	41363746	41386596	SLC25A15	+	31	22	0.0849057	gm12878	0.271679	0.663902	FALSE	FALSE
13	41506054	41556418	ELF1	-	597	558	0.0168831	gm12878	0.263503	0.653239	FALSE	FALSE
13	41635644	41658142	WBP4	+	28	27	0.00909091	gm12878	1	1	FALSE	FALSE
13	41790504	41837712	MTRF1	-	165	181	-0.0231214	gm12878	0.420049	0.849945	FALSE	FALSE
13	41885402	41932854	NAA16	+	25	0	0.5	gm12878	5.96046e-08	1.31119e-06	TRUE	TRUE
13	42140970	42535245	VWA8	-	815	1015	-0.0546448	gm12878	3.22004e-06	5.70674e-05	TRUE	FALSE
13	42614205	42817032	DGKH	+	860	1161	-0.0744681	gm12878	2.30396e-11	6.96548e-10	TRUE	FALSE
13	42846287	42897397	AKAP11	+	82	59	0.0815603	gm12878	0.0635372	0.279349	FALSE	FALSE
13	43460523	43566377	EPSTI1	-	1042	1027	0.00362494	gm12878	0.758254	1	FALSE	FALSE
13	43597721	43688349	DNAJC15	+	461	501	-0.02079	gm12878	0.208582	0.594369	FALSE	FALSE
13	43787265	44203613	ENOX1	-	17	5	0.272727	gm12878	0.0169005	0.105752	FALSE	FALSE
13	45513383	45563606	NUFIP1	-	28	20	0.0833333	gm12878	0.312327	0.71749	FALSE	FALSE
13	45563672	45604440	GPALPP1	+	55	78	-0.0864662	gm12878	0.0560279	0.259954	FALSE	FALSE
13	45694644	45859028	GTF2F2	+	17	20	-0.0405405	gm12878	0.742829	1	FALSE	FALSE
13	45907605	45915318	TPT1	-	182	202	-0.0260417	gm12878	0.332258	0.747887	FALSE	FALSE
13	45967450	45992508	SLC25A30	-	66	55	0.0454545	gm12878	0.363363	0.785423	FALSE	FALSE
13	46039073	46110836	COG3	+	124	167	-0.0738832	gm12878	0.0136754	0.0914035	FALSE	FALSE
13	46528599	46626881	ZC3H13	-	278	206	0.0743802	gm12878	0.00122693	0.0122878	FALSE	FALSE
13	46700057	46756312	LCP1	-	2518	2402	0.0117886	gm12878	0.101096	0.384343	FALSE	FALSE
13	47127304	47319033	LRCH1	+	2549	2291	0.0266529	gm12878	0.000219956	0.00272105	TRUE	FALSE
13	47345390	47371296	ESD	-	134	134	0	gm12878	1	1	FALSE	FALSE
13	48516790	48575409	SUCLA2	-	24	28	-0.0384615	gm12878	0.677809	1	FALSE	FALSE
13	48649859	48669240	MED4	-	170	130	0.0666667	gm12878	0.024182	0.140434	FALSE	FALSE
13	48807341	48844493	ITM2B	+	24	24	0	gm12878	1	1	FALSE	FALSE
13	48877886	49056026	RB1	+	349	331	0.0132353	gm12878	0.514482	0.886506	FALSE	FALSE	Imprinted
13	49063098	49107216	RCBTB2	-	96	64	0.1	gm12878	0.014001	0.0927957	FALSE	FALSE
13	49550047	49783915	FNDC3A	+	69	99	-0.0892857	gm12878	0.0249687	0.143748	FALSE	FALSE
13	50018409	50069139	SETDB2	+	218	188	0.0369458	gm12878	0.149991	0.478137	FALSE	FALSE
13	50018409	50103112	SETDB2-PHF11	+	299	281	0.0155172	gm12878	0.48029	0.875115	FALSE	FALSE
13	50070088	50103112	PHF11	+	81	93	-0.0344828	gm12878	0.404403	0.828905	FALSE	FALSE
13	50106081	50159694	RCBTB1	-	35	16	0.186275	gm12878	0.0109736	0.0767335	FALSE	FALSE
13	50234809	50265622	EBPL	-	53	63	-0.0431034	gm12878	0.40347	0.828905	FALSE	FALSE
13	50273455	50366818	KPNA3	-	92	100	-0.0208333	gm12878	0.613547	0.97682	FALSE	FALSE
13	50486837	50510476	SPRYD7	-	54	58	-0.0178571	gm12878	0.776965	1	FALSE	FALSE
13	50571177	50592603	TRIM13	+	27	28	-0.00909091	gm12878	1	1	FALSE	FALSE
13	51483813	51544596	RNASEH2B	+	458	562	-0.0509804	gm12878	0.00124859	0.0124826	FALSE	FALSE
13	52158597	52341845	WDFY2	+	81	55	0.0955882	gm12878	0.0316737	0.169651	FALSE	FALSE
13	52342128	52377871	DHRS12	-	19	20	-0.0128205	gm12878	1	1	FALSE	FALSE
13	52506804	52585586	ATP7B	-	3	34	-0.418919	gm12878	1.23313e-07	2.60617e-06	TRUE	TRUE
13	52586533	52607736	ALG11	+	33	34	-0.00746269	gm12878	1	1	FALSE	FALSE
13	52598826	52607736	UTP14C	+	17	15	0.03125	gm12878	0.86005	1	FALSE	FALSE
13	53029612	53039978	CKAP2	+	13	11	0.0416667	gm12878	0.83882	1	FALSE	FALSE
13	53191659	53217908	HNRNPA1L2	+	36	46	-0.0609756	gm12878	0.320293	0.732071	FALSE	FALSE
13	53226970	53275044	SUGT1	+	213	159	0.0725806	gm12878	0.00592355	0.0461043	FALSE	FALSE
13	58205877	58303445	PCDH17	+	9	90	-0.409091	gm12878	6.05313e-18	2.61232e-16	TRUE	TRUE
13	60239716	60738062	DIAPH3	-	1575	1568	0.00111359	gm12878	0.914773	1	FALSE	FALSE
13	60970590	61148013	TDRD3	+	159	208	-0.0667575	gm12878	0.0121211	0.0833148	FALSE	FALSE
13	66876965	67804468	PCDH9	-	76	43	0.138655	gm12878	0.00318318	0.0277933	FALSE	FALSE
13	73282504	73301767	MZT1	-	34	41	-0.0466667	gm12878	0.488683	0.875115	FALSE	FALSE
13	73302060	73330334	BORA	+	65	66	-0.00381679	gm12878	1	1	FALSE	FALSE
13	73326306	73356038	DIS3	-	129	121	0.016	gm12878	0.658056	1	FALSE	FALSE
13	73356270	73590599	PIBF1	+	824	809	0.00459277	gm12878	0.72902	1	FALSE	FALSE
13	74260225	74708066	KLF12	-	496	892	-0.142651	gm12878	1.32645e-26	7.53678e-25	TRUE	FALSE
13	75857638	76056305	TBC1D4	-	73	704	-0.406049	gm12878	1.9129e-130	5.40728e-128	TRUE	TRUE
13	76099349	76111977	COMMD6	-	33	55	-0.125	gm12878	0.0246228	0.142409	FALSE	FALSE
13	76123637	76180156	UCHL3	+	262	361	-0.0794543	gm12878	8.35694e-05	0.00113458	TRUE	FALSE
13	76194569	76434006	LMO7	+	649	738	-0.0320836	gm12878	0.0181009	0.112085	FALSE	FALSE
13	77566215	77579252	CLN5	+	44	51	-0.0368421	gm12878	0.538394	0.911777	FALSE	FALSE
13	77579394	77601294	FBXL3	-	133	144	-0.0198556	gm12878	0.548023	0.918804	FALSE	FALSE
13	77618791	77901229	MYCBP2	-	5482	5656	-0.0078111	gm12878	0.101159	0.384343	FALSE	FALSE
13	78271821	78338364	SLAIN1	+	920	619	0.0977908	gm12878	1.7023e-14	6.11043e-13	TRUE	FALSE
13	79188423	79233290	OBI1	-	403	400	0.001868	gm12878	0.943739	1	FALSE	FALSE
13	79893002	79980390	RBM26	-	18	24	-0.0714286	gm12878	0.440799	0.87074	FALSE	FALSE
13	80055258	80130212	NDFIP2	+	33	41	-0.0540541	gm12878	0.415985	0.845201	FALSE	FALSE
13	80910110	80913794	SPRY2	-	315	271	0.0375427	gm12878	0.0755915	0.314233	FALSE	FALSE
13	92050874	93519490	GPC5	+	381	23	0.443069	gm12878	9.30916e-85	1.64467e-82	TRUE	TRUE
13	95226307	95248406	TGDS	-	326	309	0.0133858	gm12878	0.5255	0.897015	FALSE	FALSE
13	95254110	95286915	GPR180	+	293	374	-0.0607196	gm12878	0.00192897	0.0183131	FALSE	FALSE
13	95672088	95953705	ABCC4	-	1452	1181	0.0514622	gm12878	1.39193e-07	2.92539e-06	TRUE	FALSE
13	96329392	96447242	DNAJC3	+	111	103	0.0186916	gm12878	0.63239	0.983632	FALSE	FALSE
13	96453833	96705655	UGGT2	-	2223	2222	0.000112486	gm12878	1	1	FALSE	FALSE
13	96742360	97491816	HS6ST3	+	1105	1922	-0.134952	gm12878	2.32509e-50	2.17271e-48	TRUE	FALSE
13	97794087	98046374	MBNL2	+	217	275	-0.0589431	gm12878	0.0101052	0.0714568	FALSE	FALSE
13	98086422	98121382	RAP2A	+	131	184	-0.084127	gm12878	0.00332685	0.0287593	FALSE	FALSE
13	98605928	98676550	IPO5	+	171	171	0	gm12878	1	1	FALSE	FALSE
13	98794842	99107430	FARP1	+	273	33	0.392157	gm12878	3.58119e-48	3.23941e-46	TRUE	TRUE
13	99097438	99174379	STK24	-	825	886	-0.0178258	gm12878	0.146889	0.470904	FALSE	FALSE
13	99445682	99630318	DOCK9	-	24	3	0.388889	gm12878	4.92334e-05	0.000701996	TRUE	TRUE
13	99853107	100038758	UBAC2	+	742	602	0.0520833	gm12878	0.000147827	0.0018951	TRUE	FALSE
13	99946792	99959653	GPR183	-	370	461	-0.0547533	gm12878	0.00177917	0.0171063	FALSE	FALSE
13	100258917	100545018	CLYBL	+	62	107	-0.133136	gm12878	0.000667714	0.00725249	TRUE	FALSE
13	100741346	101144072	PCCA	+	245	279	-0.0324427	gm12878	0.149342	0.47674	FALSE	FALSE
13	102105025	102368796	ITGBL1	+	340	81	0.307601	gm12878	8.12449e-39	6.24922e-37	TRUE	TRUE
13	102363153	102569295	FGF14	-	14	6	0.2	gm12878	0.115318	0.418186	FALSE	FALSE
13	103249335	103332308	TPP2	+	2877	3150	-0.0226481	gm12878	0.00045802	0.00526305	TRUE	FALSE
13	103451468	103493883	BIVM	+	109	100	0.0215311	gm12878	0.580115	0.947737	FALSE	FALSE
13	103459495	103528345	BIVM-ERCC5	+	246	222	0.025641	gm12878	0.287691	0.684424	FALSE	FALSE
13	103498381	103528345	ERCC5	+	118	107	0.0244444	gm12878	0.505074	0.879301	FALSE	FALSE
13	107142092	107188010	EFNB2	-	43	44	-0.00574713	gm12878	1	1	FALSE	FALSE
13	107194020	107220485	ARGLU1	-	121	106	0.0330396	gm12878	0.352804	0.773392	FALSE	FALSE
13	108870739	108886591	ABHD13	+	48	63	-0.0675676	gm12878	0.183657	0.544818	FALSE	FALSE
13	108921976	108960832	TNFSF13B	+	70	46	0.103448	gm12878	0.032272	0.172123	FALSE	FALSE
[truncated: 5,114 more rows]

## Sheet: GM12878 clones TL
chrom	start	stop	tl_name	rpkm	strand	l1_fraction	hap1_counts	hap2_counts	skew	sample	binom_pval	fdr_pval	fdr_reject	significant_deviation		Total:1,903
1	671774	761585	gm12878_subclones_TL:1-0.7_1	136.587	-	0.111579	37	29	0.0606061	gm12878.4	0.389052	0.761071	FALSE	FALSE
1	671774	761585	gm12878_subclones_TL:1-0.7_1	136.587	-	0.111579	32	38	-0.0428571	gm12878.5	0.550413	0.839799	FALSE	FALSE
1	704415	805945	gm12878_subclones_TL:1-0.7_2	79.9173	+	0.137467	15	12	0.0555556	gm12878.4	0.701108	0.976264	FALSE	FALSE
1	704415	805945	gm12878_subclones_TL:1-0.7_2	79.9173	+	0.137467	29	21	0.08	gm12878.5	0.322236	0.655044	FALSE	FALSE
1	2336885	2405766	gm12878_subclones_TL:1-2.3_1	37.7608	+	0.0115416	20	181	-0.400498	gm12878.4	1.25172e-33	4.27357e-32	TRUE	TRUE
1	2336885	2405766	gm12878_subclones_TL:1-2.3_1	37.7608	+	0.0115416	21	82	-0.296117	gm12878.5	1.06968e-09	1.46686e-08	TRUE	TRUE
1	8900095	8989686	gm12878_subclones_TL:1-8.9_1	11.2735	+	0.0314429	32	44	-0.0789474	gm12878.4	0.206737	0.51957	FALSE	FALSE
1	8900095	8989686	gm12878_subclones_TL:1-8.9_1	11.2735	+	0.0314429	42	48	-0.0333333	gm12878.5	0.598412	0.89668	FALSE	FALSE
1	9430987	9712667	gm12878_subclones_TL:1-9.4_1	5.60565	-	0.04465	36	23	0.110169	gm12878.4	0.117477	0.346117	FALSE	FALSE
1	14151574	14925212	gm12878_subclones_TL:1-14.2_1	10.3071	+	0.175488	2191	225	0.406871	gm12878.4	0	0	TRUE	TRUE
1	14151574	14925212	gm12878_subclones_TL:1-14.2_1	10.3071	+	0.175488	6196	615	0.409705	gm12878.5	0	0	TRUE	TRUE
1	16114283	16174358	gm12878_subclones_TL:1-16.1_1	19.975	+	0.0136163	45	32	0.0844156	gm12878.4	0.171061	0.448276	FALSE	FALSE
1	16114283	16174358	gm12878_subclones_TL:1-16.1_1	19.975	+	0.0136163	22	19	0.0365854	gm12878.5	0.755229	1	FALSE	FALSE
1	16766888	16888789	gm12878_subclones_TL:1-16.8_1	61.5253	-	0.107308	345	236	0.0938038	gm12878.4	7.02235e-06	7.05942e-05	TRUE	FALSE
1	16766888	16888789	gm12878_subclones_TL:1-16.8_1	61.5253	-	0.107308	108	109	-0.00230415	gm12878.5	1	1	FALSE	FALSE
1	16786584	16846536	gm12878_subclones_TL:1-16.8_2	13.7777	+	0.0869529	118	110	0.0175439	gm12878.4	0.64304	0.933479	FALSE	FALSE
1	16786584	16846536	gm12878_subclones_TL:1-16.8_2	13.7777	+	0.0869529	35	21	0.125	gm12878.5	0.0814268	0.252506	FALSE	FALSE
1	16940100	17012123	gm12878_subclones_TL:1-16.9_1	165.822	-	0.0604113	578	243	0.204019	gm12878.4	2.84253e-32	9.10366e-31	TRUE	TRUE
1	16940100	17012123	gm12878_subclones_TL:1-16.9_1	165.822	-	0.0604113	322	116	0.23516	gm12878.5	1.72053e-23	4.60551e-22	TRUE	TRUE
1	22419436	22624985	gm12878_subclones_TL:1-22.4_1	46.1155	+	0.0496427	381	411	-0.0189394	gm12878.4	0.302786	0.640435	FALSE	FALSE
1	22419436	22624985	gm12878_subclones_TL:1-22.4_1	46.1155	+	0.0496427	411	356	0.035854	gm12878.5	0.0511259	0.1816	FALSE	FALSE
1	23521222	23636275	gm12878_subclones_TL:1-23.5_1	196.883	-	0.0497423	56	60	-0.0172414	gm12878.4	0.780739	1	FALSE	FALSE
1	23521222	23636275	gm12878_subclones_TL:1-23.5_1	196.883	-	0.0497423	52	64	-0.0517241	gm12878.5	0.30709	0.630747	FALSE	FALSE
1	24012385	24122088	gm12878_subclones_TL:1-24.0_1	23.2263	-	0.0203732	13	27	-0.175	gm12878.4	0.0384773	0.14893	FALSE	FALSE
1	24012385	24122088	gm12878_subclones_TL:1-24.0_1	23.2263	-	0.0203732	12	16	-0.0714286	gm12878.5	0.571588	0.866576	FALSE	FALSE
1	25336644	25393605	gm12878_subclones_TL:1-25.3_1	104.229	+	0.0775794	77	113	-0.0947368	gm12878.4	0.0109182	0.0545009	FALSE	FALSE
1	25336644	25393605	gm12878_subclones_TL:1-25.3_1	104.229	+	0.0775794	12	28	-0.2	gm12878.5	0.016589	0.0731315	FALSE	FALSE
1	25532372	25598980	gm12878_subclones_TL:1-25.5_1	24.0362	+	0.0594523	14	11	0.06	gm12878.4	0.690038	0.964561	FALSE	FALSE
1	25532372	25598980	gm12878_subclones_TL:1-25.5_1	24.0362	+	0.0594523	13	12	0.02	gm12878.5	1	1	FALSE	FALSE
1	26803133	26856248	gm12878_subclones_TL:1-26.8_1	43.6035	+	0.0717312	19	15	0.0588235	gm12878.4	0.607591	0.907126	FALSE	FALSE
1	26803133	26856248	gm12878_subclones_TL:1-26.8_1	43.6035	+	0.0717312	22	39	-0.139344	gm12878.5	0.039617	0.145349	FALSE	FALSE
1	30875110	31084250	gm12878_subclones_TL:1-30.9_1	24.988	-	0.238199	28	22	0.06	gm12878.4	0.479888	0.793292	FALSE	FALSE
1	30875110	31084250	gm12878_subclones_TL:1-30.9_1	24.988	-	0.238199	14	34	-0.208333	gm12878.5	0.0055152	0.0293384	FALSE	FALSE
1	31915229	32027070	gm12878_subclones_TL:1-31.9_1	11.8114	-	0.181624	2	20	-0.409091	gm12878.4	0.000121117	0.000976216	TRUE	TRUE
1	31915229	32027070	gm12878_subclones_TL:1-31.9_1	11.8114	-	0.181624	12	11	0.0217391	gm12878.5	1	1	FALSE	FALSE
1	31974167	32040978	gm12878_subclones_TL:1-32.0_1	331.876	+	0.142087	16	290	-0.447712	gm12878.4	3.07593e-66	1.63703e-64	TRUE	TRUE
1	31974167	32040978	gm12878_subclones_TL:1-32.0_1	331.876	+	0.142087	242	690	-0.240343	gm12878.5	1.615e-50	8.18756e-49	TRUE	TRUE
1	32288028	32372021	gm12878_subclones_TL:1-32.3_1	22.3709	-	0.168645	49	43	0.0326087	gm12878.4	0.602412	0.90439	FALSE	FALSE
1	32288028	32372021	gm12878_subclones_TL:1-32.3_1	22.3709	-	0.168645	33	43	-0.0657895	gm12878.5	0.301872	0.623751	FALSE	FALSE
1	35241905	35315887	gm12878_subclones_TL:1-35.2_1	7.39369	-	0.175516	29	18	0.117021	gm12878.4	0.143865	0.390291	FALSE	FALSE
1	35241905	35315887	gm12878_subclones_TL:1-35.2_1	7.39369	-	0.175516	21	9	0.2	gm12878.5	0.0427739	0.15523	FALSE	FALSE
1	37799292	37955560	gm12878_subclones_TL:1-37.8_1	17.6684	-	0.0913879	41	52	-0.0591398	gm12878.4	0.299732	0.636578	FALSE	FALSE
1	37799292	37955560	gm12878_subclones_TL:1-37.8_1	17.6684	-	0.0913879	24	44	-0.147059	gm12878.5	0.0205269	0.0882816	FALSE	FALSE
1	38490497	38674170	gm12878_subclones_TL:1-38.5_1	16.8724	+	0.0213749	78	77	0.00322581	gm12878.4	1	1	FALSE	FALSE
1	38490497	38674170	gm12878_subclones_TL:1-38.5_1	16.8724	+	0.0213749	74	96	-0.0647059	gm12878.5	0.106987	0.317919	FALSE	FALSE
1	38794803	38960987	gm12878_subclones_TL:1-38.8_1	3.46002	-	0.24524	261	256	0.00483559	gm12878.4	0.860379	1	FALSE	FALSE
1	38794803	38960987	gm12878_subclones_TL:1-38.8_1	3.46002	-	0.24524	167	169	-0.00297619	gm12878.5	0.956504	1	FALSE	FALSE
1	39102714	39186490	gm12878_subclones_TL:1-39.1_1	0.59683	-	0.157002	4	64	-0.441176	gm12878.5	5.87399e-15	1.1427e-13	TRUE	TRUE
1	39200767	39284786	gm12878_subclones_TL:1-39.2_1	1.48776	-	0.104143	9	113	-0.42623	gm12878.5	4.97685e-24	1.34295e-22	TRUE	TRUE
1	40254533	40306705	gm12878_subclones_TL:1-40.3_1	17.8065	-	0.126409	40	14	0.240741	gm12878.4	0.000535436	0.00378465	TRUE	FALSE
1	40254533	40306705	gm12878_subclones_TL:1-40.3_1	17.8065	-	0.126409	14	17	-0.0483871	gm12878.5	0.7201	1	FALSE	FALSE
1	41808755	41894354	gm12878_subclones_TL:1-41.8_1	20.7479	+	0.0122782	28	33	-0.0409836	gm12878.4	0.608921	0.908361	FALSE	FALSE
1	42384496	42507104	gm12878_subclones_TL:1-42.4_1	634.339	-	0.257487	217	229	-0.0134529	gm12878.4	0.60251	0.90439	FALSE	FALSE
1	42384496	42507104	gm12878_subclones_TL:1-42.4_1	634.339	-	0.257487	333	346	-0.0095729	gm12878.5	0.645177	0.932913	FALSE	FALSE
1	44628586	44686741	gm12878_subclones_TL:1-44.6_1	16.4732	-	0.201049	11	12	-0.0217391	gm12878.4	1	1	FALSE	FALSE
1	45672432	45794913	gm12878_subclones_TL:1-45.7_1	29.0902	-	0.145557	69	49	0.0847458	gm12878.4	0.0798343	0.261466	FALSE	FALSE
1	45672432	45794913	gm12878_subclones_TL:1-45.7_1	29.0902	-	0.145557	44	28	0.111111	gm12878.5	0.0763692	0.241523	FALSE	FALSE
1	56163428	56960418	gm12878_subclones_TL:1-56.2_1	255.089	-	0.181537	307	202	0.103143	gm12878.4	3.74171e-06	3.90237e-05	TRUE	FALSE
1	56163428	56960418	gm12878_subclones_TL:1-56.2_1	255.089	-	0.181537	554	220	0.215762	gm12878.5	4.70035e-34	1.76712e-32	TRUE	TRUE
1	59038508	59250822	gm12878_subclones_TL:1-59.0_1	9.54247	+	0.0791422	169	73	0.198347	gm12878.4	6.10226e-10	9.43764e-09	TRUE	TRUE
1	59038508	59250822	gm12878_subclones_TL:1-59.0_1	9.54247	+	0.0791422	122	59	0.174033	gm12878.5	3.26665e-06	3.29223e-05	TRUE	TRUE
1	59043166	59120410	gm12878_subclones_TL:1-59.0_2	26.3451	-	0.156025	20	30	-0.1	gm12878.4	0.202639	0.510775	FALSE	FALSE
1	59043166	59120410	gm12878_subclones_TL:1-59.0_2	26.3451	-	0.156025	42	61	-0.092233	gm12878.5	0.0756191	0.239377	FALSE	FALSE
1	59453234	59578010	gm12878_subclones_TL:1-59.5_1	18.3609	+	0.0822354	25	41	-0.121212	gm12878.4	0.0640175	0.220647	FALSE	FALSE
1	62038708	62146718	gm12878_subclones_TL:1-62.0_1	11.2119	-	0.168234	34	40	-0.0405405	gm12878.4	0.561381	0.857231	FALSE	FALSE
1	62038708	62146718	gm12878_subclones_TL:1-62.0_1	11.2119	-	0.168234	46	46	0	gm12878.5	1	1	FALSE	FALSE
1	63330941	63387915	gm12878_subclones_TL:1-63.3_1	22.2733	+	0.0748412	10	19	-0.155172	gm12878.5	0.136046	0.360991	FALSE	FALSE
1	64125916	64238544	gm12878_subclones_TL:1-64.1_1	17.3225	+	0.13019	20	52	-0.222222	gm12878.4	0.000207716	0.00161314	TRUE	TRUE
1	64125916	64238544	gm12878_subclones_TL:1-64.1_1	17.3225	+	0.13019	23	36	-0.110169	gm12878.5	0.117477	0.336484	FALSE	FALSE
1	65484529	65555312	gm12878_subclones_TL:1-65.5_1	2.10503	-	0.0745094	9	11	-0.05	gm12878.5	0.823803	1	FALSE	FALSE
1	68154021	68683625	gm12878_subclones_TL:1-68.2_1	27.598	+	0.181925	28	15	0.151163	gm12878.4	0.065994	0.224467	FALSE	FALSE
1	68154021	68683625	gm12878_subclones_TL:1-68.2_1	27.598	+	0.181925	9	13	-0.0909091	gm12878.5	0.523467	0.810889	FALSE	FALSE
1	69497598	70032867	gm12878_subclones_TL:1-69.5_1	395.833	+	0.251623	99	214	-0.183706	gm12878.4	7.18476e-11	1.18189e-09	TRUE	TRUE
1	69497598	70032867	gm12878_subclones_TL:1-69.5_1	395.833	+	0.251623	85	110	-0.0641026	gm12878.5	0.0854116	0.26298	FALSE	FALSE
1	79129763	79196589	gm12878_subclones_TL:1-79.1_1	83.2311	+	0.285353	39	47	-0.0465116	gm12878.4	0.450548	0.793292	FALSE	FALSE
1	79129763	79196589	gm12878_subclones_TL:1-79.1_1	83.2311	+	0.285353	24	26	-0.02	gm12878.5	0.887725	1	FALSE	FALSE
1	79790624	79934424	gm12878_subclones_TL:1-79.8_1	3.54659	-	0.111933	95	158	-0.124506	gm12878.4	8.98301e-05	0.000742226	TRUE	FALSE
1	79790624	79934424	gm12878_subclones_TL:1-79.8_1	3.54659	-	0.111933	4	35	-0.397436	gm12878.5	3.35316e-07	3.66656e-06	TRUE	TRUE
1	82535060	82745185	gm12878_subclones_TL:1-82.5_1	45.4539	-	0.162984	36	68	-0.153846	gm12878.4	0.00220943	0.0133935	FALSE	FALSE
1	82535060	82745185	gm12878_subclones_TL:1-82.5_1	45.4539	-	0.162984	22	19	0.0365854	gm12878.5	0.755229	1	FALSE	FALSE
1	83432958	83953847	gm12878_subclones_TL:1-83.4_1	22.1679	-	0.18244	187	160	0.0389049	gm12878.4	0.162693	0.431511	FALSE	FALSE
1	83432958	83953847	gm12878_subclones_TL:1-83.4_1	22.1679	-	0.18244	116	76	0.104167	gm12878.5	0.00475524	0.0254576	FALSE	FALSE
1	86044104	86115105	gm12878_subclones_TL:1-86.0_1	98.8014	-	0.258813	51	64	-0.0565217	gm12878.4	0.263054	0.577583	FALSE	FALSE
1	86044104	86115105	gm12878_subclones_TL:1-86.0_1	98.8014	-	0.258813	135	82	0.12212	gm12878.5	0.000391339	0.0028039	TRUE	FALSE
1	86705732	86812506	gm12878_subclones_TL:1-86.7_1	5.66617	-	0.309045	38	20	0.155172	gm12878.4	0.024746	0.104621	FALSE	FALSE
1	86705732	86812506	gm12878_subclones_TL:1-86.7_1	5.66617	-	0.309045	12	21	-0.136364	gm12878.5	0.162756	0.420525	FALSE	FALSE
1	86978204	87328032	gm12878_subclones_TL:1-87.0_1	6.63183	-	0.277225	8	12	-0.1	gm12878.4	0.503445	0.798338	FALSE	FALSE
1	86978204	87328032	gm12878_subclones_TL:1-87.0_1	6.63183	-	0.277225	40	29	0.0797101	gm12878.5	0.2284	0.539708	FALSE	FALSE
1	87814607	88014936	gm12878_subclones_TL:1-87.8_1	18.25	+	0.173884	16	7	0.195652	gm12878.5	0.0931396	0.279753	FALSE	FALSE
1	88653251	89318320	gm12878_subclones_TL:1-88.7_1	7.60974	-	0.188451	155	120	0.0636364	gm12878.4	0.0401428	0.153084	FALSE	FALSE
1	88653251	89318320	gm12878_subclones_TL:1-88.7_1	7.60974	-	0.188451	151	142	0.0153584	gm12878.5	0.640314	0.928247	FALSE	FALSE
1	89416124	89810741	gm12878_subclones_TL:1-89.4_1	7.91907	+	0.316808	62	107	-0.133136	gm12878.4	0.000667714	0.00465598	TRUE	FALSE
1	89416124	89810741	gm12878_subclones_TL:1-89.4_1	7.91907	+	0.316808	36	82	-0.194915	gm12878.5	2.75838e-05	0.000248106	TRUE	TRUE
1	89756933	90000322	gm12878_subclones_TL:1-89.8_1	9.2609	-	0.35744	13	15	-0.0357143	gm12878.4	0.850554	1	FALSE	FALSE
1	90185094	90286572	gm12878_subclones_TL:1-90.2_1	33.0121	+	0.144199	95	98	-0.00777202	gm12878.4	0.885578	1	FALSE	FALSE
1	90185094	90286572	gm12878_subclones_TL:1-90.2_1	33.0121	+	0.144199	89	117	-0.0679612	gm12878.5	0.0596842	0.205456	FALSE	FALSE
1	92853732	92914330	gm12878_subclones_TL:1-92.9_1	30.9911	+	0.310307	57	75	-0.0681818	gm12878.4	0.138668	0.379606	FALSE	FALSE
1	92853732	92914330	gm12878_subclones_TL:1-92.9_1	30.9911	+	0.310307	86	101	-0.040107	gm12878.5	0.30593	0.629933	FALSE	FALSE
1	93406492	93544791	gm12878_subclones_TL:1-93.4_1	37.5057	+	0.128721	49	71	-0.0916667	gm12878.4	0.0547798	0.200251	FALSE	FALSE
1	93406492	93544791	gm12878_subclones_TL:1-93.4_1	37.5057	+	0.128721	41	45	-0.0232558	gm12878.5	0.746534	1	FALSE	FALSE
1	95712781	95948977	gm12878_subclones_TL:1-95.7_1	6.65126	+	0.215236	10	13	-0.0652174	gm12878.4	0.677639	0.962128	FALSE	FALSE
1	97280605	97429770	gm12878_subclones_TL:1-97.3_1	72.9595	+	0.250689	66	74	-0.0285714	gm12878.4	0.554269	0.8514	FALSE	FALSE
1	97280605	97429770	gm12878_subclones_TL:1-97.3_1	72.9595	+	0.250689	120	106	0.0309735	gm12878.5	0.387223	0.739583	FALSE	FALSE
1	99833061	100174258	gm12878_subclones_TL:1-99.8_1	19.8448	-	0.186239	204	155	0.0682451	gm12878.4	0.0111951	0.0555763	FALSE	FALSE
1	99833061	100174258	gm12878_subclones_TL:1-99.8_1	19.8448	-	0.186239	259	245	0.0138889	gm12878.5	0.562588	0.855965	FALSE	FALSE
1	101447311	101624674	gm12878_subclones_TL:1-101.4_1	72.9859	+	0.126791	36	42	-0.0384615	gm12878.4	0.571587	0.868806	FALSE	FALSE
1	101447311	101624674	gm12878_subclones_TL:1-101.4_1	72.9859	+	0.126791	26	24	0.02	gm12878.5	0.887725	1	FALSE	FALSE
1	101728518	101929048	gm12878_subclones_TL:1-101.7_1	106.189	-	0.170458	382	505	-0.0693348	gm12878.4	4.08756e-05	0.000357316	TRUE	FALSE
1	101728518	101929048	gm12878_subclones_TL:1-101.7_1	106.189	-	0.170458	534	690	-0.0637255	gm12878.5	9.16323e-06	8.78515e-05	TRUE	FALSE
1	101756661	102378182	gm12878_subclones_TL:1-101.8_1	57.6135	+	0.153409	3081	110	0.465528	gm12878.4	0	0	TRUE	TRUE
1	101756661	102378182	gm12878_subclones_TL:1-101.8_1	57.6135	+	0.153409	5534	163	0.471388	gm12878.5	5e-324	1.1e-321	TRUE	TRUE
1	107530567	107601111	gm12878_subclones_TL:1-107.5_1	7.15865	-	0.245294	18	30	-0.125	gm12878.4	0.111403	0.336815	FALSE	FALSE
1	110597424	110655061	gm12878_subclones_TL:1-110.6_1	26.8577	+	0.0034873	11	10	0.0238095	gm12878.4	1	1	FALSE	FALSE
1	111373291	111489811	gm12878_subclones_TL:1-111.4_1	24.7511	-	0.500051	138	169	-0.0504886	gm12878.4	0.086696	0.280638	FALSE	FALSE
1	111373291	111489811	gm12878_subclones_TL:1-111.4_1	24.7511	-	0.500051	144	202	-0.083815	gm12878.5	0.00213635	0.0127647	FALSE	FALSE
1	111442558	111682248	gm12878_subclones_TL:1-111.4_2	32.8883	+	0.541232	173	443	-0.219156	gm12878.4	2.99028e-28	8.65747e-27	TRUE	TRUE
1	111442558	111682248	gm12878_subclones_TL:1-111.4_2	32.8883	+	0.541232	267	759	-0.239766	gm12878.5	3.46514e-55	1.84037e-53	TRUE	TRUE
1	111506566	111659953	gm12878_subclones_TL:1-111.5_1	58.4339	-	0.636266	87	369	-0.309211	gm12878.4	2.19252e-42	8.53196e-41	TRUE	TRUE
1	111506566	111659953	gm12878_subclones_TL:1-111.5_1	58.4339	-	0.636266	99	560	-0.349772	gm12878.5	5.45411e-79	3.64989e-77	TRUE	TRUE
1	115053781	115110180	gm12878_subclones_TL:1-115.1_1	11.7378	-	0.188248	11	16	-0.0925926	gm12878.4	0.442068	0.793292	FALSE	FALSE
1	116912514	117057155	gm12878_subclones_TL:1-116.9_1	159.858	-	0.0892416	88	117	-0.0707317	gm12878.4	0.0502463	0.186504	FALSE	FALSE
1	116912514	117057155	gm12878_subclones_TL:1-116.9_1	159.858	-	0.0892416	164	170	-0.00898204	gm12878.5	0.78445	1	FALSE	FALSE
1	117296959	117374005	gm12878_subclones_TL:1-117.3_1	28.6842	-	0.237248	21	56	-0.227273	gm12878.5	8.21592e-05	0.000668868	TRUE	TRUE
1	119683008	119907715	gm12878_subclones_TL:1-119.7_1	77.4653	+	0.17756	826	529	0.109594	gm12878.4	6.84458e-16	1.44015e-14	TRUE	FALSE
1	119683008	119907715	gm12878_subclones_TL:1-119.7_1	77.4653	+	0.17756	519	254	0.17141	gm12878.5	8.74321e-22	2.18319e-20	TRUE	TRUE
1	119685714	119898072	gm12878_subclones_TL:1-119.7_2	5.82507	-	0.184919	35	27	0.0645161	gm12878.4	0.374152	0.74178	FALSE	FALSE
1	119685714	119898072	gm12878_subclones_TL:1-119.7_2	5.82507	-	0.184919	176	27	0.366995	gm12878.5	5.53012e-28	1.77921e-26	TRUE	TRUE
1	120747564	120838454	gm12878_subclones_TL:1-120.7_1	41.2257	-	0.0865882	9	14	-0.108696	gm12878.4	0.404873	0.784696	FALSE	FALSE
1	143117764	143292771	gm12878_subclones_TL:1-143.1_1	119.03	+	0.212357	0	300	-0.5	gm12878.4	9.81819e-91	6.96706e-89	TRUE	TRUE
1	143117764	143292771	gm12878_subclones_TL:1-143.1_1	119.03	+	0.212357	5	233	-0.478992	gm12878.5	2.82208e-62	1.65661e-60	TRUE	TRUE
1	143119057	143272229	gm12878_subclones_TL:1-143.1_2	7.80169	-	0.213427	13	8	0.119048	gm12878.5	0.38331	0.736255	FALSE	FALSE
1	146516969	146626684	gm12878_subclones_TL:1-146.5_1	18.7486	-	0.329217	26	42	-0.117647	gm12878.4	0.0681187	0.230825	FALSE	FALSE
1	146516969	146626684	gm12878_subclones_TL:1-146.5_1	18.7486	-	0.329217	84	125	-0.0980861	gm12878.5	0.00553213	0.0293818	FALSE	FALSE
1	149178609	149252259	gm12878_subclones_TL:1-149.2_1	34.0394	-	0.112695	30	0	0.5	gm12878.4	1.86265e-09	2.71811e-08	TRUE	TRUE
1	149178609	149252259	gm12878_subclones_TL:1-149.2_1	34.0394	-	0.112695	29	0	0.5	gm12878.5	3.72529e-09	4.90741e-08	TRUE	TRUE
1	149568322	149618366	gm12878_subclones_TL:1-149.6_1	140.576	+	0.051175	122	32	0.292208	gm12878.4	1.40113e-13	2.72618e-12	TRUE	TRUE
1	149568322	149618366	gm12878_subclones_TL:1-149.6_1	140.576	+	0.051175	129	40	0.263314	gm12878.5	4.03597e-12	6.43065e-11	TRUE	TRUE
1	149629827	149724286	gm12878_subclones_TL:1-149.6_2	17.4891	+	0.180608	6	139	-0.458621	gm12878.4	5.44409e-34	1.8764e-32	TRUE	TRUE
1	149629827	149724286	gm12878_subclones_TL:1-149.6_2	17.4891	+	0.180608	2	99	-0.480198	gm12878.5	4.06421e-27	1.2476e-25	TRUE	TRUE
1	150131841	150227003	gm12878_subclones_TL:1-150.1_1	46.1214	+	0.0427271	90	63	0.0882353	gm12878.4	0.035211	0.137315	FALSE	FALSE
1	150131841	150227003	gm12878_subclones_TL:1-150.1_1	46.1214	+	0.0427271	40	29	0.0797101	gm12878.5	0.2284	0.539708	FALSE	FALSE
1	152140771	152334676	gm12878_subclones_TL:1-152.1_1	2.67657	+	0.329151	30	21	0.0882353	gm12878.4	0.262438	0.577363	FALSE	FALSE
1	152140771	152334676	gm12878_subclones_TL:1-152.1_1	2.67657	+	0.329151	10	13	-0.0652174	gm12878.5	0.677639	0.968967	FALSE	FALSE
1	153131999	153270337	gm12878_subclones_TL:1-153.1_1	9.12258	-	0.218516	122	180	-0.0960265	gm12878.4	0.0010057	0.00662955	TRUE	FALSE
1	153131999	153270337	gm12878_subclones_TL:1-153.1_1	9.12258	-	0.218516	44	65	-0.0963303	gm12878.5	0.0549088	0.19158	FALSE	FALSE
1	154842754	154897207	gm12878_subclones_TL:1-154.8_1	28.4282	-	0.124548	22	58	-0.225	gm12878.4	7.01057e-05	0.000594047	TRUE	TRUE
1	154842754	154897207	gm12878_subclones_TL:1-154.8_1	28.4282	-	0.124548	11	40	-0.284314	gm12878.5	5.70381e-05	0.000489358	TRUE	TRUE
1	155532585	155629232	gm12878_subclones_TL:1-155.5_1	13.9063	-	0.0372179	5	18	-0.282609	gm12878.4	0.010622	0.0533164	FALSE	FALSE
1	157002547	157244779	gm12878_subclones_TL:1-157.0_1	3.67416	+	0.173383	9	13	-0.0909091	gm12878.4	0.523467	0.817268	FALSE	FALSE
1	158764481	159032274	gm12878_subclones_TL:1-158.8_1	21.4718	-	0.331581	189	243	-0.0625	gm12878.4	0.0106896	0.0534334	FALSE	FALSE
1	158764481	159032274	gm12878_subclones_TL:1-158.8_1	21.4718	-	0.331581	139	272	-0.1618	gm12878.5	5.10385e-11	7.76249e-10	TRUE	TRUE
1	159924044	159997461	gm12878_subclones_TL:1-159.9_1	7.02834	-	0.115477	25	25	0	gm12878.4	1	1	FALSE	FALSE
1	160487952	160709076	gm12878_subclones_TL:1-160.5_1	73.461	+	0.217095	160	138	0.0369128	gm12878.4	0.223734	0.545248	FALSE	FALSE
1	160487952	160709076	gm12878_subclones_TL:1-160.5_1	73.461	+	0.217095	114	114	0	gm12878.5	1	1	FALSE	FALSE
1	160681641	160767303	gm12878_subclones_TL:1-160.7_1	36.107	-	0.155752	68	128	-0.153061	gm12878.4	2.18256e-05	0.000204629	TRUE	FALSE
1	160681641	160767303	gm12878_subclones_TL:1-160.7_1	36.107	-	0.155752	148	178	-0.0460123	gm12878.5	0.108096	0.319513	FALSE	FALSE
1	161334535	161413647	gm12878_subclones_TL:1-161.3_1	25.4449	+	0.0937784	60	104	-0.134146	gm12878.4	0.000736247	0.00510437	TRUE	FALSE
1	161334535	161413647	gm12878_subclones_TL:1-161.3_1	25.4449	+	0.0937784	31	49	-0.1125	gm12878.5	0.0566644	0.19668	FALSE	FALSE
1	161337673	161414253	gm12878_subclones_TL:1-161.3_2	15.9963	-	0.0968791	11	16	-0.0925926	gm12878.4	0.442068	0.793292	FALSE	FALSE
1	161676062	161746824	gm12878_subclones_TL:1-161.7_1	23.2187	-	0.119287	65	46	0.0855856	gm12878.4	0.0870891	0.280879	FALSE	FALSE
1	161676062	161746824	gm12878_subclones_TL:1-161.7_1	23.2187	-	0.119287	26	14	0.15	gm12878.5	0.0806905	0.250455	FALSE	FALSE
1	162782608	163035225	gm12878_subclones_TL:1-162.8_1	7.57669	+	0.190648	25	27	-0.0192308	gm12878.4	0.889884	1	FALSE	FALSE
1	168283664	168545710	gm12878_subclones_TL:1-168.3_1	28.8842	+	0.189661	55	52	0.0140187	gm12878.4	0.846802	1	FALSE	FALSE
1	168283664	168545710	gm12878_subclones_TL:1-168.3_1	28.8842	+	0.189661	64	82	-0.0616438	gm12878.5	0.159216	0.412654	FALSE	FALSE
1	168698442	169033672	gm12878_subclones_TL:1-168.7_1	28.294	-	0.229362	36	34	0.0142857	gm12878.4	0.904975	1	FALSE	FALSE
1	168698442	169033672	gm12878_subclones_TL:1-168.7_1	28.294	-	0.229362	31	22	0.0849057	gm12878.5	0.271679	0.580114	FALSE	FALSE
1	169599377	169659805	gm12878_subclones_TL:1-169.6_1	3.47521	-	0.321871	6	24	-0.3	gm12878.5	0.00143091	0.0090166	TRUE	FALSE
1	170522974	170633312	gm12878_subclones_TL:1-170.5_1	21.8692	+	0.282922	34	4	0.394737	gm12878.4	6.03854e-07	6.9597e-06	TRUE	TRUE
1	170973727	171359770	gm12878_subclones_TL:1-171.0_1	1.42212	-	0.241711	24	121	-0.334483	gm12878.4	8.92007e-17	1.9684e-15	TRUE	TRUE
1	170973727	171359770	gm12878_subclones_TL:1-171.0_1	1.42212	-	0.241711	18	18	0	gm12878.5	1	1	FALSE	FALSE
1	173020442	173152869	gm12878_subclones_TL:1-173.0_1	35.7631	-	0.398559	47	47	0	gm12878.4	1	1	FALSE	FALSE
1	173020442	173152869	gm12878_subclones_TL:1-173.0_1	35.7631	-	0.398559	17	27	-0.113636	gm12878.5	0.174171	0.446572	FALSE	FALSE
1	173176471	173468750	gm12878_subclones_TL:1-173.2_1	168.674	-	0.229373	476	472	0.0021097	gm12878.4	0.922387	1	FALSE	FALSE
1	173176471	173468750	gm12878_subclones_TL:1-173.2_1	168.674	-	0.229373	311	330	-0.0148206	gm12878.5	0.477139	0.788407	FALSE	FALSE
1	173350629	173446485	gm12878_subclones_TL:1-173.4_1	8.05375	+	0.192946	25	31	-0.0535714	gm12878.4	0.504404	0.798338	FALSE	FALSE
1	173350629	173446485	gm12878_subclones_TL:1-173.4_1	8.05375	+	0.192946	7	19	-0.230769	gm12878.5	0.0289593	0.116324	FALSE	FALSE
1	175819676	175913966	gm12878_subclones_TL:1-175.8_1	51.9779	-	0.0357938	64	51	0.0565217	gm12878.4	0.263054	0.577583	FALSE	FALSE
1	175819676	175913966	gm12878_subclones_TL:1-175.8_1	51.9779	-	0.0357938	50	46	0.0208333	gm12878.5	0.759649	1	FALSE	FALSE
1	177171838	177897488	gm12878_subclones_TL:1-177.2_1	25.8182	-	0.221874	117	47	0.213415	gm12878.4	4.49678e-08	5.8539e-07	TRUE	TRUE
1	177171838	177897488	gm12878_subclones_TL:1-177.2_1	25.8182	-	0.221874	191	19	0.409524	gm12878.5	6.3424e-37	2.43927e-35	TRUE	TRUE
1	178511417	178597771	gm12878_subclones_TL:1-178.5_1	4.48155	+	0.122635	687	596	0.0354638	gm12878.4	0.0119539	0.0576047	FALSE	FALSE
1	178511417	178597771	gm12878_subclones_TL:1-178.5_1	4.48155	+	0.122635	189	197	-0.0103627	gm12878.5	0.721673	1	FALSE	FALSE
1	180992046	181128921	gm12878_subclones_TL:1-181.0_1	19.0174	-	0.0422064	118	129	-0.0222672	gm12878.4	0.524675	0.818448	FALSE	FALSE
1	180992046	181128921	gm12878_subclones_TL:1-181.0_1	19.0174	-	0.0422064	58	52	0.0272727	gm12878.5	0.633756	0.920376	FALSE	FALSE
1	181059979	181143619	gm12878_subclones_TL:1-181.1_1	167.193	+	0.0427188	358	314	0.0327381	gm12878.4	0.0970913	0.303956	FALSE	FALSE
1	181059979	181143619	gm12878_subclones_TL:1-181.1_1	167.193	+	0.0427188	215	292	-0.0759369	gm12878.5	0.000721986	0.00490013	TRUE	FALSE
1	181151342	181452685	gm12878_subclones_TL:1-181.2_1	44.7563	+	0.17934	617	430	0.0893028	gm12878.4	8.2567e-09	1.14487e-07	TRUE	FALSE
1	181151342	181452685	gm12878_subclones_TL:1-181.2_1	44.7563	+	0.17934	482	387	0.0546605	gm12878.5	0.00141513	0.00896786	TRUE	FALSE
1	185260913	185579540	gm12878_subclones_TL:1-185.3_1	17.8893	+	0.142781	117	71	0.12234	gm12878.4	0.000979056	0.0064657	TRUE	FALSE
1	185260913	185579540	gm12878_subclones_TL:1-185.3_1	17.8893	+	0.142781	264	124	0.180412	gm12878.5	9.72973e-13	1.61167e-11	TRUE	TRUE
1	187040624	187610357	gm12878_subclones_TL:1-187.0_1	116.232	+	0.263429	546	29	0.449565	gm12878.4	1.01012e-124	9.37342e-123	TRUE	TRUE
1	187040624	187610357	gm12878_subclones_TL:1-187.0_1	116.232	+	0.263429	1297	58	0.457196	gm12878.5	1.47593e-305	2.90497e-303	TRUE	TRUE
1	192112622	192981495	gm12878_subclones_TL:1-192.1_1	40.4087	-	0.188966	422	427	-0.00294464	gm12878.4	0.89082	1	FALSE	FALSE
1	192112622	192981495	gm12878_subclones_TL:1-192.1_1	40.4087	-	0.188966	601	730	-0.0484598	gm12878.5	0.000446444	0.00316483	TRUE	FALSE
1	192549159	192605267	gm12878_subclones_TL:1-192.5_1	966.6	+	0.179707	638	950	-0.0982368	gm12878.4	4.90977e-15	1.00387e-13	TRUE	FALSE
1	192549159	192605267	gm12878_subclones_TL:1-192.5_1	966.6	+	0.179707	2105	2897	-0.0791683	gm12878.5	3.74524e-29	1.26582e-27	TRUE	FALSE
1	192629440	192778168	gm12878_subclones_TL:1-192.6_1	65.0651	+	0.250807	22	47	-0.181159	gm12878.5	0.00354481	0.0199679	FALSE	FALSE
1	192902530	193002286	gm12878_subclones_TL:1-192.9_1	0.932275	+	0.172912	8	13	-0.119048	gm12878.4	0.38331	0.754323	FALSE	FALSE
1	193223942	194242294	gm12878_subclones_TL:1-193.2_1	36.725	+	0.235687	351	307	0.0334347	gm12878.4	0.0936013	0.295846	FALSE	FALSE
1	193223942	194242294	gm12878_subclones_TL:1-193.2_1	36.725	+	0.235687	412	383	0.018239	gm12878.5	0.320683	0.653076	FALSE	FALSE
1	198291548	198371889	gm12878_subclones_TL:1-198.3_1	16.7162	+	0.0523767	26	11	0.202703	gm12878.4	0.0200739	0.0884863	FALSE	FALSE
1	198291548	198371889	gm12878_subclones_TL:1-198.3_1	16.7162	+	0.0523767	11	12	-0.0217391	gm12878.5	1	1	FALSE	FALSE
1	198586445	199286283	gm12878_subclones_TL:1-198.6_1	195.171	-	0.127122	40	34	0.0405405	gm12878.4	0.561381	0.857231	FALSE	FALSE
1	198586445	199286283	gm12878_subclones_TL:1-198.6_1	195.171	-	0.127122	79	38	0.175214	gm12878.5	0.000189303	0.00144284	TRUE	FALSE
1	201489720	201617264	gm12878_subclones_TL:1-201.5_1	9.20467	+	0.0992834	9	30	-0.269231	gm12878.4	0.00106502	0.00698244	TRUE	FALSE
1	201489720	201617264	gm12878_subclones_TL:1-201.5_1	9.20467	+	0.0992834	6	22	-0.285714	gm12878.5	0.00371917	0.0208448	FALSE	FALSE
1	201916886	202026036	gm12878_subclones_TL:1-201.9_1	9.75721	-	0.0716629	22	32	-0.0925926	gm12878.4	0.220328	0.538763	FALSE	FALSE
1	203200116	203306696	gm12878_subclones_TL:1-203.2_1	35.4006	-	0.201745	74	94	-0.0595238	gm12878.4	0.142453	0.389086	FALSE	FALSE
1	203200116	203306696	gm12878_subclones_TL:1-203.2_1	35.4006	-	0.201745	25	54	-0.183544	gm12878.5	0.00146607	0.00922082	TRUE	FALSE
1	203840280	203910919	gm12878_subclones_TL:1-203.8_1	18.5308	+	0.201079	6	16	-0.227273	gm12878.4	0.0524788	0.193205	FALSE	FALSE
1	206073822	206137830	gm12878_subclones_TL:1-206.1_1	32.824	-	0.053134	18	4	0.318182	gm12878.4	0.00434351	0.0245612	FALSE	FALSE
1	206907630	206972214	gm12878_subclones_TL:1-206.9_1	109.594	+	0.0271429	190	117	0.118893	gm12878.4	3.66986e-05	0.000324724	TRUE	FALSE
1	206907630	206972214	gm12878_subclones_TL:1-206.9_1	109.594	+	0.0271429	268	242	0.0254902	gm12878.5	0.268268	0.573197	FALSE	FALSE
1	207077484	207200706	gm12878_subclones_TL:1-207.1_1	35.6673	+	0.0580578	58	68	-0.0396825	gm12878.4	0.422791	0.793292	FALSE	FALSE
1	207077484	207200706	gm12878_subclones_TL:1-207.1_1	35.6673	+	0.0580578	61	88	-0.090604	gm12878.5	0.0328218	0.125865	FALSE	FALSE
1	207294267	207629718	gm12878_subclones_TL:1-207.3_1	9.59902	-	0.322628	72	70	0.00704225	gm12878.4	0.933161	1	FALSE	FALSE
1	207294267	207629718	gm12878_subclones_TL:1-207.3_1	9.59902	-	0.322628	62	54	0.0344828	gm12878.5	0.515913	0.802531	FALSE	FALSE
1	207968861	208046252	gm12878_subclones_TL:1-208.0_1	20.6742	+	0.0293703	53	13	0.30303	gm12878.4	7.23718e-07	8.21045e-06	TRUE	TRUE
1	207968861	208046252	gm12878_subclones_TL:1-208.0_1	20.6742	+	0.0293703	14	13	0.0185185	gm12878.5	1	1	FALSE	FALSE
1	207975868	208058134	gm12878_subclones_TL:1-208.0_2	668.344	-	0.0432256	874	722	0.047619	gm12878.4	0.00015535	0.00123292	TRUE	FALSE
1	207975868	208058134	gm12878_subclones_TL:1-208.0_2	668.344	-	0.0432256	962	967	-0.00129601	gm12878.5	0.927437	1	FALSE	FALSE
1	211548286	211646372	gm12878_subclones_TL:1-211.5_1	59.5192	+	0.411241	9	22	-0.209677	gm12878.4	0.0294494	0.122082	FALSE	FALSE
1	211848972	211916798	gm12878_subclones_TL:1-211.8_1	19.609	-	0.0486687	76	53	0.0891473	gm12878.4	0.0523235	0.193026	FALSE	FALSE
1	211848972	211916798	gm12878_subclones_TL:1-211.8_1	19.609	-	0.0486687	30	20	0.1	gm12878.5	0.202639	0.499653	FALSE	FALSE
1	212209277	212537815	gm12878_subclones_TL:1-212.2_1	12.2117	-	0.146528	140	120	0.0384615	gm12878.4	0.238607	0.554381	FALSE	FALSE
1	212209277	212537815	gm12878_subclones_TL:1-212.2_1	12.2117	-	0.146528	75	38	0.163717	gm12878.5	0.000640768	0.00440249	TRUE	FALSE
1	212278187	212458878	gm12878_subclones_TL:1-212.3_1	33.6486	+	0.108317	38	37	0.00666667	gm12878.4	1	1	FALSE	FALSE
1	212278187	212458878	gm12878_subclones_TL:1-212.3_1	33.6486	+	0.108317	63	58	0.0206612	gm12878.5	0.716294	1	FALSE	FALSE
1	213446808	213825893	gm12878_subclones_TL:1-213.4_1	15.8513	+	0.185468	10	14	-0.0833333	gm12878.5	0.541256	0.832281	FALSE	FALSE
1	214837914	215078328	gm12878_subclones_TL:1-214.8_1	9.53355	+	0.294862	15	8	0.152174	gm12878.4	0.21004	0.523129	FALSE	FALSE
1	214837914	215078328	gm12878_subclones_TL:1-214.8_1	9.53355	+	0.294862	14	9	0.108696	gm12878.5	0.404873	0.762655	FALSE	FALSE
1	219084578	219552098	gm12878_subclones_TL:1-219.1_1	13.4989	-	0.245273	121	95	0.0601852	gm12878.4	0.0887029	0.285347	FALSE	FALSE
1	219084578	219552098	gm12878_subclones_TL:1-219.1_1	13.4989	-	0.245273	93	68	0.0776398	gm12878.5	0.0582246	0.201052	FALSE	FALSE
1	219386207	219736030	gm12878_subclones_TL:1-219.4_1	237.088	+	0.149844	43	30	0.0890411	gm12878.4	0.159712	0.424997	FALSE	FALSE
1	219386207	219736030	gm12878_subclones_TL:1-219.4_1	237.088	+	0.149844	81	108	-0.0714286	gm12878.5	0.0583073	0.20113	FALSE	FALSE
1	221219333	221348266	gm12878_subclones_TL:1-221.2_1	98.4542	+	0.263695	125	381	-0.252964	gm12878.4	4.15588e-31	1.29656e-29	TRUE	TRUE
1	221219333	221348266	gm12878_subclones_TL:1-221.2_1	98.4542	+	0.263695	65	161	-0.212389	gm12878.5	1.39538e-10	2.02118e-09	TRUE	TRUE
1	221654799	221874731	gm12878_subclones_TL:1-221.7_1	12.5721	-	0.235154	52	44	0.0416667	gm12878.4	0.475152	0.793292	FALSE	FALSE
1	221654799	221874731	gm12878_subclones_TL:1-221.7_1	12.5721	-	0.235154	57	62	-0.0210084	gm12878.5	0.714026	1	FALSE	FALSE
1	221830705	222015652	gm12878_subclones_TL:1-221.8_1	11.6952	+	0.127128	65	56	0.0371901	gm12878.4	0.467207	0.793292	FALSE	FALSE
1	221830705	222015652	gm12878_subclones_TL:1-221.8_1	11.6952	+	0.127128	48	41	0.0393258	gm12878.5	0.525015	0.812159	FALSE	FALSE
1	221915516	221988844	gm12878_subclones_TL:1-221.9_1	29.143	-	0.113995	26	17	0.104651	gm12878.4	0.222053	0.541881	FALSE	FALSE
1	221915516	221988844	gm12878_subclones_TL:1-221.9_1	29.143	-	0.113995	23	4	0.351852	gm12878.5	0.000310749	0.00225546	TRUE	TRUE
1	222643822	222695431	gm12878_subclones_TL:1-222.6_1	1.72451	-	0.0303823	27	2	0.431034	gm12878.4	1.62423e-06	1.77585e-05	TRUE	TRUE
1	224125593	224233136	gm12878_subclones_TL:1-224.1_1	25.1713	-	0.108989	16	18	-0.0294118	gm12878.4	0.864166	1	FALSE	FALSE
1	224125593	224233136	gm12878_subclones_TL:1-224.1_1	25.1713	-	0.108989	22	25	-0.0319149	gm12878.5	0.770867	1	FALSE	FALSE
1	224177747	224242501	gm12878_subclones_TL:1-224.2_1	349.26	+	0.162723	303	338	-0.0273011	gm12878.4	0.179253	0.462181	FALSE	FALSE
1	224177747	224242501	gm12878_subclones_TL:1-224.2_1	349.26	+	0.162723	226	312	-0.0799257	gm12878.5	0.000240914	0.0018033	TRUE	FALSE
1	224567153	224802548	gm12878_subclones_TL:1-224.6_1	22.2817	+	0.133469	268	251	0.0163776	gm12878.4	0.482514	0.793292	FALSE	FALSE
1	224567153	224802548	gm12878_subclones_TL:1-224.6_1	22.2817	+	0.133469	212	182	0.0380711	gm12878.5	0.14392	0.378284	FALSE	FALSE
1	225907153	225977837	gm12878_subclones_TL:1-225.9_1	3.60761	-	0.0448333	10	10	0	gm12878.4	1	1	FALSE	FALSE
1	226974579	227028999	gm12878_subclones_TL:1-227.0_1	11.889	+	0.0474274	8	15	-0.152174	gm12878.4	0.21004	0.523129	FALSE	FALSE
1	226974579	227028999	gm12878_subclones_TL:1-227.0_1	11.889	+	0.0474274	10	11	-0.0238095	gm12878.5	1	1	FALSE	FALSE
1	227850164	227913400	gm12878_subclones_TL:1-227.9_1	95.2938	+	0.287431	10	10	0	gm12878.4	1	1	FALSE	FALSE
1	228591145	228645807	gm12878_subclones_TL:1-228.6_1	75.8479	+	0.0592368	24	7	0.274194	gm12878.4	0.00332689	0.0195138	FALSE	FALSE
1	234722129	234781517	gm12878_subclones_TL:1-234.7_1	37.1456	+	0.0278844	169	186	-0.0239437	gm12878.4	0.395806	0.772611	FALSE	FALSE
1	234722129	234781517	gm12878_subclones_TL:1-234.7_1	37.1456	+	0.0278844	117	102	0.0342466	gm12878.5	0.344153	0.685437	FALSE	FALSE
1	234745271	234836049	gm12878_subclones_TL:1-234.7_2	52.3695	-	0.141763	107	95	0.029703	gm12878.4	0.439033	0.793292	FALSE	FALSE
1	234745271	234836049	gm12878_subclones_TL:1-234.7_2	52.3695	-	0.141763	108	147	-0.0764706	gm12878.5	0.017158	0.0753419	FALSE	FALSE
1	234878207	235191315	gm12878_subclones_TL:1-234.9_1	29.0922	-	0.0898731	30	34	-0.03125	gm12878.4	0.707981	0.984319	FALSE	FALSE
1	234878207	235191315	gm12878_subclones_TL:1-234.9_1	29.0922	-	0.0898731	74	41	0.143478	gm12878.5	0.0026857	0.015467	FALSE	FALSE
1	238220933	239095842	gm12878_subclones_TL:1-238.2_1	3.65067	-	0.214676	9	19	-0.178571	gm12878.4	0.0871586	0.280879	FALSE	FALSE
1	238220933	239095842	gm12878_subclones_TL:1-238.2_1	3.65067	-	0.214676	39	11	0.28	gm12878.5	9.02149e-05	0.000729128	TRUE	TRUE
1	238221497	239093088	gm12878_subclones_TL:1-238.2_2	321.746	+	0.215493	688	619	0.0263963	gm12878.4	0.0599409	0.215632	FALSE	FALSE
1	238221497	239093088	gm12878_subclones_TL:1-238.2_2	321.746	+	0.215493	1764	1612	0.0225118	gm12878.5	0.0093445	0.0453798	FALSE	FALSE
1	242053241	242122454	gm12878_subclones_TL:1-242.1_1	23.3049	+	0.0998945	21	14	0.1	gm12878.4	0.310505	0.652565	FALSE	FALSE
1	243164109	243287729	gm12878_subclones_TL:1-243.2_1	16.7368	-	0.0780214	54	62	-0.0344828	gm12878.4	0.515913	0.807914	FALSE	FALSE
1	243164109	243287729	gm12878_subclones_TL:1-243.2_1	16.7368	-	0.0780214	12	12	0	gm12878.5	1	1	FALSE	FALSE
1	244417465	244571793	gm12878_subclones_TL:1-244.4_1	33.5778	-	0.156718	132	44	0.25	gm12878.4	2.06301e-11	3.50518e-10	TRUE	TRUE
1	244417465	244571793	gm12878_subclones_TL:1-244.4_1	33.5778	-	0.156718	161	148	0.0210356	gm12878.5	0.494887	0.788407	FALSE	FALSE
1	244892515	245013601	gm12878_subclones_TL:1-244.9_1	115.075	-	0.115389	790	1005	-0.0598886	gm12878.4	4.26291e-07	5.02523e-06	TRUE	FALSE
1	244892515	245013601	gm12878_subclones_TL:1-244.9_1	115.075	-	0.115389	1065	1356	-0.0600991	gm12878.5	3.61851e-09	4.78559e-08	TRUE	FALSE
1	245008359	245065446	gm12878_subclones_TL:1-245.0_1	18.8659	+	0.0524463	11	18	-0.12069	gm12878.4	0.264931	0.580027	FALSE	FALSE
1	245008359	245065446	gm12878_subclones_TL:1-245.0_1	18.8659	+	0.0524463	8	12	-0.1	gm12878.5	0.503445	0.790857	FALSE	FALSE
1	247335318	247463621	gm12878_subclones_TL:1-247.3_1	86.5763	-	0.297405	14	22	-0.111111	gm12878.4	0.242985	0.554381	FALSE	FALSE
1	247335318	247463621	gm12878_subclones_TL:1-247.3_1	86.5763	-	0.297405	20	23	-0.0348837	gm12878.5	0.760792	1	FALSE	FALSE
1	247494413	247579457	gm12878_subclones_TL:1-247.5_1	51.2911	+	0.0847091	31	30	0.00819672	gm12878.4	1	1	FALSE	FALSE
1	248525061	248721844	gm12878_subclones_TL:1-248.5_1	335.009	-	0.34253	96	237	-0.211712	gm12878.4	6.65714e-15	1.34593e-13	TRUE	TRUE
1	248525061	248721844	gm12878_subclones_TL:1-248.5_1	335.009	-	0.34253	116	158	-0.0766423	gm12878.5	0.0131088	0.0604163	FALSE	FALSE
1	248685898	248749141	gm12878_subclones_TL:1-248.7_1	198.362	+	0.45001	43	18	0.204918	gm12878.4	0.0018681	0.0116163	FALSE	FALSE
1	248685898	248749141	gm12878_subclones_TL:1-248.7_1	198.362	+	0.45001	17	18	-0.0142857	gm12878.5	1	1	FALSE	FALSE
2	278282	393220	gm12878_subclones_TL:2-0.3_1	90.9621	+	0.242357	167	72	0.198745	gm12878.4	7.21756e-10	1.1115e-08	TRUE	TRUE
2	278282	393220	gm12878_subclones_TL:2-0.3_1	90.9621	+	0.242357	198	70	0.238806	gm12878.5	2.5002e-15	4.92099e-14	TRUE	TRUE
2	3056698	3192740	gm12878_subclones_TL:2-3.1_1	26.6903	-	0.230796	18	26	-0.0909091	gm12878.5	0.291215	0.606729	FALSE	FALSE
2	6913450	6980669	gm12878_subclones_TL:2-6.9_1	7.09621	-	0.0901977	14	23	-0.121622	gm12878.4	0.187742	0.480507	FALSE	FALSE
2	7184309	7614353	gm12878_subclones_TL:2-7.2_1	59.8218	+	0.143655	971	1251	-0.0630063	gm12878.4	3.09691e-09	4.42992e-08	TRUE	FALSE
2	7184309	7614353	gm12878_subclones_TL:2-7.2_1	59.8218	+	0.143655	1989	3360	-0.128155	gm12878.5	3.78513e-79	2.5847e-77	TRUE	FALSE
2	7858604	7928366	gm12878_subclones_TL:2-7.9_1	222.155	+	0.122861	42	5	0.393617	gm12878.5	2.45798e-08	3.0016e-07	TRUE	TRUE
2	8116977	8723966	gm12878_subclones_TL:2-8.1_1	507.181	-	0.103577	3201	2090	0.10499	gm12878.4	5.92238e-53	2.89637e-51	TRUE	FALSE
2	8116977	8723966	gm12878_subclones_TL:2-8.1_1	507.181	-	0.103577	3901	2348	0.12426	gm12878.5	1.05944e-86	7.87752e-85	TRUE	FALSE
2	8321161	8727570	gm12878_subclones_TL:2-8.3_1	21.2421	+	0.0812433	62	37	0.126263	gm12878.4	0.0154324	0.0709497	FALSE	FALSE
2	8321161	8727570	gm12878_subclones_TL:2-8.3_1	21.2421	+	0.0812433	68	31	0.186869	gm12878.5	0.000255346	0.00188191	TRUE	FALSE
2	8737282	8865689	gm12878_subclones_TL:2-8.7_1	10.4511	-	0.100213	19	26	-0.0777778	gm12878.4	0.371298	0.74178	FALSE	FALSE
2	8737282	8865689	gm12878_subclones_TL:2-8.7_1	10.4511	-	0.100213	13	20	-0.106061	gm12878.5	0.296206	0.615212	FALSE	FALSE
2	11530547	11584500	gm12878_subclones_TL:2-11.5_1	13.1225	-	0.0436862	26	7	0.287879	gm12878.4	0.00131873	0.00843193	TRUE	FALSE
2	11530547	11584500	gm12878_subclones_TL:2-11.5_1	13.1225	-	0.0436862	26	13	0.166667	gm12878.5	0.0532519	0.187559	FALSE	FALSE
2	11589883	11673683	gm12878_subclones_TL:2-11.6_1	13.8544	+	0.0884129	38	12	0.26	gm12878.4	0.000305864	0.00231574	TRUE	TRUE
2	11589883	11673683	gm12878_subclones_TL:2-11.6_1	13.8544	+	0.0884129	19	9	0.178571	gm12878.5	0.0871586	0.267252	FALSE	FALSE
2	11996964	12761402	gm12878_subclones_TL:2-12.0_1	3.93623	-	0.14637	256	262	-0.00579151	gm12878.4	0.826141	1	FALSE	FALSE
2	11996964	12761402	gm12878_subclones_TL:2-12.0_1	3.93623	-	0.14637	337	362	-0.0178827	gm12878.5	0.364013	0.716886	FALSE	FALSE
2	12001447	12852573	gm12878_subclones_TL:2-12.0_2	863.007	+	0.134238	14323	14369	-0.000801617	gm12878.4	0.790499	1	FALSE	FALSE
2	12001447	12852573	gm12878_subclones_TL:2-12.0_2	863.007	+	0.134238	28186	29951	-0.0151797	gm12878.5	2.54471e-13	4.52904e-12	TRUE	FALSE
2	13551251	15307031	gm12878_subclones_TL:2-13.6_1	9.23806	-	0.235537	466	303	0.105982	gm12878.4	4.54073e-09	6.39412e-08	TRUE	FALSE
2	13551251	15307031	gm12878_subclones_TL:2-13.6_1	9.23806	-	0.235537	377	273	0.08	gm12878.5	5.16569e-05	0.000446626	TRUE	FALSE
2	13645190	14003555	gm12878_subclones_TL:2-13.6_2	2.2212	+	0.279252	43	25	0.132353	gm12878.4	0.0384601	0.14893	FALSE	FALSE
2	13645190	14003555	gm12878_subclones_TL:2-13.6_2	2.2212	+	0.279252	32	24	0.0714286	gm12878.5	0.349682	0.693971	FALSE	FALSE
2	18703645	19191818	gm12878_subclones_TL:2-18.7_1	54.9641	+	0.20894	263	184	0.0883669	gm12878.4	0.000217268	0.00167653	TRUE	FALSE
2	18703645	19191818	gm12878_subclones_TL:2-18.7_1	54.9641	+	0.20894	218	155	0.0844504	gm12878.5	0.00129548	0.00830398	TRUE	FALSE
2	19112251	19188358	gm12878_subclones_TL:2-19.1_1	4.46739	-	0.181981	9	17	-0.153846	gm12878.4	0.168638	0.442246	FALSE	FALSE
2	19225168	19336144	gm12878_subclones_TL:2-19.2_1	12.1287	+	0.1496	24	26	-0.02	gm12878.4	0.887725	1	FALSE	FALSE
2	19225168	19336144	gm12878_subclones_TL:2-19.2_1	12.1287	+	0.1496	21	22	-0.0116279	gm12878.5	1	1	FALSE	FALSE
2	19225380	19548068	gm12878_subclones_TL:2-19.2_2	57.9011	-	0.224914	257	297	-0.0361011	gm12878.4	0.0974413	0.304788	FALSE	FALSE
2	19225380	19548068	gm12878_subclones_TL:2-19.2_2	57.9011	-	0.224914	271	253	0.0171756	gm12878.5	0.457727	0.788407	FALSE	FALSE
2	19563223	20096513	gm12878_subclones_TL:2-19.6_1	9.02886	-	0.166435	78	95	-0.0491329	gm12878.4	0.223705	0.545248	FALSE	FALSE
2	19563223	20096513	gm12878_subclones_TL:2-19.6_1	9.02886	-	0.166435	42	62	-0.0961538	gm12878.5	0.0619264	0.20685	FALSE	FALSE
2	20706552	20817563	gm12878_subclones_TL:2-20.7_1	10.4404	-	0.0708038	118	147	-0.054717	gm12878.4	0.0852349	0.277147	FALSE	FALSE
2	20706552	20817563	gm12878_subclones_TL:2-20.7_1	10.4404	-	0.0708038	99	98	0.00253807	gm12878.5	1	1	FALSE	FALSE
2	24714094	24787178	gm12878_subclones_TL:2-24.7_1	490.135	+	0.290501	500	582	-0.0378928	gm12878.4	0.0137613	0.0645942	FALSE	FALSE
2	24714094	24787178	gm12878_subclones_TL:2-24.7_1	490.135	+	0.290501	709	878	-0.0532451	gm12878.5	2.4333e-05	0.000222542	TRUE	FALSE
2	25393722	25455829	gm12878_subclones_TL:2-25.4_1	18.9834	-	0.100069	67	45	0.0982143	gm12878.4	0.0467351	0.175633	FALSE	FALSE
2	25393722	25455829	gm12878_subclones_TL:2-25.4_1	18.9834	-	0.100069	28	38	-0.0757576	gm12878.5	0.267812	0.572953	FALSE	FALSE
2	30316096	30456843	gm12878_subclones_TL:2-30.3_1	3.72299	-	0.1125	16	14	0.0333333	gm12878.4	0.855536	1	FALSE	FALSE
2	31806194	32092893	gm12878_subclones_TL:2-31.8_1	40.8652	-	0.508254	91	103	-0.0309278	gm12878.4	0.429747	0.793292	FALSE	FALSE
2	31806194	32092893	gm12878_subclones_TL:2-31.8_1	40.8652	-	0.508254	77	75	0.00657895	gm12878.5	0.935389	1	FALSE	FALSE
2	32531658	32582095	gm12878_subclones_TL:2-32.5_1	44.9075	+	0.0870789	135	136	-0.00184502	gm12878.4	1	1	FALSE	FALSE
2	32531658	32582095	gm12878_subclones_TL:2-32.5_1	44.9075	+	0.0870789	67	56	0.0447154	gm12878.5	0.367297	0.722077	FALSE	FALSE
2	33789798	35281903	gm12878_subclones_TL:2-33.8_1	154.77	+	0.227989	541	484	0.0278049	gm12878.4	0.0802151	0.262239	FALSE	FALSE
2	33789798	35281903	gm12878_subclones_TL:2-33.8_1	154.77	+	0.227989	602	13088	-0.456026	gm12878.5	5e-324	1.1e-321	TRUE	TRUE
2	34280565	34572944	gm12878_subclones_TL:2-34.3_1	1.51858	-	0.183737	4	43	-0.414894	gm12878.5	2.78119e-09	3.7373e-08	TRUE	TRUE
2	37747586	38152461	gm12878_subclones_TL:2-37.7_1	40.2742	+	0.13233	2201	4479	-0.170509	gm12878.4	3.09296e-174	3.99766e-172	TRUE	TRUE
2	37747586	38152461	gm12878_subclones_TL:2-37.7_1	40.2742	+	0.13233	4252	6295	-0.0968522	gm12878.5	1.61624e-88	1.22907e-86	TRUE	FALSE
2	37796081	37869024	gm12878_subclones_TL:2-37.8_1	20.4269	-	0.18982	29	90	-0.256303	gm12878.4	1.85722e-08	2.51733e-07	TRUE	TRUE
2	37796081	37869024	gm12878_subclones_TL:2-37.8_1	20.4269	-	0.18982	29	36	-0.0538462	gm12878.5	0.457021	0.788407	FALSE	FALSE
2	38295353	38428197	gm12878_subclones_TL:2-38.3_1	4.71982	+	0.133698	181	471	-0.222393	gm12878.4	1.09016e-30	3.34347e-29	TRUE	TRUE
2	38295353	38428197	gm12878_subclones_TL:2-38.3_1	4.71982	+	0.133698	186	159	0.0391304	gm12878.5	0.161478	0.41787	FALSE	FALSE
2	38331328	38521990	gm12878_subclones_TL:2-38.3_2	12.4618	-	0.186943	76	50	0.103175	gm12878.4	0.0255434	0.107615	FALSE	FALSE
2	38331328	38521990	gm12878_subclones_TL:2-38.3_2	12.4618	-	0.186943	222	233	-0.0120879	gm12878.5	0.639256	0.927156	FALSE	FALSE
2	39659269	39843658	gm12878_subclones_TL:2-39.7_1	1.27448	+	0.171464	196	180	0.0212766	gm12878.4	0.439229	0.793292	FALSE	FALSE
2	39659269	39843658	gm12878_subclones_TL:2-39.7_1	1.27448	+	0.171464	242	168	0.0902439	gm12878.5	0.000301385	0.00219703	TRUE	FALSE
2	42984086	43107701	gm12878_subclones_TL:2-43.0_1	59.7743	+	0.104016	1120	929	0.0466081	gm12878.4	2.666e-05	0.000242418	TRUE	FALSE
2	42984086	43107701	gm12878_subclones_TL:2-43.0_1	59.7743	+	0.104016	1405	975	0.0903361	gm12878.5	1.17124e-18	2.68421e-17	TRUE	FALSE
2	43119159	43244534	gm12878_subclones_TL:2-43.1_1	0.949153	+	0.10719	17	12	0.0862069	gm12878.4	0.458258	0.793292	FALSE	FALSE
2	43119159	43244534	gm12878_subclones_TL:2-43.1_1	0.949153	+	0.10719	35	11	0.26087	gm12878.5	0.000535585	0.00370262	TRUE	FALSE
2	43283231	43449540	gm12878_subclones_TL:2-43.3_1	9.93933	-	0.0371056	44	43	0.00574713	gm12878.4	1	1	FALSE	FALSE
2	43283231	43449540	gm12878_subclones_TL:2-43.3_1	9.93933	-	0.0371056	5	20	-0.3	gm12878.5	0.00407732	0.022292	FALSE	FALSE
2	44999731	45169036	gm12878_subclones_TL:2-45.0_1	37.2641	+	0.10969	266	302	-0.0316901	gm12878.4	0.141883	0.387819	FALSE	FALSE
2	44999731	45169036	gm12878_subclones_TL:2-45.0_1	37.2641	+	0.10969	129	99	0.0657895	gm12878.5	0.054547	0.190914	FALSE	FALSE
2	45173216	45256741	gm12878_subclones_TL:2-45.2_1	0.87399	+	0.0229273	27	7	0.294118	gm12878.4	0.000821395	0.0056838	TRUE	FALSE
2	46852881	46926098	gm12878_subclones_TL:2-46.9_1	90.0201	+	0.148668	497	360	0.07993	gm12878.4	3.23894e-06	3.40748e-05	TRUE	FALSE
2	46852881	46926098	gm12878_subclones_TL:2-46.9_1	90.0201	+	0.148668	483	363	0.070922	gm12878.5	4.17289e-05	0.000364555	TRUE	FALSE
2	46989927	47043806	gm12878_subclones_TL:2-47.0_1	33.5938	+	0.145882	109	135	-0.0532787	gm12878.4	0.109307	0.332071	FALSE	FALSE
2	46989927	47043806	gm12878_subclones_TL:2-47.0_1	33.5938	+	0.145882	107	169	-0.112319	gm12878.5	0.000227936	0.00172161	TRUE	FALSE
2	47499701	47591934	gm12878_subclones_TL:2-47.5_1	3.83811	+	0.0379365	18	15	0.0454545	gm12878.4	0.728332	0.999179	FALSE	FALSE
2	47499701	47591934	gm12878_subclones_TL:2-47.5_1	3.83811	+	0.0379365	22	9	0.209677	gm12878.5	0.0294494	0.118151	FALSE	FALSE
2	48149725	48596630	gm12878_subclones_TL:2-48.1_1	8.75354	-	0.239897	106	106	0	gm12878.4	1	1	FALSE	FALSE
2	48149725	48596630	gm12878_subclones_TL:2-48.1_1	8.75354	-	0.239897	57	41	0.0816327	gm12878.5	0.129293	0.346367	FALSE	FALSE
2	53676710	53897116	gm12878_subclones_TL:2-53.7_1	11.2701	-	0.153058	48	45	0.016129	gm12878.4	0.835846	1	FALSE	FALSE
2	53676710	53897116	gm12878_subclones_TL:2-53.7_1	11.2701	-	0.153058	34	52	-0.104651	gm12878.5	0.0661526	0.214483	FALSE	FALSE
2	55321817	55399663	gm12878_subclones_TL:2-55.3_1	6.15317	-	0.0947255	8	16	-0.166667	gm12878.4	0.15159	0.406373	FALSE	FALSE
2	55321817	55399663	gm12878_subclones_TL:2-55.3_1	6.15317	-	0.0947255	16	6	0.227273	gm12878.5	0.0524788	0.185421	FALSE	FALSE
2	57324208	58386377	gm12878_subclones_TL:2-57.3_1	72.0526	-	0.301665	281	369	-0.0676923	gm12878.4	0.000632902	0.00442176	TRUE	FALSE
2	57324208	58386377	gm12878_subclones_TL:2-57.3_1	72.0526	-	0.301665	300	350	-0.0384615	gm12878.5	0.0545299	0.190914	FALSE	FALSE
2	59935444	60343555	gm12878_subclones_TL:2-59.9_1	2.00681	-	0.110705	28	8	0.277778	gm12878.4	0.00119324	0.00776681	TRUE	FALSE
2	61947812	62020526	gm12878_subclones_TL:2-61.9_1	10.0943	-	0.121888	51	44	0.0368421	gm12878.4	0.538394	0.836178	FALSE	FALSE
2	61947812	62020526	gm12878_subclones_TL:2-61.9_1	10.0943	-	0.121888	39	31	0.0571429	gm12878.5	0.402963	0.762655	FALSE	FALSE
2	61980198	62054689	gm12878_subclones_TL:2-62.0_1	1.27532	+	0.111101	23	15	0.105263	gm12878.5	0.255875	0.554506	FALSE	FALSE
2	62363205	62423261	gm12878_subclones_TL:2-62.4_1	44.3086	+	0.168942	100	117	-0.0391705	gm12878.4	0.27738	0.600382	FALSE	FALSE
2	62363205	62423261	gm12878_subclones_TL:2-62.4_1	44.3086	+	0.168942	71	77	-0.0202703	gm12878.5	0.681217	0.972263	FALSE	FALSE
2	62451866	62890221	gm12878_subclones_TL:2-62.5_1	16.911	+	0.220634	130	211	-0.118768	gm12878.4	1.35247e-05	0.000130522	TRUE	FALSE
2	62451866	62890221	gm12878_subclones_TL:2-62.5_1	16.911	+	0.220634	291	472	-0.118611	gm12878.5	5.88784e-11	8.83441e-10	TRUE	FALSE
2	64310206	64643703	gm12878_subclones_TL:2-64.3_1	26.2701	+	0.0789272	25	32	-0.0614035	gm12878.4	0.427043	0.793292	FALSE	FALSE
2	64310206	64643703	gm12878_subclones_TL:2-64.3_1	26.2701	+	0.0789272	21	24	-0.0333333	gm12878.5	0.765992	1	FALSE	FALSE
2	64820138	65020776	gm12878_subclones_TL:2-64.8_1	7.1173	+	0.0870373	17	26	-0.104651	gm12878.4	0.222053	0.541881	FALSE	FALSE
2	64820138	65020776	gm12878_subclones_TL:2-64.8_1	7.1173	+	0.0870373	17	20	-0.0405405	gm12878.5	0.742829	1	FALSE	FALSE
2	64881046	65128973	gm12878_subclones_TL:2-64.9_1	252.772	-	0.103341	2036	1460	0.0823799	gm12878.4	1.90492e-22	5.03205e-21	TRUE	FALSE
2	64881046	65128973	gm12878_subclones_TL:2-64.9_1	252.772	-	0.103341	1255	866	0.091702	gm12878.5	2.95621e-17	6.26043e-16	TRUE	FALSE
2	65159581	65313987	gm12878_subclones_TL:2-65.2_1	132.566	-	0.0645053	395	482	-0.0496009	gm12878.4	0.00365997	0.0212949	FALSE	FALSE
2	65159581	65313987	gm12878_subclones_TL:2-65.2_1	132.566	-	0.0645053	260	257	0.00290135	gm12878.5	0.92992	1	FALSE	FALSE
2	65357435	65537984	gm12878_subclones_TL:2-65.4_1	18.693	-	0.125938	135	138	-0.00549451	gm12878.4	0.903684	1	FALSE	FALSE
2	65357435	65537984	gm12878_subclones_TL:2-65.4_1	18.693	-	0.125938	61	42	0.092233	gm12878.5	0.0756191	0.239377	FALSE	FALSE
2	67361599	67791831	gm12878_subclones_TL:2-67.4_1	8.74412	-	0.161838	71	85	-0.0448718	gm12878.4	0.297934	0.633131	FALSE	FALSE
2	67361599	67791831	gm12878_subclones_TL:2-67.4_1	8.74412	-	0.161838	29	34	-0.0396825	gm12878.5	0.614655	0.91321	FALSE	FALSE
2	68290506	68356948	gm12878_subclones_TL:2-68.3_1	9.69266	-	0.168658	19	26	-0.0777778	gm12878.4	0.371298	0.74178	FALSE	FALSE
2	68290506	68356948	gm12878_subclones_TL:2-68.3_1	9.69266	-	0.168658	8	25	-0.257576	gm12878.5	0.00455138	0.0244445	FALSE	FALSE
2	68624585	68694690	gm12878_subclones_TL:2-68.6_1	76.7991	+	0.262506	79	111	-0.0842105	gm12878.4	0.0242583	0.103004	FALSE	FALSE
2	68624585	68694690	gm12878_subclones_TL:2-68.6_1	76.7991	+	0.262506	50	53	-0.0145631	gm12878.5	0.843898	1	FALSE	FALSE
2	71243673	71309947	gm12878_subclones_TL:2-71.2_1	37.2997	-	0.0378731	30	18	0.125	gm12878.4	0.111403	0.336815	FALSE	FALSE
2	71243673	71309947	gm12878_subclones_TL:2-71.2_1	37.2997	-	0.0378731	21	7	0.25	gm12878.5	0.012541	0.0583616	FALSE	FALSE
2	73912961	73969498	gm12878_subclones_TL:2-73.9_1	3.50213	+	0.168244	8	19	-0.203704	gm12878.4	0.052239	0.192911	FALSE	FALSE
2	75426645	75662705	gm12878_subclones_TL:2-75.4_1	901.245	-	0.332547	3598	2221	0.118319	gm12878.4	2.06921e-73	1.18865e-71	TRUE	FALSE
2	75426645	75662705	gm12878_subclones_TL:2-75.4_1	901.245	-	0.332547	5608	5153	0.0211412	gm12878.5	1.20246e-05	0.000113656	TRUE	FALSE
2	76009633	76990325	gm12878_subclones_TL:2-76.0_1	13.3192	+	0.275582	53	156	-0.246411	gm12878.4	5.75415e-13	1.09028e-11	TRUE	TRUE
2	76009633	76990325	gm12878_subclones_TL:2-76.0_1	13.3192	+	0.275582	60	65	-0.02	gm12878.5	0.720673	1	FALSE	FALSE
2	85133799	85197950	gm12878_subclones_TL:2-85.1_1	94.2308	+	0.104301	22	20	0.0238095	gm12878.4	0.877614	1	FALSE	FALSE
2	85133799	85197950	gm12878_subclones_TL:2-85.1_1	94.2308	+	0.104301	13	12	0.02	gm12878.5	1	1	FALSE	FALSE
2	91782521	91848089	gm12878_subclones_TL:2-91.8_1	110.435	-	0.137842	58	29	0.166667	gm12878.4	0.00247942	0.0148806	FALSE	FALSE
2	91782521	91848089	gm12878_subclones_TL:2-91.8_1	110.435	-	0.137842	30	8	0.289474	gm12878.5	0.000471987	0.00333883	TRUE	TRUE
2	96463894	96521755	gm12878_subclones_TL:2-96.5_1	674.617	-	0.538791	445	459	-0.00774336	gm12878.4	0.665494	0.956102	FALSE	FALSE
2	96463894	96521755	gm12878_subclones_TL:2-96.5_1	674.617	-	0.538791	343	371	-0.0196078	gm12878.5	0.312279	0.638391	FALSE	FALSE
2	96479946	96694905	gm12878_subclones_TL:2-96.5_2	16.5241	+	0.268833	117	114	0.00649351	gm12878.4	0.895345	1	FALSE	FALSE
2	96479946	96694905	gm12878_subclones_TL:2-96.5_2	16.5241	+	0.268833	60	50	0.0454545	gm12878.5	0.390927	0.744475	FALSE	FALSE
2	96573428	96658672	gm12878_subclones_TL:2-96.6_1	433.074	-	0.0923701	162	166	-0.00609756	gm12878.4	0.868467	1	FALSE	FALSE
2	96573428	96658672	gm12878_subclones_TL:2-96.6_1	433.074	-	0.0923701	187	202	-0.0192802	gm12878.5	0.477858	0.788407	FALSE	FALSE
2	101797994	101892062	gm12878_subclones_TL:2-101.8_1	20.3151	-	0.0994919	41	21	0.16129	gm12878.4	0.0151341	0.0705802	FALSE	FALSE
2	101797994	101892062	gm12878_subclones_TL:2-101.8_1	20.3151	-	0.0994919	13	27	-0.175	gm12878.5	0.0384773	0.14341	FALSE	FALSE
2	103434138	103849490	gm12878_subclones_TL:2-103.4_1	14.3902	+	0.247104	27	22	0.0510204	gm12878.4	0.568172	0.86614	FALSE	FALSE
2	103434138	103849490	gm12878_subclones_TL:2-103.4_1	14.3902	+	0.247104	22	15	0.0945946	gm12878.5	0.324009	0.657848	FALSE	FALSE
2	105830274	105883539	gm12878_subclones_TL:2-105.8_1	33.6807	-	0.0728809	213	205	0.00956938	gm12878.4	0.73211	1	FALSE	FALSE
2	105830274	105883539	gm12878_subclones_TL:2-105.8_1	33.6807	-	0.0728809	181	184	-0.00410959	gm12878.5	0.916645	1	FALSE	FALSE
2	106510730	106670335	gm12878_subclones_TL:2-106.5_1	17.0483	+	0.132352	17	14	0.0483871	gm12878.4	0.7201	0.997479	FALSE	FALSE
2	108721200	109160360	gm12878_subclones_TL:2-108.7_1	11.1281	-	0.218235	154	147	0.0116279	gm12878.4	0.729531	1	FALSE	FALSE
2	108721200	109160360	gm12878_subclones_TL:2-108.7_1	11.1281	-	0.218235	105	86	0.0497382	gm12878.5	0.192634	0.478657	FALSE	FALSE
2	110431166	110540458	gm12878_subclones_TL:2-110.4_1	0.878381	+	0.178632	28	4	0.375	gm12878.4	1.93012e-05	0.000181904	TRUE	TRUE
2	110431166	110540458	gm12878_subclones_TL:2-110.4_1	0.878381	+	0.178632	28	2	0.433333	gm12878.5	8.67993e-07	9.16184e-06	TRUE	TRUE
2	112016340	112252686	gm12878_subclones_TL:2-112.0_1	9.82458	-	0.121123	397	196	0.169477	gm12878.4	1.1038e-16	2.42099e-15	TRUE	TRUE
2	112016340	112252686	gm12878_subclones_TL:2-112.0_1	9.82458	-	0.121123	489	389	0.0569476	gm12878.5	0.000824828	0.00553081	TRUE	FALSE
2	112327498	112525213	gm12878_subclones_TL:2-112.3_1	7.45012	-	0.163892	24	23	0.0106383	gm12878.4	1	1	FALSE	FALSE
2	112327498	112525213	gm12878_subclones_TL:2-112.3_1	7.45012	-	0.163892	9	26	-0.242857	gm12878.5	0.00598812	0.0316528	FALSE	FALSE
2	113500470	113670547	gm12878_subclones_TL:2-113.5_1	20.5554	+	0.126202	248	96	0.22093	gm12878.4	1.23114e-16	2.68403e-15	TRUE	TRUE
2	113500470	113670547	gm12878_subclones_TL:2-113.5_1	20.5554	+	0.126202	166	134	0.0533333	gm12878.5	0.073312	0.232955	FALSE	FALSE
2	113676458	113731038	gm12878_subclones_TL:2-113.7_1	2.96812	+	0.159509	12	17	-0.0862069	gm12878.5	0.458258	0.788407	FALSE	FALSE
2	114123956	114195267	gm12878_subclones_TL:2-114.1_1	7.48833	+	0.247003	14	61	-0.313333	gm12878.4	3.8077e-08	4.99278e-07	TRUE	TRUE
2	114123956	114195267	gm12878_subclones_TL:2-114.1_1	7.48833	+	0.247003	13	41	-0.259259	gm12878.5	0.000175127	0.00134398	TRUE	TRUE
2	114359153	114471932	gm12878_subclones_TL:2-114.4_1	32.3376	-	0.224377	208	222	-0.0162791	gm12878.4	0.530763	0.826875	FALSE	FALSE
2	114359153	114471932	gm12878_subclones_TL:2-114.4_1	32.3376	-	0.224377	653	388	0.127281	gm12878.5	1.92614e-16	3.92981e-15	TRUE	FALSE
2	114719129	114818727	gm12878_subclones_TL:2-114.7_1	200.918	+	0.162624	135	224	-0.123955	gm12878.4	3.05426e-06	3.22256e-05	TRUE	FALSE
2	114719129	114818727	gm12878_subclones_TL:2-114.7_1	200.918	+	0.162624	234	232	0.00214592	gm12878.5	0.963059	1	FALSE	FALSE
2	118483712	118608300	gm12878_subclones_TL:2-118.5_1	1.6695	-	0.297966	14	24	-0.131579	gm12878.4	0.143307	0.389785	FALSE	FALSE
[truncated: 2,956 more rows]

## Sheet: GM12878 clones coding
chrom	start	stop	name	strand	hap1_counts	hap2_counts	skew	sample	binom_pval	fdr_pval	fdr_reject	significant_deviation		Total:7,221
[truncated: 11,090 more rows]

[truncated: 2 more sheets: EB3_2 TL, EB3_2 Coding]
