# Supplementary material for: Epigenetic control of chromosome-associated lncRNA genes essential for replication and stability
Source: Nat Commun. 2022 Oct 22;13:6301. doi: 10.1038/s41467-022-34099-7 (PMC9588035; doi:10.1038/s41467-022-34099-7)
Supplement: Supplementary file 6 — Supplementary Data 4 [file 41467_2022_34099_MOESM6_ESM.xlsx]

## Sheet: Ig Primers
Ig Light Chain Primers						Positive by PCR
Primer name	sequence	Locus				EB3_2 (pool)	EB-2	EB-3	EB-4	EB-10	EB-13	EB-15
VGam1	GGTCCTGGGCCCAGTCTGTGCTG	Variable lambda1		Cgam	Variable lambda1	+	+	+	-	+	-	+
VGam2	GGTCCTGGGCCCAGTCTGCCCTG	Variable lambda2			Variable lambda2	+	+	+	+	+	-	+
VGam3	GCTCTGTGACCTCCTATGAGCTG	Variable lambda3			Variable lambda3	+	-	-	-	+	-	-
VGam4/5	GGTCTCTCTCSCAGCYTGTGCTG	Variable lambda4/5			Variable lambda4/5	+	-	-	-	-	-	-
VGam6	GTTCTTGGGCCAATTTTATGCTG	Variable lambda6			Variable lambda6	+	-	+	-	-	-	-
VGam7	GGTCCAATTCYCAGGCTGTGGTG	Variable lambda7			Variable lambda7	+	-	-	+	+	-	-
VGam8	GAGTGGATTCTCAGACTGTGGTG	Variable lambda8			Variable lambda8	+	-	-	+	+	-	-
CGam	CACCAGTGTGGCCTTGTTGGCTTG	Constant lambda
VKap1/2	ATGAGGSTCCCYGCTCAGCTGCTGG	Variable kappa 1/2		Ckap	Variable kappa 1/2	+	+	+	+	+	+	-
VKap3	CTCTTCCTCCTGCTACTCTGGCTCCCAG	Variable kappa 3			Variable kappa 3	+	+	-	+	-	+	-
VKap4	ATTTCTCTGTTGCTCTGGATCTCTG	Variable kappa 4			Variable kappa 4	+	+	-	-	-	-	-
Ckap	GTTTCTCGTAGTCTGCTTTGCTCA	Constant kappa
Primer sequences are from Wardemann et al Science. 2003 Sep 5;301(5638):1374-7.

## Sheet: RT-PCR Primers
Het SNP primers
Primer name	sequence	SNP
C109x	AACAAACCCTGAGCCCTTTT	rs372055258
C110x	CTCAGGCGTGCTTTTTGATT
C111x	ATCAGGCCAGGAAGCATGTA	rs1620574
C112x	ATAACAACTGGGGGCACAAA
C113x	ATGAGCAGTGTGCGATTACG	rs1894271
C114x	AGGCCCCTTTCTCAAACTGT
C115x	CAGCATTAGCCAAGGGGTAG	rs763261086
C116x	ACCTCCCTCCATTCCTCTGT
B385	CCTCTTGAGCCTGTCCTGAA	rs4325031
B386	GGCCAAATCTGAAGCCCACT
B387	TTAGAAGCTTTATCCCTGCACCA	rs12353625
B388	TTTACCCTCCTCTGCTGTTTTGT
B389	ATGGAGTCTCTCGCCAAGTG	rs5956359
B390	CTGGCAGAGGATATAGCCATCAAT
B417	GACCTGACGCCAATCCTGT	rs6643343
B418	GGTGTTACTAGGAAGAGGCGG
B419	CCATCCCACTTGACATTTGCAG	rs5974063
B420	TGCCTAATTCCTGTGGTTTGGTA
B421	TTGAAATTTCGGATGAGAATGTGGA	rs547617
B422	AGCTATTTGAAGATACCAATGCCG
B177	CGGACTGCCTCATGTTACTCTT	rs2328716
B178	TTTGCACTGTGGGTCTAAGGAG
B179	GCTGAAAGTCATTCAACCCTGA	rs9466410
B180	TGTGCCTCCATGAGTATGCG
1291	CTCTGCTGAAAACATCACAAGG	rs5949449
1292	ACCACAGAAGCAGGAAGAAGAG
1293	TGCATTTTGCCATGAATTCTAC	rs5949456
1294	TGAAGTGTGCATTTCTTTGGTC
1297	GGTCAGAGGGATATGGAGAGTG	rs6615850
1298	GTCCTATGGGACGAGACTGAAG
1333	CAGCCCCGAACTGTAAATTATC	rs5934989
1334	GTTAGCCAGTTGCTCACTGATG
C131	CAATTGCACATCTGTTTCTCG	rs2383626
C132	AGGCTCAATACACGGTAGGC

## Sheet: CRISPR_Cas9
			Predicted Breakpoints
Target	ASAR name	Chromosome	Proximal	Distal	Deletion size
TL:1-187	ASAR1-187	CHR1	187039986	187535493	495507
TL:8-2.7	ASAR8-2.7	CHR8	2587853	2792346	204493
TL:9-23	ASAR9-23	CHR9	22236757	23073735	836978
TL:9-23.5	ASAR9-24	CHR9	23487675	23673017	185342
TL:9-30	ASAR9-30	CHR9	29591961	29877975	286014

## Sheet: ASAR1-187
sgRNA name	sequence	CHR1 Position (hg19)
sgRNA-1	CTAGGAGTCAAAAGGCAATG	187039959-187039978
sgRNA-2	GGATAGATGTAGCCAGATCA	187535493-187535512
PCR primer	sequence	CHR1 Position (hg19)	Heterozygous SNP
Proximal F	GGACTGAGTATTCTTACTGTGGATGTC	187039701-187039727	rs12048590
Proximal R	GTTAGCATGCATATCGCATTGTAGG	187040125-187040149
Distal F	CCTAACCCAGACCACAGAGTTC	187535214-187535235	rs10494601
Distal R	GGCAGTTACCAACTCATGTGAG	187535691-187535712
Internal F	CAATTGCACATCTGTTTCTCG	187456207-187456227	rs2383626
Internal R	AGGCTCAATACACGGTAGGC	187456686-187456705

## Sheet: ASAR8-2.7
sgRNA name	sequence	CHR8 Position (hg19)
sgRNA-1	ATAAAGGCGTTCAAATGAGG	2587788-2587807
sgRNA-2	TTTGGAGTGCTCTGTTAAGT	2792493-2792512
				CHR8 hybrids
PCR primer	sequence	CHR8 Position (hg19)	Heterozygous SNP	CHR8A	CHR8B
Proximal F	TTCTTAGTGCCTCAATCTAGATCTT	2587442-2587466
Proximal R	TCTATCATTTGAAGCTGGGTTTCT	2588126-2588149
Distal F	CCACCGTGGGCTATTTTGGA	2792264-2792283	rs12542409	T	C
Distal R	AATATGCGCACCTGAGTCCC	2792827-2792846
Internal F	TGAGAGTACTAGGGGCAGCA	2599863-2599882	rs4310230	C	T
Internal R	AGGGAGGGAGCAATTGCAAA	2600233-2600252

## Sheet: ASAR9-23
sgRNA name	sequence	CHR9 Position (hg19)
sgRNA-1	ATGAGCATTTTTTTGGCAAG	22499294-22499313
sgRNA-2	AATCTATCACTAATTTGTAA	23073716-23073735
				CHR9 hybrids
PCR primer	sequence	CHR9 Position (hg19)	Heterozygous SNP	CHR9A	CHR9B
Proximal F	AGCTGACTGAGTAGCATACAGC	22499045-22499066
Proximal R	GCCCACTTTACTCACCTAGGG	22499454-22499474
Distal F	GGGCAAAATTTAGAACCCTGGAG	23073503-23073525
Distal R	GCACTGGATCACCTACCTCA	23074065-23074084
Internal F	TGCACACCCACATCAGGTTT	22529215-22529234	rs10511702	T	C
Internal R	CCTTTGCACTGCTGTTCCTT	22529560 22529579

## Sheet: ASAR9-24
sgRNA name	sequence	CHR9 Position (hg19)
sgRNA-1	AGTCACTAGAGTTGCAATCA	23487656-23487675
sgRNA-2	TCAATGGTTAGAGTTCCAA	23673016-23673035
				CHR9 hybrids
PCR primer	sequence	CHR9 Position (hg19)	Heterozygous SNP	CHR9A	CHR9B
Proximal F	AGAGCTTCCCATGTGCTTCA	23487343-23487362	rs274935	G	A
Proximal R	TAGGCTTGTCTTCCAGCACC	23487861-23487880
Distal F	TGGGCATACACTTAAGGAAGACA	23672849-23672871	rs7871588	A	G
Distal R	TTGTGTGAGCGGCCTTACAT	23673382-23673401
Internal F	AGAGCTTCCCATGTGCTTCA	23487343-23487362
Internal R	TAGGCTTGTCTTCCAGCACC	23487861-23487880

## Sheet: ASAR9-30
sgRNA name	sequence	CHR9 Position (hg19)
sgRNA-1	CTAATTCACCTTTCCACTAT	29591942-29591961
sgRNA-2	ATACATATGAGGTGACTTGC	29877812-29877831
				CHR9 hybrids
PCR primer	sequence	CHR9 Position (hg19)	Heterozygous SNP	CHR9A	CHR9B
Proximal F	CCATACCCAGTTAAAGCAACACT	29591534-29591556
Proximal R	TGCAACCTGGGAGTTCTTTTC	29592013-29592033
Distal F	GCAATGCATGTATCTGACAAAGGA	29877667-29877690
Distal R	ACAGAACCACCAAGCGGATC	29878163-29878182
Internal F	TCGGGCTTCTTCACTTCTCAA	29753214-29753234	rs4437734	A	G
Internal R	AGCAAACGATGGAGTCAGGG	29753458-29753477
