# Supplementary material for: Epigenetic control of chromosome-associated lncRNA genes essential for replication and stability
Source: Nat Commun. 2022 Oct 22;13:6301. doi: 10.1038/s41467-022-34099-7 (PMC9588035; doi:10.1038/s41467-022-34099-7)
Supplement: Supplementary file 9 — Source Data [file 41467_2022_34099_MOESM9_ESM.xlsx]

## Sheet: Figure 1m
Figure 1m.	The fraction (%) of RNA FISH signals in GM12878 cells.
	RNA-DNA FISH using Fosmids (see Table S2) to detect RNA and either a chromosome 1, 6 or 15 centromeric probe to detect DNA.
	The number of RNA FISH signals in cells with one XIST RNA FISH signal per nucleus were scored (%) .
RNA Signals	TL:1-187	TL:6-40	TL:6-77	TL:130	TL:6-140	TL:6-141	TL:15-47	TL:15-92	TL:15-96	TL:15-97
0	30 (41)	58 (76)	16 (33)	38 (40)	32 (44)	34 (57)	35 (35)	54 (52)	32 (51)	34 (52)
1	41 (56)	17 (22)	24 (50)	57 (60)	38 (52)	26 (43)	64 (64)	48 (46)	28 (44)	29 (45)
2	2 (3)	1 (1)	8 (16)	0 (0)	3 (4)	0 (0)	1 (1)	2 (2)	3 (5)	3 (5)

## Sheet: Figure 2g
Figure 2c.	The fraction (%) of RNA FISH signals in Primary Blood Lymphocytes (PBLs).
	RNA-DNA FISH using Fosmids (see Table S2) to detect RNA and either a chromosome 6 or chromosome 15 centromeric probe to detect DNA.
	The number of RNA FISH signals in cells with one XIST RNA FISH signal per nucleus were scored (%).
RNA Signals	TL:6-40	TL:6-77	TL:6-140	TL:6-141	TL:15-47	TL:15-92	TL:15-96	TL:15-97
0	23 (50)	20 (38)	32 (33)	48 (51)	30 (53)	23 (56)	60 (62)	32 (68)
1	22 (48)	30 (57)	60 (62)	43 (46)	26 (46)	17 (43)	35 (37)	14 (32)
2	1 (2)	3 (5)	5 (5)	3 (3)	1 (1)	1 (1)	1 (1)	1 (1)

## Sheet: Figure 6c
Figure 6c.	The number of RNA FISH signals in parental HTD114 and clones with CRISPR/Cas9 deletions of ASAR1-187.
	RNA-DNA FISH using Fosmid G248P8951H6 to detect RNA and a chromosome 1 centromeric probe to detect DNA.
	The number of RNA FISH signals per nucleus were scored.
RNA Signals	HTD114	ASAR1-187AD	ASAR1-187BD
0	0	84	82
1	75	16	18
2	25	0	0

## Sheet: Figure 6e
Figurre 6e.	Ratio of BrdU incorporation (pixes, area x intensity) in chromosome 1 (CHR1A:CHR1B).
	Chromosome designations 8A and 8B were assigned arbitrarily and identified by the presence or absence of a DNA FISH signal using Fosmid G248P81911D5 as probe.
	HTD114				ASAR1-187AD(A:B)					ASAR1-187BD(A:B)
Cell #	CHR1A	CHR1B	ratio		CHR1A	CHR1B	ratio			CHR1A	CHR1B	ratio
1	20498.4	19535.8	1.05		12690.5	4993.17	2.54			7286.02	8782.49	0.83
2	6131.3	5255.36	1.17		9760.53	4401.03	2.22			3123.08	10731.8	0.29
3	13269.3	12506.2	1.06		11544.3	3917.24	2.95			3908.16	4448.73	0.88
4	14138.7	11623.7	1.21		5445.85	3860.9	1.41			3067.79	3179.27	0.97
5	16548.2	15963.5	1.04		9679.2	5930.36	1.63			1463.5	2892.91	0.51
6	12589.3	11365.9	1.11		4120.47	2666.63	1.55			7469.75	7930.63	0.94
7	18567.6	17253.3	1.08		4984.65	1586.17	3.14			5484.31	7256.77	0.76
8	11797.8	14401.5	0.82		3960.41	4482.27	0.88			3355	11786.6	0.28
9	14428.3	13800.9	1.05		3186.62	4007.76	0.8			8239.3	7775.95	1.06
10	14273	17688	0.81		7581.54	3495.63	2.17			3656.94	8767.67	0.42
11	8323	9568.1	0.87		3334.53	1521.98	2.19			5074.37	7010.06	0.72
12	7830.06	7445.78	1.05		7065.75	3447.4	2.05			4277.3	10971.5	0.39
13	19312.3	16961.1	1.14		3402.39	3452.97	0.99			4150.45	9306.42	0.45
14	11613.1	13094.4	0.89		3944.78	2530.52	1.56			1362.63	4481.68	0.3
15	12378.5	8672.63	1.43		19697.4	10813.5	1.82			2672.03	8649.61	0.31
16	11615.3	11872.1	0.98		6034.63	3615.62	1.67			3627.49	8170.2	0.44
17	7967.49	8566.83	0.93		4551.94	4161.7	1.09			3637.02	5741.81	0.63
18	11323	13061.2	0.87		5406.64	5317.94	1.02			2336.4	3800.45	0.61
19	12061.6	12257.4	0.98		2356.79	1550.64	1.52			7544.58	5791.71	1.3
20	14444.5	12788.2	1.13		5247.83	2552.07	2.06			3687.56	10595.3	0.35
21					6429.42	1691.35	3.8			3718.78	1151.01	3.23
22					9162.25	1635.67	5.6			4038.96	2436.95	1.66
23					5854.7	5657.6	1			1596.85	2634.48	0.61
24					8384.93	4013.44	2.1			9613.07	2724.3	3.52
25					13577.8	9909.86	1.37			3548.6	3369.75	1.05
26					6429.41	3779.79	1.7			4038.96	3545.16	1.14
27					10384.2	5786.68	1.8			4915.36	7504.95	0.65
28					4783.38	1655.35	2.9			4402.32	5171.31	0.85
29					5887.87	3587.41	1.6			5719.66	6586.87	0.87
30					5119.18	1635.67	3.1			5250.31	6404.82	0.82
31					6061.74	2914.18	2.1			1226.3	3688.7	0.33
32					6071.54	769.384	7.9			6475.92	11945.4	0.54
33					3003.93	758.043	4			1030.99	2783.55	0.37
34					5225.6	2493.33	2.1			4631.94	7606.71	0.61
35					6246.91	2496.41	2.5			5077.3	5510.27	0.92
36					11190.4	8281.71	1.4			3416.39	4164.24	0.82
37					5093.26	1108.09	4.6			2575.72	5177.88	0.5
38					9938.01	4254.2	2.3			2148.6	4858.36	0.44
39					4733.23	2276.12	2.1			4754.68	8036.63	0.59
40					10815.2	2610.14	4.1			2143.18	3144.3	0.68

## Sheet: Figure 6p
Figure 6p.	100 mitotic spreads were scored for chromosome rearrangements following DNA FISH using a chromosome 1 paint as probe.
	Parental HTD114 and four clones (two clones with deletion on chromosome 1A and two clones with deletion on chromosome 1B) with CRISPR/Cas9 deletioins of ASAR1-187.
	HTD114	ASAR1-187DA-1	ASAR1-187DA-2	ASAR1-187DB-2	ASAR1-187DB-2
Intact	100	77	95	68	95
Rearranged	0	23	5	32	5

## Sheet: Figure 7d
Figure 7d.	The number of RNA FISH signals in parental HTD114 and clones with CRISPR/Cas9 deletions of ASAR8-2.7.
	RNA-DNA FISH using Fosmid G248P81911D5 to detect RNA and a chromosome 8 centromeric probe to detect DNA.
	The number of RNA FISH signals per nucleus were scored.
RNA Signals	HTD114	ASAR8-2.7AD	ASAR8-2.7BD
0	0	98	3
1	75	2	95
2	25	0	2

## Sheet: Figure 7g
Figurre 7g.	Ratio of BrdU incorporation (pixes, area x intensity) in chromosome 8 (CHR8A:CHR8B).
	Chromosome designations 8A and 8B were assigned arbitrarily and identified by the presence or absence of a DNA FISH signal using Fosmid G248P81911D5 as probe.
	HTD114				ASAR8-2.7AD(A:B)				ASAR8-2.7BD(A:B)
Cell #	CHR8A	CHR8B	ratio		CHR8A	CHR8B	ratio		CHR8A	CHR8B	ratio
1	4076.02	2917.58	1.4		4485.8	7957.57	1.77		4748.57	4644.27	1.02
2	4442.92	1162.35	3.82		4029.82	7523.09	1.87		5232.6	7355.91	0.71
3	2645.76	1706.71	1.55		7390.03	5413.2	0.73		5635.07	6222.83	0.91
4	2149.64	3420.65	0.63		7883.32	16022.9	2.03		5079.08	9232.86	0.55
5	2308.26	1534.49	1.5		3425.58	8774.93	2.56		6645.43	8015.89	0.83
6	6611.7	9191.04	0.72		4436.88	12945.8	2.92		3838.54	6083.28	0.63
7	2968.64	3246.15	0.92		9009.46	5893.78	0.65		10998	8662	1.27
8	8666.04	7255.36	1.2		4221.62	9805.8	2.32		4282.42	7952.96	0.54
9	2023.29	1534.49	1.32		5229.78	9277.44	1.77		5679.32	3846.27	1.47
10	2567.43	2619.55	0.98		4091.8	6208.8	1.51		5506.94	9819.59	0.56
11	2859.59	3196.15	0.89		7799.72	2320.76	1.71		5359.76	8123.02	0.65
12	9163.16	7029.78	1.3		3780.86	6446.16	1.71		3642.85	6191.74	0.59
13	7235.98	8176.14	0.89		5293.76	13116.4	2.48		5145.52	16485.7	0.5
14	5739.62	4370.39	1.31		4511.03	8728.99	1.93
15	2539.21	2423.47	1.05		1933.34	7288.7	3.78
16	4040.28	3379.5	1.2		2193.47	8989.36	4.1
17	3185.92	3404.43	0.94		4180.92	7697.73	1.84
18	4797.6	4652.91	1.03		5190.6	10016.4	1.93
19	3274.28	3765.46	0.87
20	7145.56	9051.24	0.8

## Sheet: Figure 7m
Figurre 7m.	Ratio of BrdU incorporation (pixes, area x intensity) in chromosome 9.
	Chromosome 9A has a larger centromere than chromosome 9B and was used to distinguish between chromosome 9 homologs.
	HTD114					ASAR9-23AD(A:B)			ASAR9-24AD(A:B)					ASAR9-30AD(A:B)
Cell #	CHR9A	CHR9B	Ratio		CHR9A	CHR9B	Ratio		CHR9A	CHR9B	Ratio			CHR9A	CHR9B	Ratio
1	4090.3	3964.65	1.03		4440.89	2054.85	2.16		5598.37	3368.22	1.66			4562.98	2636.08	1.7
2	3294.48	2985.82	1.1		3219.9	3189.88	1.01		6485.13	2198.42	2.95			3208.57	912.516	3.5
3	2397.37	1481.92	1.62		4032.5	3077.71	1.31		3751.44	2387.43	1.57			3852.87	687.88	5.6
4	1614.96	723.989	2.23		5706.16	3127.84	1.82		10161.3	1537.68	6.61			2898.64	979.693	3
5	2437.57	2200.85	1.11		4732.6	696.532	6.79		6065.51	3584.06	1.69			1404.27	1601.26	1.14
6	2047.44	1238.88	1.65		1520.31	309.016	4.92		7124.83	2829.82	2.52			3595	552.508	6.5
7	5665.59	5544.34	1.02		7547.9	1603.59	4.71		5388.29	1765.03	3.05			8117.17	1371.29	5.9
8	2747.49	1630.2	1.69		2997.12	798.915	3.75		4372.97	1210.67	3.61			3072.9	1373.66	2.2
9	2517.21	2160.09	1.17		5802.64	4006.63	1.45		4439.75	2863.08	1.55			2801.94	489.84	5.7
10	2437.57	2200.85	1.11		3672.15	271.768	13.5		5459.93	3113.57	1.75			4768.73	3206.04	1.5
11	2747.49	1630.2	1.69		5813.25	2472.14	2.35		6594.84	1570.97	4.2			3818.1	966.21	4
12	10199.7	9962.44	1.02		4399.24	1060.78	4.15		5248.3	508.2	10.33			4629.81	682.344	6.79
13	4155.24	3997.71	1.04		2562.44	5441.48	2.12		5101.52	2067.81	2.47			4470.57	1147.03	3.9
14	7010.19	6473.32	1.09		1519.98	3287.73	2.16		6694.31	1136.57	5.89			6641.34	882.4	7.53
15	5571.49	3704.29	1.5		598.794	3047.48	5.09		6289.46	1612.67	3.9			1718.5	3132.66	1.85
16	8671.32	7356.48	1.18		1854.5	2828.64	1.52		12271.1	2870.28	4.28			3290.23	1477.76	2.22
17	7781.14	5187.73	1.5		426.685	2532.92	5.93		5674.15	2588.26	2.19			11140.4	5608.22	1.98
18	8293.44	8244.63	1.01		913.77	4409.9	4.8		4561.87	5042.37	1.11			3106.66	3140.62	1.03
19	4035.3	4386.64	1.09		2681.93	3337.62	1.24		6047	1543.12	3.92			3037.61	1358.46	2.24
20					2552.98	1866.22	1.37		8011.38	3826.31	2.09
21					734.44	3019.28	4.11

## Sheet: Figure 7q
Figure 7q.	100 mitotic spreads were scored for chromosome rearrangements following DNA FISH using either a chromosome 8 or chromosome 9 paint as probe.
	Parental HTD114 and four clones, and one clone with a deletion of ASAR8-2.7, and one clone each with deletions of ASAR9-23, ASAR9-24 or ASAR9-30.
	Chromosome 8		Chromosome 9
	HTD114	ASAR8-2.7DA	HTD114	ASAR9-23DA	ASAR9-24DA	ASAR9-30DA
Intact	100	68	100	66	76	70
Rearranged	0	32	0	34	24	30
